# Supplementary material for: The TRP-channel painless mediates substrate stiffness sensing in the legs during Drosophila oviposition
Source: PLoS Genet. 2025 Dec 29;21(12):e1011980. doi: 10.1371/journal.pgen.1011980 (PMC12768414; doi:10.1371/journal.pgen.1011980)
Supplement: S1 File — (OBJ) [file pgen.1011980.s015.obj]

# Alias OBJ Model File
# Exported from SketchUp, (c) 2000-2012 Trimble Navigation Limited
# File units = millimeters

mtllib base_3d.mtl

g Mesh1 Model

usemtl FrontColor
v -8.5 0 80
vt -0.334646 -3.14961
vn 0 1 -0
v -7.29816 0 78.0543
vt -0.287329 -3.073
v -8.5 0 -7
vt -0.334646 0.275591
f 1/1/1 2/2/1 3/3/1

v -7.27984 0 78.1785
vt -0.286608 -3.07789
f 2/2/1 1/1/1 4/4/1

v -7.24232 0 78.2983
vt -0.285131 -3.08261
f 4/4/1 1/1/1 5/5/1

v -7.18652 0 78.4107
vt -0.282934 -3.08704
f 5/5/1 1/1/1 6/6/1

v -7.11382 0 78.5131
vt -0.280072 -3.09107
f 6/6/1 1/1/1 7/7/1

v -7.02601 0 78.6028
vt -0.276614 -3.0946
f 7/7/1 1/1/1 8/8/1

v -6.92524 0 78.6776
vt -0.272647 -3.09754
f 8/8/1 1/1/1 9/9/1

v -6.814 0 78.7358
vt -0.268268 -3.09983
f 9/9/1 1/1/1 10/10/1

v -6.69503 0 78.7759
vt -0.263584 -3.10141
f 10/10/1 1/1/1 11/11/1

v -6.57125 0 78.7968
vt -0.258711 -3.10224
f 11/11/1 1/1/1 12/12/1

v 77.2 0 80
vt 3.03937 -3.14961
f 12/12/1 1/1/1 13/13/1

vt -0.334646 0
vn 0 0 1
vt 3.03937 0
v 77.2 5 80
vt 3.03937 0.19685
v -8.5 5 80
vt -0.334646 0.19685
f 1/14/2 13/15/2 14/16/2 15/17/2 

vt -3.14961 0
vn 1 0 -0
v 77.2 0 -7
vt 0.275591 0
v 77.2 5 -7
vt 0.275591 0.19685
vt -3.14961 0.19685
f 13/18/3 16/19/3 17/20/3 14/21/3 

vt 3.03937 0.275591
v 76 0 -5
vt 2.99213 0.19685
f 16/22/1 18/23/1 13/13/1

v 75.9902 0 -5.12515
vt 2.99174 0.201777
f 16/22/1 19/24/1 18/23/1

v 75.9608 0 -5.24721
vt 2.99058 0.206583
f 16/22/1 20/25/1 19/24/1

v 75.9128 0 -5.36319
vt 2.98869 0.211149
f 16/22/1 21/26/1 20/25/1

v 75.8472 0 -5.47023
vt 2.98611 0.215363
f 16/22/1 22/27/1 21/26/1

v 75.7657 0 -5.56569
vt 2.9829 0.219121
f 16/22/1 23/28/1 22/27/1

v 75.6702 0 -5.64721
vt 2.97914 0.222331
f 16/22/1 24/29/1 23/28/1

v 75.5632 0 -5.71281
vt 2.97493 0.224914
f 16/22/1 25/30/1 24/29/1

v 75.4472 0 -5.76085
vt 2.97036 0.226805
f 16/22/1 26/31/1 25/30/1

v 75.3251 0 -5.79015
vt 2.96556 0.227959
f 16/22/1 27/32/1 26/31/1

v 75.2 0 -5.8
vt 2.96063 0.228346
f 16/22/1 28/33/1 27/32/1

v 75.0749 0 -5.79015
vt 2.9557 0.227959
f 16/22/1 29/34/1 28/33/1

v 74.9528 0 -5.76085
vt 2.9509 0.226805
f 16/22/1 30/35/1 29/34/1

v 74.8368 0 -5.71281
vt 2.94633 0.224914
f 16/22/1 31/36/1 30/35/1

v -5.7 0 -5
vt -0.224409 0.19685
f 16/22/1 32/37/1 31/36/1

v -5.70985 0 -5.12515
vt -0.224797 0.201777
f 16/22/1 33/38/1 32/37/1

v -5.73915 0 -5.24721
vt -0.225951 0.206583
f 16/22/1 34/39/1 33/38/1

v -5.78719 0 -5.36319
vt -0.227842 0.211149
f 16/22/1 35/40/1 34/39/1

v -5.85279 0 -5.47023
vt -0.230425 0.215363
f 16/22/1 36/41/1 35/40/1

v -5.93431 0 -5.56569
vt -0.233634 0.219121
f 16/22/1 37/42/1 36/41/1

v -6.02977 0 -5.64721
vt -0.237393 0.222331
f 16/22/1 38/43/1 37/42/1

v -6.13681 0 -5.71281
vt -0.241607 0.224914
f 16/22/1 39/44/1 38/43/1

v -6.25279 0 -5.76085
vt -0.246173 0.226805
f 16/22/1 40/45/1 39/44/1

v -6.37485 0 -5.79015
vt -0.250978 0.227959
f 16/22/1 41/46/1 40/45/1

v -6.5 0 -5.8
vt -0.255906 0.228346
f 16/22/1 42/47/1 41/46/1

f 3/3/1 42/47/1 16/22/1

v -6.62515 0 -5.79015
vt -0.260833 0.227959
f 42/47/1 3/3/1 43/48/1

v -6.74721 0 -5.76085
vt -0.265638 0.226805
f 43/48/1 3/3/1 44/49/1

v -6.86319 0 -5.71281
vt -0.270204 0.224914
f 44/49/1 3/3/1 45/50/1

v -6.97023 0 -5.64721
vt -0.274418 0.222331
f 45/50/1 3/3/1 46/51/1

v -7.06569 0 -5.56569
vt -0.278177 0.219121
f 46/51/1 3/3/1 47/52/1

v -7.14721 0 -5.47023
vt -0.281386 0.215363
f 47/52/1 3/3/1 48/53/1

v -7.21281 0 -5.36319
vt -0.283969 0.211149
f 48/53/1 3/3/1 49/54/1

v -7.26085 0 -5.24721
vt -0.28586 0.206583
f 49/54/1 3/3/1 50/55/1

v -7.29015 0 -5.12515
vt -0.287014 0.201777
f 50/55/1 3/3/1 51/56/1

v -7.3 0 -5
vt -0.287402 0.19685
f 51/56/1 3/3/1 52/57/1

f 3/3/1 2/2/1 52/57/1

v -7.29015 0 -4.87485
vt -0.287014 0.191923
f 2/2/1 53/58/1 52/57/1

v -7.29682 0 77.9287
vt -0.287276 -3.06806
f 53/58/1 2/2/1 54/59/1

vt -3.07589 0
vn 0.997696 0 -0.0678413
vt -3.07095 0
vn 0.996026 0 0.089068
v -7.29682 5 77.9287
vt -3.07095 0.19685
v -7.29816 5 78.0543
vt -3.07589 0.19685
f 2/60/4 54/61/5 55/62/5 56/63/4 

vt -3.07296 0
v -7.27586 0 77.805
vt -3.06802 0
vn 0.96983 0 0.243784
v -7.27586 5 77.805
vt -3.06802 0.19685
vt -3.07296 0.19685
f 54/64/5 57/65/6 58/66/6 55/67/5 

vt -0.286451 -3.06319
f 53/58/1 54/59/1 57/68/1

v -7.26085 0 -4.75279
vt -0.28586 0.187118
f 53/58/1 57/68/1 59/69/1

v -7.2358 0 77.686
vt -0.284874 -3.0585
f 59/69/1 57/68/1 60/70/1

vt -2.99444 0
vt -2.98949 0
vn 0.919753 0 0.392498
v -7.2358 5 77.686
vt -2.98949 0.19685
vt -2.99444 0.19685
f 57/71/6 60/72/7 61/73/7 58/74/6 

vt -2.84224 0
v -7.17762 0 77.5748
vt -2.83729 0
vn 0.847029 0 0.531546
v -7.17762 5 77.5748
vt -2.83729 0.19685
vt -2.84224 0.19685
f 60/75/7 62/76/8 63/77/8 61/78/7 

v -7.21281 0 -4.63681
vt -0.283969 0.182551
vt -0.282584 -3.05412
f 64/79/1 60/70/1 62/80/1

f 59/69/1 60/70/1 64/79/1

vt 0.277326 0
vn 0.891007 0 -0.45399
vt 0.282268 0
vn 0.951057 0 -0.309017
v -7.26085 5 -4.75279
vt 0.282268 0.19685
v -7.21281 5 -4.63681
vt 0.277326 0.19685
f 64/81/9 59/82/10 65/83/10 66/84/9 

vt 0.24868 0
vt 0.253623 0
vn 0.987688 0 -0.156434
v -7.29015 5 -4.87485
vt 0.253623 0.19685
vt 0.24868 0.19685
f 59/85/10 53/86/11 67/87/11 65/88/10 

vt 0.213851 0
vt 0.218793 0
v -7.3 5 -5
vt 0.218793 0.19685
vt 0.213851 0.19685
f 53/89/11 52/90/3 68/91/3 67/92/11 

vt 0.173694 0
vt 0.178637 0
vn 0.987688 0 0.156434
v -7.29015 5 -5.12515
vt 0.178637 0.19685
vt 0.173694 0.19685
f 52/93/3 51/94/12 69/95/12 68/96/3 

vt 0.1292 0
vt 0.134143 0
vn 0.951057 0 0.309017
v -7.26085 5 -5.24721
vt 0.134143 0.19685
vt 0.1292 0.19685
f 51/97/12 50/98/13 70/99/13 69/100/12 

vt 0.0814641 0
vt 0.0864064 0
vn 0.891007 0 0.45399
v -7.21281 5 -5.36319
vt 0.0864064 0.19685
vt 0.0814641 0.19685
f 50/101/13 49/102/14 71/103/14 70/104/13 

vt 0.0316611 0
vt 0.0366034 0
vn 0.809017 0 0.587785
v -7.14721 5 -5.47023
vt 0.0366034 0.19685
vt 0.0316611 0.19685
f 49/105/14 48/106/15 72/107/15 71/108/14 

vt -0.0189823 0
vt -0.01404 0
vn 0.707107 0 0.707107
v -7.06569 5 -5.56569
vt -0.01404 0.19685
vt -0.0189823 0.19685
f 48/109/15 47/110/16 73/111/16 72/112/15 

vt -0.0692191 0
vt -0.0642768 0
vn 0.587785 0 0.809017
v -6.97023 5 -5.64721
vt -0.0642768 0.19685
vt -0.0692191 0.19685
f 47/113/16 46/114/17 74/115/17 73/116/16 

vt -0.117812 0
vt -0.11287 0
vn 0.45399 0 0.891007
v -6.86319 5 -5.71281
vt -0.11287 0.19685
vt -0.117812 0.19685
f 46/117/17 45/118/18 75/119/18 74/120/17 

vt -0.163566 0
vt -0.158623 0
vn 0.309017 0 0.951057
v -6.74721 5 -5.76085
vt -0.158623 0.19685
vt -0.163566 0.19685
f 45/121/18 44/122/19 76/123/19 75/124/18 

vt -0.205352 0
vt -0.20041 0
vn 0.156434 0 0.987688
v -6.62515 5 -5.79015
vt -0.20041 0.19685
vt -0.205352 0.19685
f 44/125/19 43/126/20 77/127/20 76/128/19 

vt -0.242143 0
vt -0.237201 0
v -6.5 5 -5.8
vt -0.237201 0.19685
vt -0.242143 0.19685
f 43/129/20 42/130/2 78/131/2 77/132/20 

vt -0.273032 0
vt -0.26809 0
vn -0.156434 0 0.987688
v -6.37485 5 -5.79015
vt -0.26809 0.19685
vt -0.273032 0.19685
f 42/133/2 41/134/21 79/135/21 78/136/2 

vt -0.29726 0
vt -0.292317 0
vn -0.309017 0 0.951057
v -6.25279 5 -5.76085
vt -0.292317 0.19685
vt -0.29726 0.19685
f 41/137/21 40/138/22 80/139/22 79/140/21 

vt -0.314228 0
vt -0.309286 0
vn -0.45399 0 0.891007
v -6.13681 5 -5.71281
vt -0.309286 0.19685
vt -0.314228 0.19685
f 40/141/22 39/142/23 81/143/23 80/144/22 

vt -0.323521 0
vt -0.318578 0
vn -0.587785 0 0.809017
v -6.02977 5 -5.64721
vt -0.318578 0.19685
vt -0.323521 0.19685
f 39/145/23 38/146/24 82/147/24 81/148/23 

vt -0.324907 0
vt -0.319965 0
vn -0.707107 0 0.707107
v -5.93431 5 -5.56569
vt -0.319965 0.19685
vt -0.324907 0.19685
f 38/149/24 37/150/25 83/151/25 82/152/24 

vt -0.318355 0
vt -0.313412 0
vn -0.809017 0 0.587785
v -5.85279 5 -5.47023
vt -0.313412 0.19685
vt -0.318355 0.19685
f 37/153/25 36/154/26 84/155/26 83/156/25 

vt -0.304024 0
vt -0.299082 0
vn -0.891007 0 0.45399
v -5.78719 5 -5.36319
vt -0.299082 0.19685
vt -0.304024 0.19685
f 36/157/26 35/158/27 85/159/27 84/160/26 

vt -0.282268 0
vt -0.277326 0
vn -0.951057 0 0.309017
v -5.73915 5 -5.24721
vt -0.277326 0.19685
vt -0.282268 0.19685
f 35/161/27 34/162/28 86/163/28 85/164/27 

vt -0.253623 0
vt -0.24868 0
vn -0.987688 0 0.156434
v -5.70985 5 -5.12515
vt -0.24868 0.19685
vt -0.253623 0.19685
f 34/165/28 33/166/29 87/167/29 86/168/28 

vt -0.218793 0
vt -0.213851 0
vn -1 0 -0
v -5.7 5 -5
vt -0.213851 0.19685
vt -0.218793 0.19685
f 33/169/29 32/170/30 88/171/30 87/172/29 

vt -0.178637 0
v -5.70985 0 -4.87485
vt -0.173694 0
vn -0.987688 0 -0.156434
v -5.70985 5 -4.87485
vt -0.173694 0.19685
vt -0.178637 0.19685
f 32/173/30 89/174/31 90/175/31 88/176/30 

vt -0.224797 0.191923
v -5.70184 0 77.9457
vt -0.224482 -3.06873
f 89/177/1 91/178/1 32/37/1

v -5.72016 0 77.8215
vt -0.225203 -3.06384
f 89/177/1 92/179/1 91/178/1

v -5.73915 0 -4.75279
vt -0.225951 0.187118
f 93/180/1 92/179/1 89/177/1

v -5.75768 0 77.7017
vt -0.22668 -3.05912
f 93/180/1 94/181/1 92/179/1

v -5.78719 0 -4.63681
vt -0.227842 0.182551
f 95/182/1 94/181/1 93/180/1

v -5.81348 0 77.5893
vt -0.228877 -3.0547
f 95/182/1 96/183/1 94/181/1

v -5.85279 0 -4.52977
vt -0.230425 0.178337
f 97/184/1 96/183/1 95/182/1

v -5.88618 0 77.4869
vt -0.231739 -3.05067
f 97/184/1 98/185/1 96/183/1

v -5.93431 0 -4.43431
vt -0.233634 0.174579
f 99/186/1 98/185/1 97/184/1

v -5.97399 0 77.3972
vt -0.235197 -3.04714
f 99/186/1 100/187/1 98/185/1

v -6.02977 0 -4.35279
vt -0.237393 0.17137
f 101/188/1 100/187/1 99/186/1

v -6.07476 0 77.3224
vt -0.239164 -3.04419
f 101/188/1 102/189/1 100/187/1

v -6.13681 0 -4.28719
vt -0.241607 0.168787
f 103/190/1 102/189/1 101/188/1

v -6.186 0 77.2642
vt -0.243543 -3.0419
f 103/190/1 104/191/1 102/189/1

v -6.25279 0 -4.23915
vt -0.246173 0.166896
f 105/192/1 104/191/1 103/190/1

v -6.30497 0 77.2241
vt -0.248227 -3.04032
f 105/192/1 106/193/1 104/191/1

v -6.37485 0 -4.20985
vt -0.250978 0.165742
f 107/194/1 106/193/1 105/192/1

v -6.42875 0 77.2032
vt -0.2531 -3.0395
f 107/194/1 108/195/1 106/193/1

v -6.5 0 -4.2
vt -0.255906 0.165354
f 109/196/1 108/195/1 107/194/1

v -6.55427 0 77.2018
vt -0.258042 -3.03944
f 109/196/1 110/197/1 108/195/1

v -6.62515 0 -4.20985
vt -0.260833 0.165742
f 111/198/1 110/197/1 109/196/1

v -6.67846 0 77.2202
vt -0.262932 -3.04016
f 111/198/1 112/199/1 110/197/1

v -6.74721 0 -4.23915
vt -0.265638 0.166896
f 113/200/1 112/199/1 111/198/1

v -6.79826 0 77.2577
vt -0.267648 -3.04164
f 113/200/1 114/201/1 112/199/1

v -6.86319 0 -4.28719
vt -0.270204 0.168787
f 115/202/1 114/201/1 113/200/1

v -6.91071 0 77.3135
vt -0.272075 -3.04384
f 115/202/1 116/203/1 114/201/1

v -6.97023 0 -4.35279
vt -0.274418 0.17137
f 117/204/1 116/203/1 115/202/1

v -7.01305 0 77.3862
vt -0.276104 -3.0467
f 117/204/1 118/205/1 116/203/1

v -7.06569 0 -4.43431
vt -0.278177 0.174579
f 119/206/1 118/205/1 117/204/1

v -7.10276 0 77.474
vt -0.279636 -3.05016
f 119/206/1 120/207/1 118/205/1

v -7.14721 0 -4.52977
vt -0.281386 0.178337
f 121/208/1 120/207/1 119/206/1

f 121/208/1 62/80/1 120/207/1

f 64/79/1 62/80/1 121/208/1

vt 0.299082 0
vn 0.809017 0 -0.587785
vt 0.304024 0
vt 0.304024 0.19685
v -7.14721 5 -4.52977
vt 0.299082 0.19685
f 121/209/32 64/210/9 66/211/9 122/212/32 

f 66/79/1 63/80/1 122/208/1

f 66/79/1 61/70/1 63/80/1

f 65/69/1 61/70/1 66/79/1

f 65/69/1 58/68/1 61/70/1

f 67/58/1 58/68/1 65/69/1

f 67/58/1 55/59/1 58/68/1

f 67/58/1 56/2/1 55/59/1

f 56/2/1 67/58/1 68/57/1

v -8.5 5 -7
f 123/3/1 56/2/1 68/57/1

f 15/1/1 56/2/1 123/3/1

v -7.27984 5 78.1785
f 56/2/1 15/1/1 124/4/1

v -7.24232 5 78.2983
f 124/4/1 15/1/1 125/5/1

v -7.18652 5 78.4107
f 125/5/1 15/1/1 126/6/1

v -7.11382 5 78.5131
f 126/6/1 15/1/1 127/7/1

v -7.02601 5 78.6028
f 127/7/1 15/1/1 128/8/1

v -6.92524 5 78.6776
f 128/8/1 15/1/1 129/9/1

v -6.814 5 78.7358
f 129/9/1 15/1/1 130/10/1

v -6.69503 5 78.7759
f 130/10/1 15/1/1 131/11/1

v -6.57125 5 78.7968
f 131/11/1 15/1/1 132/12/1

f 132/12/1 15/1/1 14/13/1

v -6.44573 5 78.7982
vt -0.253769 -3.10229
f 132/12/1 14/13/1 133/213/1

v -6.32154 5 78.7798
vt -0.248879 -3.10157
f 133/213/1 14/13/1 134/214/1

v -6.20174 5 78.7423
vt -0.244163 -3.10009
f 134/214/1 14/13/1 135/215/1

v -6.08929 5 78.6865
vt -0.239736 -3.09789
f 135/215/1 14/13/1 136/216/1

v -5.98695 5 78.6138
vt -0.235707 -3.09503
f 136/216/1 14/13/1 137/217/1

v -5.89724 5 78.526
vt -0.232175 -3.09158
f 137/217/1 14/13/1 138/218/1

v -5.82238 5 78.4252
vt -0.229227 -3.08761
f 138/218/1 14/13/1 139/219/1

v -5.7642 5 78.314
vt -0.226937 -3.08323
f 139/219/1 14/13/1 140/220/1

v -5.72414 5 78.195
vt -0.22536 -3.07854
f 140/220/1 14/13/1 141/221/1

v -5.70318 5 78.0713
vt -0.224535 -3.07367
f 141/221/1 14/13/1 142/222/1

v -5.70184 5 77.9457
f 142/222/1 14/13/1 143/178/1

v -4.5 5 76
vt -0.177165 -2.99213
f 143/178/1 14/13/1 144/223/1

v 4 5 76
vt 0.15748 -2.99213
f 144/223/1 14/13/1 145/224/1

v 4.4 5 76
vt 0.173228 -2.99213
f 145/224/1 14/13/1 146/225/1

v 12.9 5 76
vt 0.507874 -2.99213
f 146/225/1 14/13/1 147/226/1

v 13.3 5 76
vt 0.523622 -2.99213
f 147/226/1 14/13/1 148/227/1

v 21.8 5 76
vt 0.858268 -2.99213
f 148/227/1 14/13/1 149/228/1

v 22.2 5 76
vt 0.874016 -2.99213
f 149/228/1 14/13/1 150/229/1

v 30.7 5 76
vt 1.20866 -2.99213
f 150/229/1 14/13/1 151/230/1

v 31.1 5 76
vt 1.22441 -2.99213
f 151/230/1 14/13/1 152/231/1

v 39.6 5 76
vt 1.55906 -2.99213
f 152/231/1 14/13/1 153/232/1

v 40 5 76
vt 1.5748 -2.99213
f 153/232/1 14/13/1 154/233/1

v 48.5 5 76
vt 1.90945 -2.99213
f 154/233/1 14/13/1 155/234/1

v 48.9 5 76
vt 1.9252 -2.99213
f 155/234/1 14/13/1 156/235/1

v 57.4 5 76
vt 2.25984 -2.99213
f 156/235/1 14/13/1 157/236/1

v 57.8 5 76
vt 2.27559 -2.99213
f 157/236/1 14/13/1 158/237/1

v 66.3 5 76
vt 2.61024 -2.99213
f 158/237/1 14/13/1 159/238/1

v 66.7 5 76
vt 2.62598 -2.99213
f 159/238/1 14/13/1 160/239/1

v 74.8368 5 78.7128
vt 2.94633 -3.09893
f 160/239/1 14/13/1 161/240/1

v 74.9528 5 78.7608
vt 2.9509 -3.10082
f 161/240/1 14/13/1 162/241/1

v 75.0749 5 78.7902
vt 2.9557 -3.10197
f 162/241/1 14/13/1 163/242/1

v 75.2 5 78.8
vt 2.96063 -3.10236
f 163/242/1 14/13/1 164/243/1

v 75.3251 5 78.7902
vt 2.96556 -3.10197
f 164/243/1 14/13/1 165/244/1

v 75.4472 5 78.7608
vt 2.97036 -3.10082
f 165/244/1 14/13/1 166/245/1

v 75.5632 5 78.7128
vt 2.97493 -3.09893
f 166/245/1 14/13/1 167/246/1

v 75.6702 5 78.6472
vt 2.97914 -3.09635
f 167/246/1 14/13/1 168/247/1

v 75.7657 5 78.5657
vt 2.9829 -3.09314
f 168/247/1 14/13/1 169/248/1

v 75.8472 5 78.4702
vt 2.98611 -3.08938
f 169/248/1 14/13/1 170/249/1

v 75.9128 5 78.3632
vt 2.98869 -3.08517
f 170/249/1 14/13/1 171/250/1

v 75.9608 5 78.2472
vt 2.99058 -3.0806
f 171/250/1 14/13/1 172/251/1

v 75.9902 5 78.1251
vt 2.99174 -3.07579
f 172/251/1 14/13/1 173/252/1

v 76 5 78
vt 2.99213 -3.07087
f 173/252/1 14/13/1 174/253/1

v 76 5 -5
f 174/253/1 14/13/1 175/23/1

f 17/22/1 175/23/1 14/13/1

v 75.9902 5 -5.12515
f 17/22/1 176/24/1 175/23/1

v 75.9608 5 -5.24721
f 17/22/1 177/25/1 176/24/1

v 75.9128 5 -5.36319
f 17/22/1 178/26/1 177/25/1

v 75.8472 5 -5.47023
f 17/22/1 179/27/1 178/26/1

v 75.7657 5 -5.56569
f 17/22/1 180/28/1 179/27/1

v 75.6702 5 -5.64721
f 17/22/1 181/29/1 180/28/1

v 75.5632 5 -5.71281
f 17/22/1 182/30/1 181/29/1

v 75.4472 5 -5.76085
f 17/22/1 183/31/1 182/30/1

v 75.3251 5 -5.79015
f 17/22/1 184/32/1 183/31/1

v 75.2 5 -5.8
f 17/22/1 185/33/1 184/32/1

v 75.0749 5 -5.79015
f 17/22/1 186/34/1 185/33/1

v 74.9528 5 -5.76085
f 17/22/1 187/35/1 186/34/1

v 74.8368 5 -5.71281
f 17/22/1 188/36/1 187/35/1

v 66.7 5 -3
vt 2.62598 0.11811
f 17/22/1 189/254/1 188/36/1

v 66.3 5 -3
vt 2.61024 0.11811
f 17/22/1 190/255/1 189/254/1

v 57.8 5 -3
vt 2.27559 0.11811
f 17/22/1 191/256/1 190/255/1

v 57.4 5 -3
vt 2.25984 0.11811
f 17/22/1 192/257/1 191/256/1

v 48.9 5 -3
vt 1.9252 0.11811
f 17/22/1 193/258/1 192/257/1

v 48.5 5 -3
vt 1.90945 0.11811
f 17/22/1 194/259/1 193/258/1

v 40 5 -3
vt 1.5748 0.11811
f 17/22/1 195/260/1 194/259/1

v 39.6 5 -3
vt 1.55906 0.11811
f 17/22/1 196/261/1 195/260/1

v 31.1 5 -3
vt 1.22441 0.11811
f 17/22/1 197/262/1 196/261/1

v 30.7 5 -3
vt 1.20866 0.11811
f 17/22/1 198/263/1 197/262/1

v 22.2 5 -3
vt 0.874016 0.11811
f 17/22/1 199/264/1 198/263/1

v 21.8 5 -3
vt 0.858268 0.11811
f 17/22/1 200/265/1 199/264/1

v 13.3 5 -3
vt 0.523622 0.11811
f 17/22/1 201/266/1 200/265/1

v 12.9 5 -3
vt 0.507874 0.11811
f 17/22/1 202/267/1 201/266/1

v 4.4 5 -3
vt 0.173228 0.11811
f 17/22/1 203/268/1 202/267/1

v 4 5 -3
vt 0.15748 0.11811
f 17/22/1 204/269/1 203/268/1

v -4.5 5 -3
vt -0.177165 0.11811
f 17/22/1 205/270/1 204/269/1

f 17/22/1 88/37/1 205/270/1

f 17/22/1 87/38/1 88/37/1

f 17/22/1 86/39/1 87/38/1

f 17/22/1 85/40/1 86/39/1

f 17/22/1 84/41/1 85/40/1

f 17/22/1 83/42/1 84/41/1

f 17/22/1 82/43/1 83/42/1

f 17/22/1 81/44/1 82/43/1

f 17/22/1 80/45/1 81/44/1

f 17/22/1 79/46/1 80/45/1

f 17/22/1 78/47/1 79/46/1

f 123/3/1 78/47/1 17/22/1

f 78/47/1 123/3/1 77/48/1

f 77/48/1 123/3/1 76/49/1

f 76/49/1 123/3/1 75/50/1

f 75/50/1 123/3/1 74/51/1

f 74/51/1 123/3/1 73/52/1

f 73/52/1 123/3/1 72/53/1

f 72/53/1 123/3/1 71/54/1

f 71/54/1 123/3/1 70/55/1

f 70/55/1 123/3/1 69/56/1

f 69/56/1 123/3/1 68/57/1

vt -3.03937 0
vn 0 0 -1
vt 0.334646 0
vt 0.334646 0.19685
vt -3.03937 0.19685
f 16/271/33 3/272/33 123/273/33 17/274/33 

vt -0.275591 0
vt 3.14961 0
vt 3.14961 0.19685
vt -0.275591 0.19685
f 3/275/30 1/276/30 15/277/30 123/278/30 

f 205/270/1 88/37/1 144/223/1

f 143/178/1 144/223/1 88/37/1

f 90/177/1 143/178/1 88/37/1

v -5.72016 5 77.8215
f 90/177/1 206/179/1 143/178/1

v -5.73915 5 -4.75279
f 207/180/1 206/179/1 90/177/1

v -5.75768 5 77.7017
f 207/180/1 208/181/1 206/179/1

v -5.78719 5 -4.63681
f 209/182/1 208/181/1 207/180/1

v -5.81348 5 77.5893
f 209/182/1 210/183/1 208/181/1

v -5.85279 5 -4.52977
f 211/184/1 210/183/1 209/182/1

v -5.88618 5 77.4869
f 211/184/1 212/185/1 210/183/1

v -5.93431 5 -4.43431
f 213/186/1 212/185/1 211/184/1

v -5.97399 5 77.3972
f 213/186/1 214/187/1 212/185/1

v -6.02977 5 -4.35279
f 215/188/1 214/187/1 213/186/1

v -6.07476 5 77.3224
f 215/188/1 216/189/1 214/187/1

v -6.13681 5 -4.28719
f 217/190/1 216/189/1 215/188/1

v -6.186 5 77.2642
f 217/190/1 218/191/1 216/189/1

v -6.25279 5 -4.23915
f 219/192/1 218/191/1 217/190/1

v -6.30497 5 77.2241
f 219/192/1 220/193/1 218/191/1

v -6.37485 5 -4.20985
f 221/194/1 220/193/1 219/192/1

v -6.42875 5 77.2032
f 221/194/1 222/195/1 220/193/1

v -6.5 5 -4.2
f 223/196/1 222/195/1 221/194/1

v -6.55427 5 77.2018
f 223/196/1 224/197/1 222/195/1

v -6.62515 5 -4.20985
f 225/198/1 224/197/1 223/196/1

v -6.67846 5 77.2202
f 225/198/1 226/199/1 224/197/1

v -6.74721 5 -4.23915
f 227/200/1 226/199/1 225/198/1

v -6.79826 5 77.2577
f 227/200/1 228/201/1 226/199/1

v -6.86319 5 -4.28719
f 229/202/1 228/201/1 227/200/1

v -6.91071 5 77.3135
f 229/202/1 230/203/1 228/201/1

v -6.97023 5 -4.35279
f 231/204/1 230/203/1 229/202/1

v -7.01305 5 77.3862
f 231/204/1 232/205/1 230/203/1

v -7.06569 5 -4.43431
f 233/206/1 232/205/1 231/204/1

v -7.10276 5 77.474
f 233/206/1 234/207/1 232/205/1

f 122/208/1 234/207/1 233/206/1

f 122/208/1 63/80/1 234/207/1

vt -2.62011 0
vt -2.61517 0
vn 0.753449 0 0.657507
vt -2.61517 0.19685
vt -2.62011 0.19685
f 62/279/8 120/280/34 234/281/34 63/282/8 

vt -2.33353 0
vt -2.32859 0
vn 0.641316 0 0.767277
vt -2.32859 0.19685
vt -2.33353 0.19685
f 120/283/34 118/284/35 232/285/35 234/286/34 

vt -1.98955 0
vt -1.98461 0
vn 0.513392 0 0.858154
vt -1.98461 0.19685
vt -1.98955 0.19685
f 118/287/35 116/288/36 230/289/36 232/290/35 

vt -1.59664 0
vt -1.5917 0
vn 0.372826 0 0.927901
vt -1.5917 0.19685
vt -1.59664 0.19685
f 116/291/36 114/292/37 228/293/37 230/294/36 

vt -1.16448 0
vt -1.15954 0
vn 0.22308 0 0.9748
vt -1.15954 0.19685
vt -1.16448 0.19685
f 114/295/37 112/296/38 226/297/38 228/298/37 

vt -0.70371 0
vt -0.698767 0
vn 0.0678413 0 0.997696
vt -0.698767 0.19685
vt -0.70371 0.19685
f 112/299/38 110/300/39 224/301/39 226/302/38 

vt -0.225669 0
vt -0.220727 0
vn -0.089068 0 0.996026
vt -0.220727 0.19685
vt -0.225669 0.19685
f 110/303/39 108/304/40 222/305/40 224/306/39 

vt 0.257867 0
vt 0.262809 0
vn -0.243784 0 0.96983
vt 0.262809 0.19685
vt 0.257867 0.19685
f 108/307/40 106/308/41 220/309/41 222/310/40 

vt 0.734993 0
vt 0.739935 0
vn -0.392498 0 0.919753
vt 0.739935 0.19685
vt 0.734993 0.19685
f 106/311/41 104/312/42 218/313/42 220/314/41 

vt 1.19396 0
vt 1.1989 0
vn -0.531546 0 0.847029
vt 1.1989 0.19685
vt 1.19396 0.19685
f 104/315/42 102/316/43 216/317/43 218/318/42 

vt 1.62347 0
vt 1.62841 0
vn -0.657507 0 0.753449
vt 1.62841 0.19685
vt 1.62347 0.19685
f 102/319/43 100/320/44 214/321/44 216/322/43 

vt 2.01294 0
vt 2.01788 0
vn -0.767277 0 0.641316
vt 2.01788 0.19685
vt 2.01294 0.19685
f 100/323/44 98/324/45 212/325/45 214/326/44 

vt 2.35278 0
vt 2.35772 0
vn -0.858154 0 0.513392
vt 2.35772 0.19685
vt 2.35278 0.19685
f 98/327/45 96/328/46 210/329/46 212/330/45 

vt 2.63463 0
vt 2.63958 0
vn -0.927901 0 0.372826
vt 2.63958 0.19685
vt 2.63463 0.19685
f 96/331/46 94/332/47 208/333/47 210/334/46 

vt 2.85155 0
vt 2.85649 0
vn -0.9748 0 0.22308
vt 2.85649 0.19685
vt 2.85155 0.19685
f 94/335/47 92/336/48 206/337/48 208/338/47 

vt 2.99819 0
vt 3.00313 0
vn -0.997696 0 0.0678413
vt 3.00313 0.19685
vt 2.99819 0.19685
f 92/339/48 91/340/49 143/341/49 206/342/48 

vt 3.07095 0
v -5.70318 0 78.0713
vt 3.07589 0
vn -0.996026 0 -0.089068
vt 3.07589 0.19685
vt 3.07095 0.19685
f 91/343/49 235/344/50 142/345/50 143/346/49 

f 235/222/1 13/13/1 91/178/1

v -5.72414 0 78.195
f 236/221/1 13/13/1 235/222/1

v -5.7642 0 78.314
f 237/220/1 13/13/1 236/221/1

v -5.82238 0 78.4252
f 238/219/1 13/13/1 237/220/1

v -5.89724 0 78.526
f 239/218/1 13/13/1 238/219/1

v -5.98695 0 78.6138
f 240/217/1 13/13/1 239/218/1

v -6.08929 0 78.6865
f 241/216/1 13/13/1 240/217/1

v -6.20174 0 78.7423
f 242/215/1 13/13/1 241/216/1

v -6.32154 0 78.7798
f 243/214/1 13/13/1 242/215/1

v -6.44573 0 78.7982
f 244/213/1 13/13/1 243/214/1

f 12/12/1 13/13/1 244/213/1

vt 0.220727 0
vn -0.0678413 0 -0.997696
vt 0.225669 0
vn 0.089068 0 -0.996026
vt 0.225669 0.19685
vt 0.220727 0.19685
f 244/347/51 12/348/52 132/349/52 133/350/51 

vt -0.262809 0
vt -0.257867 0
vn 0.243784 0 -0.96983
vt -0.257867 0.19685
vt -0.262809 0.19685
f 12/351/52 11/352/53 131/353/53 132/354/52 

vt -0.739935 0
vt -0.734993 0
vn 0.392498 0 -0.919753
vt -0.734993 0.19685
vt -0.739935 0.19685
f 11/355/53 10/356/54 130/357/54 131/358/53 

vt -1.1989 0
vt -1.19396 0
vn 0.531546 0 -0.847029
vt -1.19396 0.19685
vt -1.1989 0.19685
f 10/359/54 9/360/55 129/361/55 130/362/54 

vt -1.62841 0
vt -1.62347 0
vn 0.657507 0 -0.753449
vt -1.62347 0.19685
vt -1.62841 0.19685
f 9/363/55 8/364/56 128/365/56 129/366/55 

vt -2.01788 0
vt -2.01294 0
vn 0.767277 0 -0.641316
vt -2.01294 0.19685
vt -2.01788 0.19685
f 8/367/56 7/368/57 127/369/57 128/370/56 

vt -2.35772 0
vt -2.35278 0
vn 0.858154 0 -0.513392
vt -2.35278 0.19685
vt -2.35772 0.19685
f 7/371/57 6/372/58 126/373/58 127/374/57 

vt -2.63958 0
vt -2.63463 0
vn 0.927901 0 -0.372826
vt -2.63463 0.19685
vt -2.63958 0.19685
f 6/375/58 5/376/59 125/377/59 126/378/58 

vt -2.85649 0
vt -2.85155 0
vn 0.9748 0 -0.22308
vt -2.85155 0.19685
vt -2.85649 0.19685
f 5/379/59 4/380/60 124/381/60 125/382/59 

vt -3.00313 0
vt -2.99819 0
vt -2.99819 0.19685
vt -3.00313 0.19685
f 4/383/60 2/384/4 56/385/4 124/386/60 

vt 0.698767 0
vn -0.22308 0 -0.9748
vt 0.70371 0
vt 0.70371 0.19685
vt 0.698767 0.19685
f 243/387/61 244/388/51 133/389/51 134/390/61 

vt 1.15954 0
vn -0.372826 0 -0.927901
vt 1.16448 0
vt 1.16448 0.19685
vt 1.15954 0.19685
f 242/391/62 243/392/61 134/393/61 135/394/62 

vt 1.5917 0
vn -0.513392 0 -0.858154
vt 1.59664 0
vt 1.59664 0.19685
vt 1.5917 0.19685
f 241/395/63 242/396/62 135/397/62 136/398/63 

vt 1.98461 0
vn -0.641316 0 -0.767277
vt 1.98955 0
vt 1.98955 0.19685
vt 1.98461 0.19685
f 240/399/64 241/400/63 136/401/63 137/402/64 

vt 2.32859 0
vn -0.753449 0 -0.657507
vt 2.33353 0
vt 2.33353 0.19685
vt 2.32859 0.19685
f 239/403/65 240/404/64 137/405/64 138/406/65 

vt 2.61517 0
vn -0.847029 0 -0.531546
vt 2.62011 0
vt 2.62011 0.19685
vt 2.61517 0.19685
f 238/407/66 239/408/65 138/409/65 139/410/66 

vt 2.83729 0
vn -0.919753 0 -0.392498
vt 2.84224 0
vt 2.84224 0.19685
vt 2.83729 0.19685
f 237/411/67 238/412/66 139/413/66 140/414/67 

vt 2.98949 0
vn -0.96983 0 -0.243784
vt 2.99444 0
vt 2.99444 0.19685
vt 2.98949 0.19685
f 236/415/68 237/416/67 140/417/67 141/418/68 

vt 3.06802 0
vt 3.07296 0
vt 3.07296 0.19685
vt 3.06802 0.19685
f 235/419/50 236/420/68 141/421/68 142/422/50 

v 74.8368 0 78.7128
f 91/178/1 13/13/1 245/240/1

v 74.9528 0 78.7608
f 245/240/1 13/13/1 246/241/1

v 75.0749 0 78.7902
f 246/241/1 13/13/1 247/242/1

v 75.2 0 78.8
f 247/242/1 13/13/1 248/243/1

v 75.3251 0 78.7902
f 248/243/1 13/13/1 249/244/1

v 75.4472 0 78.7608
f 249/244/1 13/13/1 250/245/1

v 75.5632 0 78.7128
f 250/245/1 13/13/1 251/246/1

v 75.6702 0 78.6472
f 251/246/1 13/13/1 252/247/1

v 75.7657 0 78.5657
f 252/247/1 13/13/1 253/248/1

v 75.8472 0 78.4702
f 253/248/1 13/13/1 254/249/1

v 75.9128 0 78.3632
f 254/249/1 13/13/1 255/250/1

v 75.9608 0 78.2472
f 255/250/1 13/13/1 256/251/1

v 75.9902 0 78.1251
f 256/251/1 13/13/1 257/252/1

v 76 0 78
f 257/252/1 13/13/1 258/253/1

f 258/253/1 13/13/1 18/23/1

v 75.9902 0 -4.87485
vt 2.99174 0.191923
f 259/423/1 258/253/1 18/23/1

v 75.9902 0 77.8749
vt 2.99174 -3.06594
f 259/423/1 260/424/1 258/253/1

v 75.9608 0 -4.75279
vt 2.99058 0.187118
f 261/425/1 260/424/1 259/423/1

v 75.9608 0 77.7528
vt 2.99058 -3.06113
f 261/425/1 262/426/1 260/424/1

v 75.9128 0 -4.63681
vt 2.98869 0.182551
f 263/427/1 262/426/1 261/425/1

v 75.9128 0 77.6368
vt 2.98869 -3.05657
f 263/427/1 264/428/1 262/426/1

v 75.8472 0 -4.52977
vt 2.98611 0.178337
f 265/429/1 264/428/1 263/427/1

v 75.8472 0 77.5298
vt 2.98611 -3.05235
f 265/429/1 266/430/1 264/428/1

v 75.7657 0 -4.43431
vt 2.9829 0.174579
f 267/431/1 266/430/1 265/429/1

v 75.7657 0 77.4343
vt 2.9829 -3.0486
f 267/431/1 268/432/1 266/430/1

v 75.6702 0 -4.35279
vt 2.97914 0.17137
f 269/433/1 268/432/1 267/431/1

v 75.6702 0 77.3528
vt 2.97914 -3.04539
f 269/433/1 270/434/1 268/432/1

v 75.5632 0 -4.28719
vt 2.97493 0.168787
f 271/435/1 270/434/1 269/433/1

v 75.5632 0 77.2872
vt 2.97493 -3.0428
f 271/435/1 272/436/1 270/434/1

v 75.4472 0 -4.23915
vt 2.97036 0.166896
f 273/437/1 272/436/1 271/435/1

v 75.4472 0 77.2392
vt 2.97036 -3.04091
f 273/437/1 274/438/1 272/436/1

v 75.3251 0 -4.20985
vt 2.96556 0.165742
f 275/439/1 274/438/1 273/437/1

v 75.3251 0 77.2098
vt 2.96556 -3.03976
f 275/439/1 276/440/1 274/438/1

v 75.2 0 -4.2
vt 2.96063 0.165354
f 277/441/1 276/440/1 275/439/1

v 75.2 0 77.2
vt 2.96063 -3.03937
f 277/441/1 278/442/1 276/440/1

v 75.0749 0 -4.20985
vt 2.9557 0.165742
f 279/443/1 278/442/1 277/441/1

v 75.0749 0 77.2098
vt 2.9557 -3.03976
f 279/443/1 280/444/1 278/442/1

v 74.9528 0 -4.23915
vt 2.9509 0.166896
f 281/445/1 280/444/1 279/443/1

v 74.9528 0 77.2392
vt 2.9509 -3.04091
f 281/445/1 282/446/1 280/444/1

v 74.8368 0 -4.28719
vt 2.94633 0.168787
f 283/447/1 282/446/1 281/445/1

v 74.8368 0 77.2872
vt 2.94633 -3.0428
f 283/447/1 284/448/1 282/446/1

v 74.7298 0 -4.35279
vt 2.94212 0.17137
f 285/449/1 284/448/1 283/447/1

v 74.7298 0 77.3528
vt 2.94212 -3.04539
f 285/449/1 286/450/1 284/448/1

v 74.6343 0 -4.43431
vt 2.93836 0.174579
f 287/451/1 286/450/1 285/449/1

v 74.6343 0 77.4343
vt 2.93836 -3.0486
f 287/451/1 288/452/1 286/450/1

v 74.5528 0 -4.52977
vt 2.93515 0.178337
f 289/453/1 288/452/1 287/451/1

v 74.5528 0 77.5298
vt 2.93515 -3.05235
f 289/453/1 290/454/1 288/452/1

v 74.4872 0 -4.63681
vt 2.93257 0.182551
f 291/455/1 290/454/1 289/453/1

v 74.4872 0 77.6368
vt 2.93257 -3.05657
f 291/455/1 292/456/1 290/454/1

v 74.4392 0 -4.75279
vt 2.93068 0.187118
f 293/457/1 292/456/1 291/455/1

v 74.4392 0 77.7528
vt 2.93068 -3.06113
f 293/457/1 294/458/1 292/456/1

v 74.4098 0 -4.87485
vt 2.92952 0.191923
f 295/459/1 294/458/1 293/457/1

v 74.4098 0 77.8749
vt 2.92952 -3.06594
f 295/459/1 296/460/1 294/458/1

v 74.4 0 -5
vt 2.92913 0.19685
f 297/461/1 296/460/1 295/459/1

v 74.4 0 78
vt 2.92913 -3.07087
f 296/460/1 297/461/1 298/462/1

f 297/461/1 32/37/1 298/462/1

v 74.4098 0 -5.12515
vt 2.92952 0.201777
f 299/463/1 32/37/1 297/461/1

v 74.4392 0 -5.24721
vt 2.93068 0.206583
f 300/464/1 32/37/1 299/463/1

v 74.4872 0 -5.36319
vt 2.93257 0.211149
f 301/465/1 32/37/1 300/464/1

v 74.5528 0 -5.47023
vt 2.93515 0.215363
f 302/466/1 32/37/1 301/465/1

v 74.6343 0 -5.56569
vt 2.93836 0.219121
f 303/467/1 32/37/1 302/466/1

v 74.7298 0 -5.64721
vt 2.94212 0.222331
f 304/468/1 32/37/1 303/467/1

f 31/36/1 32/37/1 304/468/1

vt 2.62473 0
vt 2.62968 0
vt 2.62968 0.19685
v 74.7298 5 -5.64721
vt 2.62473 0.19685
f 304/469/17 31/470/18 188/471/18 305/472/17 

vt 2.80813 0
vt 2.81307 0
vt 2.81307 0.19685
vt 2.80813 0.19685
f 31/473/18 30/474/19 187/475/19 188/476/18 

vt 2.92231 0
vt 2.92725 0
vt 2.92725 0.19685
vt 2.92231 0.19685
f 30/477/19 29/478/20 186/479/20 187/480/19 

vt 2.96448 0
vt 2.96942 0
vt 2.96942 0.19685
vt 2.96448 0.19685
f 29/481/20 28/482/2 185/483/2 186/484/20 

vt 2.93359 0
vt 2.93853 0
vt 2.93853 0.19685
vt 2.93359 0.19685
f 28/485/2 27/486/21 184/487/21 185/488/2 

vt 2.8304 0
vt 2.83534 0
vt 2.83534 0.19685
vt 2.8304 0.19685
f 27/489/21 26/490/22 183/491/22 184/492/21 

vt 2.65746 0
vt 2.66241 0
vt 2.66241 0.19685
vt 2.65746 0.19685
f 26/493/22 25/494/23 182/495/23 183/496/22 

vt 2.41903 0
vt 2.42397 0
vt 2.42397 0.19685
vt 2.41903 0.19685
f 25/497/23 24/498/24 181/499/24 182/500/23 

vt 2.12097 0
vt 2.12591 0
vt 2.12591 0.19685
vt 2.12097 0.19685
f 24/501/24 23/502/25 180/503/25 181/504/24 

vt 1.77062 0
vt 1.77556 0
vt 1.77556 0.19685
vt 1.77062 0.19685
f 23/505/25 22/506/26 179/507/26 180/508/25 

vt 1.37661 0
vt 1.38155 0
vt 1.38155 0.19685
vt 1.37661 0.19685
f 22/509/26 21/510/27 178/511/27 179/512/26 

vt 0.948647 0
vt 0.953589 0
vt 0.953589 0.19685
vt 0.948647 0.19685
f 21/513/27 20/514/28 177/515/28 178/516/27 

vt 0.497263 0
vt 0.502205 0
vt 0.502205 0.19685
vt 0.497263 0.19685
f 20/517/28 19/518/29 176/519/29 177/520/28 

vt 0.0335736 0
vt 0.0385159 0
vt 0.0385159 0.19685
vt 0.0335736 0.19685
f 19/521/29 18/522/30 175/523/30 176/524/29 

vt -0.431003 0
vt -0.426061 0
v 75.9902 5 -4.87485
vt -0.426061 0.19685
vt -0.431003 0.19685
f 18/525/30 259/526/31 306/527/31 175/528/30 

vt -0.885028 0
vt -0.880086 0
vn -0.951057 0 -0.309017
v 75.9608 5 -4.75279
vt -0.880086 0.19685
vt -0.885028 0.19685
f 259/529/31 261/530/69 307/531/69 306/532/31 

vt -1.31732 0
vt -1.31238 0
vn -0.891007 0 -0.45399
v 75.9128 5 -4.63681
vt -1.31238 0.19685
vt -1.31732 0.19685
f 261/533/69 263/534/70 308/535/70 307/536/69 

vt -1.71724 0
vt -1.7123 0
vn -0.809017 0 -0.587785
v 75.8472 5 -4.52977
vt -1.7123 0.19685
vt -1.71724 0.19685
f 263/537/70 265/538/71 309/539/71 308/540/70 

vt -2.07493 0
vt -2.06999 0
vn -0.707107 0 -0.707107
v 75.7657 5 -4.43431
vt -2.06999 0.19685
vt -2.07493 0.19685
f 265/541/71 267/542/72 310/543/72 309/544/71 

vt -2.3816 0
vt -2.37665 0
vn -0.587785 0 -0.809017
v 75.6702 5 -4.35279
vt -2.37665 0.19685
vt -2.3816 0.19685
f 267/545/72 269/546/73 311/547/73 310/548/72 

vt -2.62968 0
vt -2.62473 0
vn -0.45399 0 -0.891007
v 75.5632 5 -4.28719
vt -2.62473 0.19685
vt -2.62968 0.19685
f 269/549/73 271/550/74 312/551/74 311/552/73 

vt -2.81307 0
vt -2.80813 0
vn -0.309017 0 -0.951057
v 75.4472 5 -4.23915
vt -2.80813 0.19685
vt -2.81307 0.19685
f 271/553/74 273/554/75 313/555/75 312/556/74 

vt -2.92725 0
vt -2.92231 0
vn -0.156434 0 -0.987688
v 75.3251 5 -4.20985
vt -2.92231 0.19685
vt -2.92725 0.19685
f 273/557/75 275/558/76 314/559/76 313/560/75 

vt -2.96942 0
vt -2.96448 0
v 75.2 5 -4.2
vt -2.96448 0.19685
vt -2.96942 0.19685
f 275/561/76 277/562/33 315/563/33 314/564/76 

vt -2.93853 0
vt -2.93359 0
vn 0.156434 0 -0.987688
v 75.0749 5 -4.20985
vt -2.93359 0.19685
vt -2.93853 0.19685
f 277/565/33 279/566/77 316/567/77 315/568/33 

vt -2.83534 0
vt -2.8304 0
vn 0.309017 0 -0.951057
v 74.9528 5 -4.23915
vt -2.8304 0.19685
vt -2.83534 0.19685
f 279/569/77 281/570/78 317/571/78 316/572/77 

vt -2.66241 0
vt -2.65746 0
vn 0.45399 0 -0.891007
v 74.8368 5 -4.28719
vt -2.65746 0.19685
vt -2.66241 0.19685
f 281/573/78 283/574/79 318/575/79 317/576/78 

vt -2.42397 0
vt -2.41903 0
vn 0.587785 0 -0.809017
v 74.7298 5 -4.35279
vt -2.41903 0.19685
vt -2.42397 0.19685
f 283/577/79 285/578/80 319/579/80 318/580/79 

vt -2.12591 0
vt -2.12097 0
vn 0.707107 0 -0.707107
v 74.6343 5 -4.43431
vt -2.12097 0.19685
vt -2.12591 0.19685
f 285/581/80 287/582/81 320/583/81 319/584/80 

vt -1.77556 0
vt -1.77062 0
v 74.5528 5 -4.52977
vt -1.77062 0.19685
vt -1.77556 0.19685
f 287/585/81 289/586/32 321/587/32 320/588/81 

vt -1.38155 0
vt -1.37661 0
v 74.4872 5 -4.63681
vt -1.37661 0.19685
vt -1.38155 0.19685
f 289/589/32 291/590/9 322/591/9 321/592/32 

vt -0.953589 0
vt -0.948647 0
v 74.4392 5 -4.75279
vt -0.948647 0.19685
vt -0.953589 0.19685
f 291/593/9 293/594/10 323/595/10 322/596/9 

vt -0.502205 0
vt -0.497263 0
v 74.4098 5 -4.87485
vt -0.497263 0.19685
vt -0.502205 0.19685
f 293/597/10 295/598/11 324/599/11 323/600/10 

vt -0.0385159 0
vt -0.0335736 0
v 74.4 5 -5
vt -0.0335736 0.19685
vt -0.0385159 0.19685
f 295/601/11 297/602/3 325/603/3 324/604/11 

vt 0.426061 0
vt 0.431003 0
v 74.4098 5 -5.12515
vt 0.431003 0.19685
vt 0.426061 0.19685
f 297/605/3 299/606/12 326/607/12 325/608/3 

vt 0.880086 0
vt 0.885028 0
v 74.4392 5 -5.24721
vt 0.885028 0.19685
vt 0.880086 0.19685
f 299/609/12 300/610/13 327/611/13 326/612/12 

vt 1.31238 0
vt 1.31732 0
v 74.4872 5 -5.36319
vt 1.31732 0.19685
vt 1.31238 0.19685
f 300/613/13 301/614/14 328/615/14 327/616/13 

vt 1.7123 0
vt 1.71724 0
v 74.5528 5 -5.47023
vt 1.71724 0.19685
vt 1.7123 0.19685
f 301/617/14 302/618/15 329/619/15 328/620/14 

vt 2.06999 0
vt 2.07493 0
v 74.6343 5 -5.56569
vt 2.07493 0.19685
vt 2.06999 0.19685
f 302/621/15 303/622/16 330/623/16 329/624/15 

vt 2.37665 0
vt 2.3816 0
vt 2.3816 0.19685
vt 2.37665 0.19685
f 303/625/16 304/626/17 305/627/17 330/628/16 

f 305/468/1 189/254/1 330/467/1

f 188/36/1 189/254/1 305/468/1

f 330/467/1 189/254/1 329/466/1

f 329/466/1 189/254/1 328/465/1

f 328/465/1 189/254/1 327/464/1

f 327/464/1 189/254/1 326/463/1

f 326/463/1 189/254/1 325/461/1

f 189/254/1 324/459/1 325/461/1

f 324/459/1 189/254/1 323/457/1

f 323/457/1 189/254/1 322/455/1

v 75.2 5 -3
vt 2.96063 0.11811
f 322/455/1 189/254/1 331/629/1

vt 2.62598 0.19685
v 66.7 1 -3
vt 2.62598 0.0393701
v 75.2 1 -3
vt 2.96063 0.0393701
vt 2.96063 0.19685
f 189/630/2 332/631/2 333/632/2 331/633/2 

vt -2.99213 0.19685
v 66.7 1 76
vt -2.99213 0.0393701
vt 0.11811 0.0393701
vt 0.11811 0.19685
f 160/634/3 334/635/3 332/636/3 189/637/3 

v 75.2 5 76
vt -2.96063 0.19685
v 75.2 1 76
vt -2.96063 0.0393701
vt -2.62598 0.0393701
vt -2.62598 0.19685
f 335/638/33 336/639/33 334/640/33 160/641/33 

vt -0.11811 0.19685
vt -0.11811 0.0393701
vt 2.99213 0.0393701
f 331/642/30 333/643/30 336/644/30 335/23/30 

vt 2.96063 -2.99213
f 332/254/1 334/239/1 336/645/1 333/629/1 

v 75.3251 5 77.2098
f 335/645/1 337/440/1 331/629/1

v 75.2 5 77.2
f 335/645/1 338/442/1 337/440/1

v 75.0749 5 77.2098
f 335/645/1 339/444/1 338/442/1

v 74.9528 5 77.2392
f 335/645/1 340/446/1 339/444/1

v 74.8368 5 77.2872
f 335/645/1 341/448/1 340/446/1

v 74.7298 5 77.3528
f 335/645/1 342/450/1 341/448/1

v 74.6343 5 77.4343
f 335/645/1 343/452/1 342/450/1

v 74.5528 5 77.5298
f 335/645/1 344/454/1 343/452/1

v 74.4872 5 77.6368
f 335/645/1 345/456/1 344/454/1

f 160/239/1 345/456/1 335/645/1

v 74.4392 5 77.7528
f 345/456/1 160/239/1 346/458/1

v 74.4098 5 77.8749
f 346/458/1 160/239/1 347/460/1

v 74.4 5 78
f 347/460/1 160/239/1 348/462/1

v 74.4098 5 78.1251
vt 2.92952 -3.07579
f 160/239/1 349/646/1 348/462/1

v 74.4392 5 78.2472
vt 2.93068 -3.0806
f 160/239/1 350/647/1 349/646/1

v 74.4872 5 78.3632
vt 2.93257 -3.08517
f 160/239/1 351/648/1 350/647/1

v 74.5528 5 78.4702
vt 2.93515 -3.08938
f 160/239/1 352/649/1 351/648/1

v 74.6343 5 78.5657
vt 2.93836 -3.09314
f 160/239/1 353/650/1 352/649/1

v 74.7298 5 78.6472
vt 2.94212 -3.09635
f 160/239/1 354/651/1 353/650/1

f 160/239/1 161/240/1 354/651/1

vt -4.13135 0
v 74.7298 0 78.6472
vt -4.1264 0
vt -4.1264 0.19685
vt -4.13135 0.19685
f 245/652/79 355/653/80 354/654/80 161/655/79 

f 91/178/1 245/240/1 355/651/1

v 74.6343 0 78.5657
f 91/178/1 355/651/1 356/650/1

vt -4.24812 0
vt -4.24318 0
vt -4.24318 0.19685
vt -4.24812 0.19685
f 355/656/80 356/657/81 353/658/81 354/659/80 

vt -4.26035 0
v 74.5528 0 78.4702
vt -4.25541 0
vt -4.25541 0.19685
vt -4.26035 0.19685
f 356/660/81 357/661/32 352/662/32 353/663/81 

f 32/37/1 356/650/1 357/649/1

f 91/178/1 356/650/1 32/37/1

v 74.4872 0 78.3632
f 32/37/1 357/649/1 358/648/1

vt -4.16774 0
vt -4.1628 0
vt -4.1628 0.19685
vt -4.16774 0.19685
f 357/664/32 358/665/9 351/666/9 352/667/32 

vt -3.97257 0
v 74.4392 0 78.2472
vt -3.96762 0
vt -3.96762 0.19685
vt -3.97257 0.19685
f 358/668/9 359/669/10 350/670/10 351/671/9 

f 32/37/1 358/648/1 359/647/1

v 74.4098 0 78.1251
f 32/37/1 359/647/1 360/646/1

vt -3.67963 0
vt -3.67469 0
vt -3.67469 0.19685
vt -3.67963 0.19685
f 359/672/10 360/673/11 349/674/11 350/675/10 

vt -3.29616 0
vt -3.29122 0
vt -3.29122 0.19685
vt -3.29616 0.19685
f 360/676/11 298/677/3 348/678/3 349/679/11 

f 32/37/1 360/646/1 298/462/1

vt -2.83158 0
vt -2.82664 0
vt -2.82664 0.19685
vt -2.83158 0.19685
f 298/680/3 296/681/12 347/682/12 348/683/3 

vt -2.29734 0
vt -2.2924 0
vt -2.2924 0.19685
vt -2.29734 0.19685
f 296/684/12 294/685/13 346/686/13 347/687/12 

vt -1.7066 0
vt -1.70166 0
vt -1.70166 0.19685
vt -1.7066 0.19685
f 294/688/13 292/689/14 345/690/14 346/691/13 

vt -1.07389 0
vt -1.06895 0
vt -1.06895 0.19685
vt -1.07389 0.19685
f 292/692/14 290/693/15 344/694/15 345/695/14 

vt -0.414801 0
vt -0.409858 0
vt -0.409858 0.19685
vt -0.414801 0.19685
f 290/696/15 288/697/16 343/698/16 344/699/15 

vt 0.254441 0
vt 0.259384 0
vt 0.259384 0.19685
vt 0.254441 0.19685
f 288/700/16 286/701/17 342/702/17 343/703/16 

vt 0.917358 0
vt 0.9223 0
vt 0.9223 0.19685
vt 0.917358 0.19685
f 286/704/17 284/705/18 341/706/18 342/707/17 

vt 1.55762 0
vt 1.56257 0
vt 1.56257 0.19685
vt 1.55762 0.19685
f 284/708/18 282/709/19 340/710/19 341/711/18 

vt 2.15948 0
vt 2.16442 0
vt 2.16442 0.19685
vt 2.15948 0.19685
f 282/712/19 280/713/20 339/714/20 340/715/19 

vt 2.70809 0
vt 2.71304 0
vt 2.71304 0.19685
vt 2.70809 0.19685
f 280/716/20 278/717/2 338/718/2 339/719/20 

vt 3.18997 0
vt 3.19491 0
vt 3.19491 0.19685
vt 3.18997 0.19685
f 278/720/2 276/721/21 337/722/21 338/723/2 

vt 3.59324 0
vt 3.59818 0
v 75.4472 5 77.2392
vt 3.59818 0.19685
vt 3.59324 0.19685
f 276/724/21 274/725/22 361/726/22 337/727/21 

vt 3.90796 0
vt 3.91291 0
v 75.5632 5 77.2872
vt 3.91291 0.19685
vt 3.90796 0.19685
f 274/728/22 272/729/23 362/730/23 361/731/22 

vt 4.1264 0
vt 4.13135 0
v 75.6702 5 77.3528
vt 4.13135 0.19685
vt 4.1264 0.19685
f 272/732/23 270/733/24 363/734/24 362/735/23 

vt 4.24318 0
vt 4.24812 0
v 75.7657 5 77.4343
vt 4.24812 0.19685
vt 4.24318 0.19685
f 270/736/24 268/737/25 364/738/25 363/739/24 

vt 4.25541 0
vt 4.26035 0
v 75.8472 5 77.5298
vt 4.26035 0.19685
vt 4.25541 0.19685
f 268/740/25 266/741/26 365/742/26 364/743/25 

vt 4.1628 0
vt 4.16774 0
v 75.9128 5 77.6368
vt 4.16774 0.19685
vt 4.1628 0.19685
f 266/744/26 264/745/27 366/746/27 365/747/26 

vt 3.96762 0
vt 3.97257 0
v 75.9608 5 77.7528
vt 3.97257 0.19685
vt 3.96762 0.19685
f 264/748/27 262/749/28 367/750/28 366/751/27 

vt 3.67469 0
vt 3.67963 0
v 75.9902 5 77.8749
vt 3.67963 0.19685
vt 3.67469 0.19685
f 262/752/28 260/753/29 368/754/29 367/755/28 

vt 3.29122 0
vt 3.29616 0
vt 3.29616 0.19685
vt 3.29122 0.19685
f 260/756/29 258/757/30 174/758/30 368/759/29 

vt 2.82664 0
vt 2.83158 0
vt 2.83158 0.19685
vt 2.82664 0.19685
f 258/760/30 257/761/31 173/762/31 174/763/30 

vt 2.2924 0
vt 2.29734 0
vt 2.29734 0.19685
vt 2.2924 0.19685
f 257/764/31 256/765/69 172/766/69 173/767/31 

vt 1.70166 0
vt 1.7066 0
vt 1.7066 0.19685
vt 1.70166 0.19685
f 256/768/69 255/769/70 171/770/70 172/771/69 

vt 1.06895 0
vt 1.07389 0
vt 1.07389 0.19685
vt 1.06895 0.19685
f 255/772/70 254/773/71 170/774/71 171/775/70 

vt 0.409858 0
vt 0.414801 0
vt 0.414801 0.19685
vt 0.409858 0.19685
f 254/776/71 253/777/72 169/778/72 170/779/71 

vt -0.259384 0
vt -0.254441 0
vt -0.254441 0.19685
vt -0.259384 0.19685
f 253/780/72 252/781/73 168/782/73 169/783/72 

vt -0.9223 0
vt -0.917358 0
vt -0.917358 0.19685
vt -0.9223 0.19685
f 252/784/73 251/785/74 167/786/74 168/787/73 

vt -1.56257 0
vt -1.55762 0
vt -1.55762 0.19685
vt -1.56257 0.19685
f 251/788/74 250/789/75 166/790/75 167/791/74 

vt -2.16442 0
vt -2.15948 0
vt -2.15948 0.19685
vt -2.16442 0.19685
f 250/792/75 249/793/76 165/794/76 166/795/75 

vt -2.71304 0
vt -2.70809 0
vt -2.70809 0.19685
vt -2.71304 0.19685
f 249/796/76 248/797/33 164/798/33 165/799/76 

vt -3.19491 0
vt -3.18997 0
vt -3.18997 0.19685
vt -3.19491 0.19685
f 248/800/33 247/801/77 163/802/77 164/803/33 

vt -3.59818 0
vt -3.59324 0
vt -3.59324 0.19685
vt -3.59818 0.19685
f 247/804/77 246/805/78 162/806/78 163/807/77 

vt -3.91291 0
vt -3.90796 0
vt -3.90796 0.19685
vt -3.91291 0.19685
f 246/808/78 245/809/79 161/810/79 162/811/78 

f 306/423/1 368/424/1 174/253/1

f 307/425/1 368/424/1 306/423/1

f 307/425/1 367/426/1 368/424/1

f 308/427/1 367/426/1 307/425/1

f 308/427/1 366/428/1 367/426/1

f 309/429/1 366/428/1 308/427/1

f 309/429/1 365/430/1 366/428/1

f 310/431/1 365/430/1 309/429/1

f 310/431/1 364/432/1 365/430/1

f 311/433/1 364/432/1 310/431/1

f 311/433/1 363/434/1 364/432/1

f 312/435/1 363/434/1 311/433/1

f 312/435/1 362/436/1 363/434/1

f 313/437/1 362/436/1 312/435/1

f 313/437/1 361/438/1 362/436/1

f 314/439/1 361/438/1 313/437/1

f 314/439/1 337/440/1 361/438/1

f 315/441/1 337/440/1 314/439/1

f 331/629/1 337/440/1 315/441/1

f 316/443/1 331/629/1 315/441/1

f 317/445/1 331/629/1 316/443/1

f 318/447/1 331/629/1 317/445/1

f 319/449/1 331/629/1 318/447/1

f 320/451/1 331/629/1 319/449/1

f 321/453/1 331/629/1 320/451/1

f 322/455/1 331/629/1 321/453/1

f 306/423/1 174/253/1 175/23/1

f 189/254/1 190/255/1 160/239/1

f 159/238/1 160/239/1 190/255/1

v 66.3 1 76
v 66.3 1 -3
f 369/644/30 159/23/30 190/642/30 370/643/30 

vt -2.61024 0.19685
vt -2.61024 0.0393701
v 57.8 1 76
vt -2.27559 0.0393701
vt -2.27559 0.19685
f 159/812/33 369/813/33 371/814/33 158/815/33 

v 57.8 1 -3
f 369/238/1 370/255/1 372/256/1 371/237/1 

vt 2.61024 0.0393701
vt 2.61024 0.19685
vt 2.27559 0.19685
vt 2.27559 0.0393701
f 370/816/2 190/817/2 191/818/2 372/819/2 

f 372/636/3 191/637/3 158/634/3 371/635/3 

f 191/256/1 192/257/1 158/237/1

f 158/237/1 192/257/1 157/236/1

v 57.4 1 76
v 57.4 1 -3
f 373/644/30 157/23/30 192/642/30 374/643/30 

v 48.9 1 76
vt -1.9252 0.0393701
vt -1.9252 0.19685
vt -2.25984 0.19685
vt -2.25984 0.0393701
f 375/820/33 156/821/33 157/822/33 373/823/33 

v 48.9 1 -3
f 376/636/3 193/637/3 156/634/3 375/635/3 

vt 2.25984 0.0393701
vt 2.25984 0.19685
vt 1.9252 0.19685
vt 1.9252 0.0393701
f 374/824/2 192/825/2 193/826/2 376/827/2 

f 373/236/1 374/257/1 376/258/1 375/235/1 

f 193/258/1 194/259/1 156/235/1

f 155/234/1 156/235/1 194/259/1

v 48.5 1 -3
v 48.5 1 76
f 194/642/30 377/643/30 378/644/30 155/23/30 

vt 1.5748 0.19685
v 40 1 -3
vt 1.5748 0.0393701
vt 1.90945 0.0393701
vt 1.90945 0.19685
f 195/828/2 379/829/2 377/830/2 194/831/2 

v 40 1 76
f 154/634/3 380/635/3 379/636/3 195/637/3 

vt -1.90945 0.19685
vt -1.90945 0.0393701
vt -1.5748 0.0393701
vt -1.5748 0.19685
f 155/832/33 378/833/33 380/834/33 154/835/33 

f 377/259/1 379/260/1 380/233/1 378/234/1 

f 195/260/1 196/261/1 154/233/1

f 153/232/1 154/233/1 196/261/1

v 39.6 1 -3
v 39.6 1 76
f 196/642/30 381/643/30 382/644/30 153/23/30 

vt 1.22441 0.19685
v 31.1 1 -3
vt 1.22441 0.0393701
vt 1.55906 0.0393701
vt 1.55906 0.19685
f 197/836/2 383/837/2 381/838/2 196/839/2 

v 31.1 1 76
f 152/634/3 384/635/3 383/636/3 197/637/3 

vt -1.55906 0.19685
vt -1.55906 0.0393701
vt -1.22441 0.0393701
vt -1.22441 0.19685
f 153/840/33 382/841/33 384/842/33 152/843/33 

f 382/232/1 381/261/1 383/262/1 384/231/1 

f 197/262/1 198/263/1 152/231/1

f 151/230/1 152/231/1 198/263/1

v 30.7 1 -3
v 30.7 1 76
f 198/642/30 385/643/30 386/644/30 151/23/30 

vt 0.874016 0.19685
v 22.2 1 -3
vt 0.874016 0.0393701
vt 1.20866 0.0393701
vt 1.20866 0.19685
f 199/844/2 387/845/2 385/846/2 198/847/2 

v 22.2 1 76
f 150/634/3 388/635/3 387/636/3 199/637/3 

vt -1.20866 0.19685
vt -1.20866 0.0393701
vt -0.874016 0.0393701
vt -0.874016 0.19685
f 151/848/33 386/849/33 388/850/33 150/851/33 

f 387/264/1 388/229/1 386/230/1 385/263/1 

f 199/264/1 200/265/1 150/229/1

f 149/228/1 150/229/1 200/265/1

v 21.8 1 -3
v 21.8 1 76
f 200/642/30 389/643/30 390/644/30 149/23/30 

vt 0.523622 0.19685
v 13.3 1 -3
vt 0.523622 0.0393701
vt 0.858268 0.0393701
vt 0.858268 0.19685
f 201/852/2 391/853/2 389/854/2 200/855/2 

v 13.3 1 76
f 148/634/3 392/635/3 391/636/3 201/637/3 

vt -0.858268 0.19685
vt -0.858268 0.0393701
vt -0.523622 0.0393701
vt -0.523622 0.19685
f 149/856/33 390/857/33 392/858/33 148/859/33 

f 390/228/1 389/265/1 391/266/1 392/227/1 

f 201/266/1 202/267/1 148/227/1

f 147/226/1 148/227/1 202/267/1

v 12.9 1 -3
v 12.9 1 76
f 202/642/30 393/643/30 394/644/30 147/23/30 

vt 0.173228 0.19685
v 4.4 1 -3
vt 0.173228 0.0393701
vt 0.507874 0.0393701
vt 0.507874 0.19685
f 203/860/2 395/861/2 393/862/2 202/863/2 

v 4.4 1 76
f 146/634/3 396/635/3 395/636/3 203/637/3 

vt -0.507874 0.19685
vt -0.507874 0.0393701
vt -0.173228 0.0393701
vt -0.173228 0.19685
f 147/864/33 394/865/33 396/866/33 146/867/33 

f 395/268/1 396/225/1 394/226/1 393/267/1 

f 203/268/1 204/269/1 146/225/1

f 145/224/1 146/225/1 204/269/1

v 4 1 -3
v 4 1 76
f 204/642/30 397/643/30 398/644/30 145/23/30 

vt -0.177165 0.19685
v -4.5 1 -3
vt -0.177165 0.0393701
vt 0.15748 0.0393701
vt 0.15748 0.19685
f 205/868/2 399/869/2 397/870/2 204/871/2 

v -4.5 1 76
f 144/634/3 400/635/3 399/636/3 205/637/3 

vt -0.15748 0.19685
vt -0.15748 0.0393701
vt 0.177165 0.0393701
vt 0.177165 0.19685
f 145/872/33 398/873/33 400/874/33 144/875/33 

f 398/224/1 397/269/1 399/270/1 400/223/1 

vt 0.313412 0
vt 0.318355 0
vt 0.318355 0.19685
vt 0.313412 0.19685
f 119/876/81 121/877/32 122/878/32 233/879/81 

vt 0.319965 0
vt 0.324907 0
vt 0.324907 0.19685
vt 0.319965 0.19685
f 117/880/80 119/881/81 233/882/81 231/883/80 

vt 0.318578 0
vt 0.323521 0
vt 0.323521 0.19685
vt 0.318578 0.19685
f 115/884/79 117/885/80 231/886/80 229/887/79 

vt 0.309286 0
vt 0.314228 0
vt 0.314228 0.19685
vt 0.309286 0.19685
f 113/888/78 115/889/79 229/890/79 227/891/78 

vt 0.292317 0
vt 0.29726 0
vt 0.29726 0.19685
vt 0.292317 0.19685
f 111/892/77 113/893/78 227/894/78 225/895/77 

vt 0.26809 0
vt 0.273032 0
vt 0.273032 0.19685
vt 0.26809 0.19685
f 109/896/33 111/897/77 225/898/77 223/899/33 

vt 0.237201 0
vt 0.242143 0
vt 0.242143 0.19685
vt 0.237201 0.19685
f 107/900/76 109/901/33 223/902/33 221/903/76 

vt 0.20041 0
vt 0.205352 0
vt 0.205352 0.19685
vt 0.20041 0.19685
f 105/904/75 107/905/76 221/906/76 219/907/75 

vt 0.158623 0
vt 0.163566 0
vt 0.163566 0.19685
vt 0.158623 0.19685
f 103/908/74 105/909/75 219/910/75 217/911/74 

vt 0.11287 0
vt 0.117812 0
vt 0.117812 0.19685
vt 0.11287 0.19685
f 101/912/73 103/913/74 217/914/74 215/915/73 

vt 0.0642768 0
vt 0.0692191 0
vt 0.0692191 0.19685
vt 0.0642768 0.19685
f 99/916/72 101/917/73 215/918/73 213/919/72 

vt 0.01404 0
vt 0.0189823 0
vt 0.0189823 0.19685
vt 0.01404 0.19685
f 97/920/71 99/921/72 213/922/72 211/923/71 

vt -0.0366034 0
vt -0.0316611 0
vt -0.0316611 0.19685
vt -0.0366034 0.19685
f 95/924/70 97/925/71 211/926/71 209/927/70 

vt -0.0864064 0
vt -0.0814641 0
vt -0.0814641 0.19685
vt -0.0864064 0.19685
f 93/928/69 95/929/70 209/930/70 207/931/69 

vt -0.134143 0
vt -0.1292 0
vt -0.1292 0.19685
vt -0.134143 0.19685
f 89/932/31 93/933/69 207/934/69 90/935/31 
