# Supplementary material for: The TRP-channel painless mediates substrate stiffness sensing in the legs during Drosophila oviposition
Source: PLoS Genet. 2025 Dec 29;21(12):e1011980. doi: 10.1371/journal.pgen.1011980 (PMC12768414; doi:10.1371/journal.pgen.1011980)
Supplement: S2 File — (OBJ) [file pgen.1011980.s016.obj]

# Alias OBJ Model File
# Exported from SketchUp, (c) 2000-2012 Trimble Navigation Limited
# File units = millimeters

mtllib teeth_3d_B.mtl

g Mesh1 Model

usemtl FrontColor
v 44.5 0 10
vt 1.75197 -0.393701
vn 0 1 -0
v 44.5 0 10.5
vt 1.75197 -0.413386
v 52.9 0 10
vt 2.08268 -0.393701
f 1/1/1 2/2/1 3/3/1

v 44.5 0 20.5
vt 1.75197 -0.807087
f 2/2/1 1/1/1 4/4/1

v 44.5 0 21
vt 1.75197 -0.826772
f 5/5/1 4/4/1 1/1/1

v 52.9 0 21
vt 2.08268 -0.826772
f 4/4/1 5/5/1 6/6/1

vt 2.08268 -3.70074e-017
vn -1.19263e-016 4.47614e-017 1
vt 1.75197 -3.70074e-017
v 44.5 -2.5 21
vt 1.75197 -0.0984252
v 48.45 -2.5 21
vt 1.90748 -0.0984252
v 48.45 -1 21
vt 1.90748 -0.0393701
v 48.95 -1 21
vt 1.92717 -0.0393701
v 48.95 -2.5 21
vt 1.92717 -0.0984252
v 52.9 -2.5 21
vt 2.08268 -0.0984252
f 6/7/2 5/8/2 7/9/2 8/10/2 9/11/2 10/12/2 11/13/2 12/14/2 

vt -0.826772 0
vn 1 0 -0
v 44.5 0 31
vt -1.22047 0
v 44.5 -2.5 31
vt -1.22047 -0.0984252
vt -0.826772 -0.0984252
f 5/15/3 13/16/3 14/17/3 7/18/3 

v 44.5 0 -0
vt 1.75197 0
vt 1.75197 -1.22047
f 15/19/1 13/20/1 5/5/1

v 44.5 0 31.5
vt 1.75197 -1.24016
f 15/19/1 16/21/1 13/20/1

v 44.5 0 41.5
vt 1.75197 -1.63386
f 15/19/1 17/22/1 16/21/1

v 44.5 0 42
vt 1.75197 -1.65354
f 15/19/1 18/23/1 17/22/1

v 44.5 0 52
vt 1.75197 -2.04724
f 15/19/1 19/24/1 18/23/1

v 44.5 0 52.5
vt 1.75197 -2.06693
f 15/19/1 20/25/1 19/24/1

v 44.5 0 62.5
vt 1.75197 -2.46063
f 15/19/1 21/26/1 20/25/1

v 44.5 0 63
vt 1.75197 -2.48031
f 15/19/1 22/27/1 21/26/1

v 44.5 0 73
vt 1.75197 -2.87402
f 15/19/1 23/28/1 22/27/1

v 44 0 10.5
vt 1.73228 -0.413386
f 15/19/1 24/29/1 23/28/1

v 44 0 -0
vt 1.73228 0
f 15/19/1 25/30/1 24/29/1

v 77.2 0 -7
vt 3.03937 0.275591
f 26/31/1 25/30/1 15/19/1

v 35.6 0 -0
vt 1.40157 0
f 26/31/1 27/32/1 25/30/1

v 35.1 0 -0
vt 1.38189 0
f 26/31/1 28/33/1 27/32/1

v 26.7 0 -0
vt 1.05118 0
f 26/31/1 29/34/1 28/33/1

v 26.2 0 -0
vt 1.0315 0
f 26/31/1 30/35/1 29/34/1

v 17.8 0 -0
vt 0.700787 0
f 26/31/1 31/36/1 30/35/1

v 17.3 0 -0
vt 0.681102 0
f 26/31/1 32/37/1 31/36/1

v 8.9 0 -0
vt 0.350394 0
f 26/31/1 33/38/1 32/37/1

v 8.4 0 -0
vt 0.330709 0
f 26/31/1 34/39/1 33/38/1

v 0 0 -0
vt 0 0
f 26/31/1 35/40/1 34/39/1

v -8.5 0 -7
vt -0.334646 0.275591
f 36/41/1 35/40/1 26/31/1

v 0 0 73
vt 0 -2.87402
f 35/40/1 36/41/1 37/42/1

v -8.5 0 80
vt -0.334646 -3.14961
f 38/43/1 37/42/1 36/41/1

v 77.2 0 80
vt 3.03937 -3.14961
f 37/42/1 38/43/1 39/44/1

vt 3.03937 0
vn 0 0 1
vt -0.334646 0
v -8.5 -1 80
vt -0.334646 -0.0393701
v 77.2 -1 80
vt 3.03937 -0.0393701
f 39/45/4 38/46/4 40/47/4 41/48/4 

vt 3.14961 0
vn -1 0 -0
vt -0.275591 0
v -8.5 -1 -7
vt -0.275591 -0.0393701
vt 3.14961 -0.0393701
f 38/49/5 36/50/5 42/51/5 40/52/5 

vt 0.334646 0
vn 0 0 -1
vt -3.03937 0
v 77.2 -1 -7
vt -3.03937 -0.0393701
vt 0.334646 -0.0393701
f 36/53/6 26/54/6 43/55/6 42/56/6 

vt 0.275591 0
vt -3.14961 0
vt -3.14961 -0.0393701
vt 0.275591 -0.0393701
f 26/57/3 39/58/3 41/59/3 43/60/3 

v 70.7 0 10.5
vt 2.78346 -0.413386
f 26/31/1 44/61/1 39/44/1

v 70.7 0 -0
vt 2.78346 0
f 26/31/1 45/62/1 44/61/1

v 62.3 0 -0
vt 2.45276 0
f 26/31/1 46/63/1 45/62/1

v 61.8 0 -0
vt 2.43307 0
f 26/31/1 47/64/1 46/63/1

v 53.4 0 -0
vt 2.10236 0
f 26/31/1 48/65/1 47/64/1

v 52.9 0 -0
vt 2.08268 0
f 26/31/1 49/66/1 48/65/1

f 26/31/1 15/19/1 49/66/1

v 48.45 -2.5 -0
v 48.45 -1 -0
v 48.95 -1 -0
v 48.95 -2.5 -0
v 52.9 -2.5 -0
v 44.5 -2.5 -0
f 50/10/4 51/11/4 52/12/4 53/13/4 54/14/4 49/66/4 15/19/4 55/9/4 

v 48.45 -2.5 -0.4
vt 0.015748 -0.0984252
v 48.45 -1 -0.4
vt 0.015748 -0.0393701
vt 0 -0.0393701
vt 0 -0.0984252
f 56/67/3 57/68/3 51/69/3 50/70/3 

v 40.05 -2.5 -0.4
vt -1.57677 -0.0984252
v 40.05 -1 -0.4
vt -1.57677 -0.0393701
vt -1.90748 -0.0393701
vt -1.90748 -0.0984252
f 58/71/6 59/72/6 57/73/6 56/74/6 

v 40.05 -2.5 -0
v 40.05 -1 -0
vt -0.015748 -0.0393701
vt -0.015748 -0.0984252
f 60/70/5 61/69/5 59/75/5 58/76/5 

v 44 -2.5 -0
vt 1.73228 -0.0984252
v 35.6 -2.5 -0
vt 1.40157 -0.0984252
v 39.55 -2.5 -0
vt 1.55709 -0.0984252
v 39.55 -1 -0
vt 1.55709 -0.0393701
vt 1.57677 -0.0393701
vt 1.57677 -0.0984252
f 62/77/4 25/30/4 27/32/4 63/78/4 64/79/4 65/80/4 61/81/4 60/82/4 

v 44 0 10
vt 0.393701 0
v 44 -2.5 10
vt 0.393701 -0.0984252
f 66/83/5 25/40/5 62/70/5 67/84/5 

vt 1.73228 -0.393701
f 66/85/1 24/29/1 25/30/1

v 35.6 0 10.5
vt 1.40157 -0.413386
f 66/85/1 68/86/1 24/29/1

v 35.6 0 10
vt 1.40157 -0.393701
f 68/86/1 66/85/1 69/87/1

v 40.05 -2.5 10
vn -2.687e-031 2.23807e-017 -1
v 40.05 -1 10
v 39.55 -1 10
vt -1.55709 -0.0393701
v 39.55 -2.5 10
vt -1.55709 -0.0984252
v 35.6 -2.5 10
vt -1.40157 -0.0984252
vt -1.40157 8.81129e-018
vt -1.73228 8.81129e-018
vt -1.73228 -0.0984252
f 70/71/7 71/72/7 72/88/7 73/89/7 74/90/7 69/91/7 66/92/7 67/93/7 

v 40.05 -2.5 10.5
vt 0.413386 -0.0984252
v 40.05 -1 10.5
vt 0.413386 -0.0393701
vt 0.393701 -0.0393701
f 75/94/5 76/95/5 71/96/5 70/84/5 

vt 1.73228 -1.85037e-017
vn 1.19263e-016 4.47614e-017 1
vt 1.40157 -1.85037e-017
v 35.6 -2.5 10.5
v 39.55 -2.5 10.5
v 39.55 -1 10.5
v 44 -2.5 10.5
f 24/97/8 68/98/8 77/78/8 78/79/8 79/80/8 76/81/8 75/82/8 80/77/8 

vt -0.393701 0
vn 1 0 -1.12799e-014
vt -0.413386 0
vt -0.413386 -0.0984252
vt -0.393701 -0.0984252
f 69/99/9 68/100/9 77/101/9 74/102/9 

v 35.6 0 20.5
vt 1.40157 -0.807087
f 68/86/1 69/87/1 81/103/1

v 35.6 0 21
vt 1.40157 -0.826772
f 82/104/1 81/103/1 69/87/1

v 44 0 21
vt 1.73228 -0.826772
f 81/103/1 82/104/1 83/105/1

vt 1.73228 -3.70074e-017
vt 1.40157 -3.70074e-017
v 35.6 -2.5 21
v 39.55 -2.5 21
v 39.55 -1 21
v 40.05 -1 21
v 40.05 -2.5 21
v 44 -2.5 21
f 83/106/2 82/107/2 84/78/2 85/79/2 86/80/2 87/81/2 88/82/2 89/77/2 

v 35.6 0 31
v 35.6 -2.5 31
f 82/15/3 90/16/3 91/17/3 84/18/3 

vt 1.40157 -1.22047
f 27/32/1 90/108/1 82/104/1

v 35.6 0 31.5
vt 1.40157 -1.24016
f 27/32/1 92/109/1 90/108/1

v 35.6 0 41.5
vt 1.40157 -1.63386
f 27/32/1 93/110/1 92/109/1

v 35.6 0 42
vt 1.40157 -1.65354
f 27/32/1 94/111/1 93/110/1

v 35.6 0 52
vt 1.40157 -2.04724
f 27/32/1 95/112/1 94/111/1

v 35.6 0 52.5
vt 1.40157 -2.06693
f 27/32/1 96/113/1 95/112/1

v 35.6 0 62.5
vt 1.40157 -2.46063
f 27/32/1 97/114/1 96/113/1

v 35.6 0 63
vt 1.40157 -2.48031
f 27/32/1 98/115/1 97/114/1

v 35.6 0 73
vt 1.40157 -2.87402
f 27/32/1 99/116/1 98/115/1

v 35.1 0 10.5
vt 1.38189 -0.413386
f 27/32/1 100/117/1 99/116/1

f 27/32/1 28/33/1 100/117/1

v 35.1 0 10
vt 1.38189 -0.393701
f 101/118/1 100/117/1 28/33/1

v 26.7 0 10.5
vt 1.05118 -0.413386
f 101/118/1 102/119/1 100/117/1

v 26.7 0 10
vt 1.05118 -0.393701
f 103/120/1 102/119/1 101/118/1

v 26.7 0 20.5
vt 1.05118 -0.807087
f 102/119/1 103/120/1 104/121/1

v 26.7 0 21
vt 1.05118 -0.826772
f 105/122/1 104/121/1 103/120/1

v 35.1 0 21
vt 1.38189 -0.826772
f 104/121/1 105/122/1 106/123/1

v 35.1 -2.5 21
vt 1.38189 -0.0984252
vt 1.38189 -3.70074e-017
vt 1.05118 -3.70074e-017
v 26.7 -2.5 21
vt 1.05118 -0.0984252
v 30.65 -2.5 21
vt 1.20669 -0.0984252
v 30.65 -1 21
vt 1.20669 -0.0393701
v 31.15 -1 21
vt 1.22638 -0.0393701
v 31.15 -2.5 21
vt 1.22638 -0.0984252
f 107/124/2 106/125/2 105/126/2 108/127/2 109/128/2 110/129/2 111/130/2 112/131/2 

v 35.1 0 31
vt 1.22047 0
vt 0.826772 0
vt 0.826772 -0.0984252
v 35.1 -2.5 31
vt 1.22047 -0.0984252
f 113/132/5 106/133/5 107/134/5 114/135/5 

vt 1.38189 -1.22047
f 113/136/1 99/116/1 106/123/1

v 35.1 0 31.5
vt 1.38189 -1.24016
f 115/137/1 99/116/1 113/136/1

v 35.1 0 41.5
vt 1.38189 -1.63386
f 116/138/1 99/116/1 115/137/1

v 35.1 0 42
vt 1.38189 -1.65354
f 117/139/1 99/116/1 116/138/1

v 35.1 0 52
vt 1.38189 -2.04724
f 118/140/1 99/116/1 117/139/1

v 35.1 0 52.5
vt 1.38189 -2.06693
f 119/141/1 99/116/1 118/140/1

v 35.1 0 62.5
vt 1.38189 -2.46063
f 120/142/1 99/116/1 119/141/1

v 35.1 0 63
vt 1.38189 -2.48031
f 121/143/1 99/116/1 120/142/1

v 35.1 0 73
vt 1.38189 -2.87402
f 122/144/1 99/116/1 121/143/1

f 122/144/1 39/44/1 99/116/1

v 26.7 0 73
vt 1.05118 -2.87402
f 123/145/1 39/44/1 122/144/1

v 26.2 0 73
vt 1.0315 -2.87402
f 124/146/1 39/44/1 123/145/1

v 17.8 0 73
vt 0.700787 -2.87402
f 125/147/1 39/44/1 124/146/1

v 17.3 0 73
vt 0.681102 -2.87402
f 126/148/1 39/44/1 125/147/1

v 8.9 0 73
vt 0.350394 -2.87402
f 127/149/1 39/44/1 126/148/1

v 8.4 0 73
vt 0.330709 -2.87402
f 128/150/1 39/44/1 127/149/1

f 37/42/1 39/44/1 128/150/1

v 4.45 -2.5 73
vt -0.175197 -0.0984252
vn -1.19263e-016 -8.95227e-017 -1
v 4.45 -1 73
vt -0.175197 -0.0393701
v 3.95 -1 73
vt -0.155512 -0.0393701
v 3.95 -2.5 73
vt -0.155512 -0.0984252
v 0 -2.5 73
vt 3.42763e-016 -0.0984252
vt 3.42763e-016 -2.5729e-016
vt -0.330709 -2.5729e-016
v 8.4 -2.5 73
vt -0.330709 -0.0984252
f 129/151/10 130/152/10 131/153/10 132/154/10 133/155/10 37/156/10 128/157/10 134/158/10 

v 4.45 -2.5 73.4
vt 2.88976 -0.0984252
v 4.45 -1 73.4
vt 2.88976 -0.0393701
vt 2.87402 -0.0393701
vt 2.87402 -0.0984252
f 135/159/5 136/160/5 130/161/5 129/162/5 

v 12.85 -2.5 73.4
vt 0.505906 -0.0984252
vn -2.41711e-014 0 1
v 12.85 -1 73.4
vt 0.505906 -0.0393701
vt 0.175197 -0.0393701
vt 0.175197 -0.0984252
f 137/163/11 138/164/11 136/165/11 135/166/11 

v 12.85 -2.5 73
vt -2.87402 -0.0984252
v 12.85 -1 73
vt -2.87402 -0.0393701
vt -2.88976 -0.0393701
vt -2.88976 -0.0984252
f 139/167/3 140/168/3 138/169/3 137/170/3 

vt -0.350394 9.26243e-015
vn 6.77506e-029 3.22282e-015 -1
vt -0.681102 9.26243e-015
v 17.3 -2.5 73
vt -0.681102 -0.0984252
v 13.35 -2.5 73
vt -0.525591 -0.0984252
v 13.35 -1 73
vt -0.525591 -0.0393701
vt -0.505906 -0.0393701
vt -0.505906 -0.0984252
v 8.9 -2.5 73
vt -0.350394 -0.0984252
f 127/171/12 126/172/12 141/173/12 142/174/12 143/175/12 140/176/12 139/177/12 144/178/12 

vt 2.87402 0
v 17.3 0 63
vt 2.48031 0
v 17.3 -2.5 63
vt 2.48031 -0.0984252
f 126/179/5 145/180/5 146/181/5 141/162/5 

vt 0.681102 -2.48031
f 126/148/1 125/147/1 145/182/1

v 17.3 0 62.5
vt 0.681102 -2.46063
f 145/182/1 125/147/1 147/183/1

v 17.3 0 52.5
vt 0.681102 -2.06693
f 147/183/1 125/147/1 148/184/1

v 17.3 0 52
vt 0.681102 -2.04724
f 148/184/1 125/147/1 149/185/1

v 17.3 0 42
vt 0.681102 -1.65354
f 149/185/1 125/147/1 150/186/1

v 17.3 0 41.5
vt 0.681102 -1.63386
f 150/186/1 125/147/1 151/187/1

v 17.3 0 31.5
vt 0.681102 -1.24016
f 151/187/1 125/147/1 152/188/1

v 17.3 0 31
vt 0.681102 -1.22047
f 152/188/1 125/147/1 153/189/1

v 17.3 0 21
vt 0.681102 -0.826772
f 153/189/1 125/147/1 154/190/1

v 17.3 0 20.5
vt 0.681102 -0.807087
f 154/190/1 125/147/1 155/191/1

v 17.3 0 10.5
vt 0.681102 -0.413386
f 155/191/1 125/147/1 156/192/1

v 17.3 0 10
vt 0.681102 -0.393701
f 156/192/1 125/147/1 157/193/1

f 157/193/1 125/147/1 32/37/1

f 31/36/1 32/37/1 125/147/1

v 17.8 0 63
vt 0.700787 -2.48031
f 31/36/1 125/147/1 158/194/1

vt -2.48031 0
vt -2.87402 0
v 17.8 -2.5 73
v 17.8 -2.5 63
vt -2.48031 -0.0984252
f 158/195/3 125/196/3 159/167/3 160/197/3 

v 22.25 -2.5 73
vt -0.875984 -0.0984252
v 22.25 -1 73
vt -0.875984 -0.0393701
v 21.75 -1 73
vt -0.856299 -0.0393701
v 21.75 -2.5 73
vt -0.856299 -0.0984252
vt -0.700787 -0.0984252
vt -0.700787 -2.5729e-016
vt -1.0315 -2.5729e-016
v 26.2 -2.5 73
vt -1.0315 -0.0984252
f 161/198/10 162/199/10 163/200/10 164/201/10 159/202/10 125/203/10 124/204/10 165/205/10 

v 22.25 -2.5 73.4
v 22.25 -1 73.4
f 162/161/5 161/162/5 166/159/5 167/160/5 

v 30.65 -2.5 73.4
vt -1.20669 -2.88976
vn 0 -1 -0
vt -0.875984 -2.88976
vt -0.875984 -2.87402
vt -1.0315 -2.87402
v 26.2 -2.5 63
vt -1.0315 -2.48031
v 22.25 -2.5 63
vt -0.875984 -2.48031
v 22.25 -2.5 62.5
vt -0.875984 -2.46063
v 26.2 -2.5 62.5
vt -1.0315 -2.46063
v 26.2 -2.5 52.5
vt -1.0315 -2.06693
v 22.25 -2.5 52.5
vt -0.875984 -2.06693
v 22.25 -2.5 52
vt -0.875984 -2.04724
v 26.2 -2.5 52
vt -1.0315 -2.04724
v 26.2 -2.5 42
vt -1.0315 -1.65354
v 22.25 -2.5 42
vt -0.875984 -1.65354
v 22.25 -2.5 41.5
vt -0.875984 -1.63386
v 26.2 -2.5 41.5
vt -1.0315 -1.63386
v 26.2 -2.5 31.5
vt -1.0315 -1.24016
v 22.25 -2.5 31.5
vt -0.875984 -1.24016
v 22.25 -2.5 31
vt -0.875984 -1.22047
v 26.2 -2.5 31
vt -1.0315 -1.22047
v 26.2 -2.5 21
vt -1.0315 -0.826772
v 22.25 -2.5 21
vt -0.875984 -0.826772
v 22.25 -2.5 20.5
vt -0.875984 -0.807087
v 26.2 -2.5 20.5
vt -1.0315 -0.807087
v 26.2 -2.5 10.5
vt -1.0315 -0.413386
v 22.25 -2.5 10.5
vt -0.875984 -0.413386
v 22.25 -2.5 10
vt -0.875984 -0.393701
v 26.2 -2.5 10
vt -1.0315 -0.393701
v 26.2 -2.5 -0
vt -1.0315 0
v 22.25 -2.5 -0
vt -0.875984 0
v 22.25 -2.5 -0.4
vt -0.875984 0.015748
v 30.65 -2.5 -0.4
vt -1.20669 0.015748
v 30.65 -2.5 -0
vt -1.20669 0
v 26.7 -2.5 -0
vt -1.05118 0
v 26.7 -2.5 10
vt -1.05118 -0.393701
v 30.65 -2.5 10
vt -1.20669 -0.393701
v 30.65 -2.5 10.5
vt -1.20669 -0.413386
v 26.7 -2.5 10.5
vt -1.05118 -0.413386
v 26.7 -2.5 20.5
vt -1.05118 -0.807087
v 30.65 -2.5 20.5
vt -1.20669 -0.807087
vt -1.20669 -0.826772
vt -1.05118 -0.826772
v 26.7 -2.5 31
vt -1.05118 -1.22047
v 30.65 -2.5 31
vt -1.20669 -1.22047
v 30.65 -2.5 31.5
vt -1.20669 -1.24016
v 26.7 -2.5 31.5
vt -1.05118 -1.24016
v 26.7 -2.5 41.5
vt -1.05118 -1.63386
v 30.65 -2.5 41.5
vt -1.20669 -1.63386
v 30.65 -2.5 42
vt -1.20669 -1.65354
v 26.7 -2.5 42
vt -1.05118 -1.65354
v 26.7 -2.5 52
vt -1.05118 -2.04724
v 30.65 -2.5 52
vt -1.20669 -2.04724
v 30.65 -2.5 52.5
vt -1.20669 -2.06693
v 26.7 -2.5 52.5
vt -1.05118 -2.06693
v 26.7 -2.5 62.5
vt -1.05118 -2.46063
v 30.65 -2.5 62.5
vt -1.20669 -2.46063
v 30.65 -2.5 63
vt -1.20669 -2.48031
v 26.7 -2.5 63
vt -1.05118 -2.48031
v 26.7 -2.5 73
vt -1.05118 -2.87402
v 30.65 -2.5 73
vt -1.20669 -2.87402
f 168/206/13 166/207/13 161/208/13 165/209/13 169/210/13 170/211/13 171/212/13 172/213/13 173/214/13 174/215/13 175/216/13 176/217/13 177/218/13 178/219/13 179/220/13 180/221/13 181/222/13 182/223/13 183/224/13 184/225/13 185/226/13 186/227/13 187/228/13 188/229/13 189/230/13 190/231/13 191/232/13 192/233/13 193/234/13 194/235/13 195/236/13 196/237/13 197/238/13 198/239/13 199/240/13 200/241/13 201/242/13 202/243/13 203/244/13 204/245/13 109/246/13 108/247/13 205/248/13 206/249/13 207/250/13 208/251/13 209/252/13 210/253/13 211/254/13 212/255/13 213/256/13 214/257/13 215/258/13 216/259/13 217/260/13 218/261/13 219/262/13 220/263/13 221/264/13 222/265/13 

v 30.65 -1 73.4
vt 0.875984 -0.0393701
vt 0.875984 -0.0984252
f 168/128/4 223/129/4 167/266/4 166/267/4 

v 30.65 -1 73
f 222/167/3 224/168/3 223/169/3 168/170/3 

v 31.15 -2.5 73
vt -1.22638 -0.0984252
vn -1.19263e-016 -2.68568e-016 -1
v 31.15 -1 73
vt -1.22638 -0.0393701
vt -1.20669 -0.0393701
vt -1.20669 -0.0984252
vt -1.05118 -0.0984252
vt -1.05118 -7.71869e-016
vt -1.38189 -7.71869e-016
v 35.1 -2.5 73
vt -1.38189 -0.0984252
f 225/268/14 226/269/14 224/270/14 222/271/14 221/272/14 123/273/14 122/274/14 227/275/14 

v 31.15 -2.5 73.4
v 31.15 -1 73.4
f 228/159/5 229/160/5 226/161/5 225/162/5 

v 39.55 -2.5 73.4
v 39.55 -1 73.4
f 230/79/4 231/80/4 229/130/4 228/131/4 

v 39.55 -2.5 73
v 39.55 -1 73
f 232/167/3 233/168/3 231/169/3 230/170/3 

v 40.05 -2.5 73
v 40.05 -1 73
v 35.6 -2.5 73
vt -1.40157 -7.71869e-016
v 44 0 73
vt -1.73228 -7.71869e-016
v 44 -2.5 73
f 234/71/14 235/72/14 233/88/14 232/89/14 236/90/14 99/276/14 237/277/14 238/93/14 

v 40.05 -2.5 73.4
v 40.05 -1 73.4
f 239/159/5 240/160/5 235/161/5 234/162/5 

v 48.45 -2.5 73.4
v 48.45 -1 73.4
f 241/10/4 242/11/4 240/81/4 239/82/4 

v 48.45 -2.5 73
v 48.45 -1 73
f 243/167/3 244/168/3 242/169/3 241/170/3 

vt -1.75197 -7.71869e-016
v 52.9 0 73
vt -2.08268 -7.71869e-016
v 52.9 -2.5 73
vt -2.08268 -0.0984252
v 48.95 -2.5 73
vt -1.92717 -0.0984252
v 48.95 -1 73
vt -1.92717 -0.0393701
v 44.5 -2.5 73
vt -1.75197 -0.0984252
f 23/278/14 245/279/14 246/280/14 247/281/14 248/282/14 244/73/14 243/74/14 249/283/14 

vt 2.08268 -2.87402
f 23/28/1 39/44/1 245/284/1

vt 1.73228 -2.87402
f 237/285/1 39/44/1 23/28/1

f 99/116/1 39/44/1 237/285/1

v 44 0 63
vt 1.73228 -2.48031
f 237/285/1 23/28/1 250/286/1

v 44 0 62.5
vt 1.73228 -2.46063
f 250/286/1 23/28/1 251/287/1

v 44 0 52.5
vt 1.73228 -2.06693
f 251/287/1 23/28/1 252/288/1

v 44 0 52
vt 1.73228 -2.04724
f 252/288/1 23/28/1 253/289/1

v 44 0 42
vt 1.73228 -1.65354
f 253/289/1 23/28/1 254/290/1

v 44 0 41.5
vt 1.73228 -1.63386
f 254/290/1 23/28/1 255/291/1

v 44 0 31.5
vt 1.73228 -1.24016
f 255/291/1 23/28/1 256/292/1

v 44 0 31
vt 1.73228 -1.22047
f 256/292/1 23/28/1 257/293/1

f 257/293/1 23/28/1 83/105/1

v 44 0 20.5
vt 1.73228 -0.807087
f 83/105/1 23/28/1 258/294/1

f 258/294/1 23/28/1 24/29/1

vt 0.807087 0
vt 0.413386 0
v 44 -2.5 20.5
vt 0.807087 -0.0984252
f 258/295/5 24/296/5 80/94/5 259/297/5 

v 44.5 -2.5 63
vt -1.75197 -2.48031
vt -1.75197 -2.87402
vt -1.90748 -2.87402
vt -1.90748 -2.88976
vt -1.57677 -2.88976
vt -1.57677 -2.87402
vt -1.73228 -2.87402
v 44 -2.5 63
vt -1.73228 -2.48031
v 40.05 -2.5 63
vt -1.57677 -2.48031
v 40.05 -2.5 62.5
vt -1.57677 -2.46063
v 44 -2.5 62.5
vt -1.73228 -2.46063
v 44 -2.5 52.5
vt -1.73228 -2.06693
v 40.05 -2.5 52.5
vt -1.57677 -2.06693
v 40.05 -2.5 52
vt -1.57677 -2.04724
v 44 -2.5 52
vt -1.73228 -2.04724
v 44 -2.5 42
vt -1.73228 -1.65354
v 40.05 -2.5 42
vt -1.57677 -1.65354
v 40.05 -2.5 41.5
vt -1.57677 -1.63386
v 44 -2.5 41.5
vt -1.73228 -1.63386
v 44 -2.5 31.5
vt -1.73228 -1.24016
v 40.05 -2.5 31.5
vt -1.57677 -1.24016
v 40.05 -2.5 31
vt -1.57677 -1.22047
v 44 -2.5 31
vt -1.73228 -1.22047
vt -1.73228 -0.826772
vt -1.57677 -0.826772
v 40.05 -2.5 20.5
vt -1.57677 -0.807087
vt -1.73228 -0.807087
vt -1.73228 -0.413386
vt -1.57677 -0.413386
vt -1.57677 -0.393701
vt -1.73228 -0.393701
vt -1.73228 0
vt -1.57677 0
vt -1.57677 0.015748
vt -1.90748 0.015748
vt -1.90748 0
vt -1.75197 0
v 44.5 -2.5 10
vt -1.75197 -0.393701
v 48.45 -2.5 10
vt -1.90748 -0.393701
v 48.45 -2.5 10.5
vt -1.90748 -0.413386
v 44.5 -2.5 10.5
vt -1.75197 -0.413386
v 44.5 -2.5 20.5
vt -1.75197 -0.807087
v 48.45 -2.5 20.5
vt -1.90748 -0.807087
vt -1.90748 -0.826772
vt -1.75197 -0.826772
vt -1.75197 -1.22047
v 48.45 -2.5 31
vt -1.90748 -1.22047
v 48.45 -2.5 31.5
vt -1.90748 -1.24016
v 44.5 -2.5 31.5
vt -1.75197 -1.24016
v 44.5 -2.5 41.5
vt -1.75197 -1.63386
v 48.45 -2.5 41.5
vt -1.90748 -1.63386
v 48.45 -2.5 42
vt -1.90748 -1.65354
v 44.5 -2.5 42
vt -1.75197 -1.65354
v 44.5 -2.5 52
vt -1.75197 -2.04724
v 48.45 -2.5 52
vt -1.90748 -2.04724
v 48.45 -2.5 52.5
vt -1.90748 -2.06693
v 44.5 -2.5 52.5
vt -1.75197 -2.06693
v 44.5 -2.5 62.5
vt -1.75197 -2.46063
v 48.45 -2.5 62.5
vt -1.90748 -2.46063
v 48.45 -2.5 63
vt -1.90748 -2.48031
f 260/298/13 249/299/13 243/300/13 241/301/13 239/302/13 234/303/13 238/304/13 261/305/13 262/306/13 263/307/13 264/308/13 265/309/13 266/310/13 267/311/13 268/312/13 269/313/13 270/314/13 271/315/13 272/316/13 273/317/13 274/318/13 275/319/13 276/320/13 89/321/13 88/322/13 277/323/13 259/324/13 80/325/13 75/326/13 70/327/13 67/328/13 62/329/13 60/330/13 58/331/13 56/332/13 50/333/13 55/334/13 278/335/13 279/336/13 280/337/13 281/338/13 282/339/13 283/340/13 8/341/13 7/342/13 14/343/13 284/344/13 285/345/13 286/346/13 287/347/13 288/348/13 289/349/13 290/350/13 291/351/13 292/352/13 293/353/13 294/354/13 295/355/13 296/356/13 297/357/13 

f 22/195/3 23/196/3 249/167/3 260/197/3 

v 52.9 -2.5 63
vn -3.22582e-030 1.79045e-016 1
v 52.9 0 63
vt 2.08268 -4.44089e-016
vt 1.75197 -4.44089e-016
v 48.45 -1 63
v 48.95 -1 63
v 48.95 -2.5 63
f 298/14/15 299/358/15 22/359/15 260/9/15 297/10/15 300/11/15 301/12/15 302/13/15 

f 245/179/5 299/180/5 298/181/5 246/162/5 

v 53.4 0 73
vt 2.10236 -2.87402
vt 2.08268 -2.48031
f 245/284/1 303/360/1 299/361/1

f 245/284/1 39/44/1 303/360/1

v 61.8 0 73
vt 2.43307 -2.87402
f 303/360/1 39/44/1 304/362/1

v 62.3 0 73
vt 2.45276 -2.87402
f 304/362/1 39/44/1 305/363/1

v 70.7 0 73
vt 2.78346 -2.87402
f 305/363/1 39/44/1 306/364/1

v 70.7 0 63
vt 2.78346 -2.48031
f 306/364/1 39/44/1 307/365/1

v 70.7 0 62.5
vt 2.78346 -2.46063
f 307/365/1 39/44/1 308/366/1

v 70.7 0 52.5
vt 2.78346 -2.06693
f 308/366/1 39/44/1 309/367/1

v 70.7 0 52
vt 2.78346 -2.04724
f 309/367/1 39/44/1 310/368/1

v 70.7 0 42
vt 2.78346 -1.65354
f 310/368/1 39/44/1 311/369/1

v 70.7 0 41.5
vt 2.78346 -1.63386
f 311/369/1 39/44/1 312/370/1

v 70.7 0 31.5
vt 2.78346 -1.24016
f 312/370/1 39/44/1 313/371/1

v 70.7 0 31
vt 2.78346 -1.22047
f 313/371/1 39/44/1 314/372/1

v 70.7 0 21
vt 2.78346 -0.826772
f 314/372/1 39/44/1 315/373/1

v 70.7 0 20.5
vt 2.78346 -0.807087
f 315/373/1 39/44/1 316/374/1

f 316/374/1 39/44/1 44/61/1

v 70.7 -2.5 10.5
v 70.7 -2.5 20.5
f 316/295/5 44/296/5 317/94/5 318/297/5 

v 66.25 -2.5 10.5
vt 2.60827 -0.0984252
v 66.25 -1 10.5
vt 2.60827 -0.0393701
v 66.75 -1 10.5
vt 2.62795 -0.0393701
v 66.75 -2.5 10.5
vt 2.62795 -0.0984252
vt 2.78346 -0.0984252
vt 2.78346 -1.85037e-017
v 62.3 0 10.5
vt 2.45276 -1.85037e-017
v 62.3 -2.5 10.5
vt 2.45276 -0.0984252
f 319/375/8 320/376/8 321/377/8 322/378/8 317/379/8 44/380/8 323/381/8 324/382/8 

v 66.25 -2.5 10
v 66.25 -1 10
vt -0.393701 -0.0393701
vt -0.413386 -0.0393701
f 325/102/3 326/383/3 320/384/3 319/101/3 

v 62.3 0 10
vt -2.45276 -1.76226e-017
vn 1.07551e-030 -4.47614e-017 -1
v 70.7 0 10
vt -2.78346 -1.76226e-017
v 70.7 -2.5 10
vt -2.78346 -0.0984252
v 66.75 -2.5 10
vt -2.62795 -0.0984252
v 66.75 -1 10
vt -2.62795 -0.0393701
vt -2.60827 -0.0393701
vt -2.60827 -0.0984252
v 62.3 -2.5 10
vt -2.45276 -0.0984252
f 327/385/16 328/386/16 329/387/16 330/388/16 331/389/16 326/390/16 325/391/16 332/392/16 

vt 2.45276 -0.393701
vt 2.45276 -0.413386
vt 2.78346 -0.393701
f 327/393/1 323/394/1 328/395/1

v 62.3 0 20.5
vt 2.45276 -0.807087
f 323/394/1 327/393/1 333/396/1

v 62.3 0 21
vt 2.45276 -0.826772
f 334/397/1 333/396/1 327/393/1

f 333/396/1 334/397/1 315/373/1

v 66.25 -2.5 21
v 66.25 -1 21
v 66.75 -1 21
v 66.75 -2.5 21
v 70.7 -2.5 21
vt 2.78346 -3.70074e-017
vt 2.45276 -3.70074e-017
v 62.3 -2.5 21
f 335/375/2 336/376/2 337/377/2 338/378/2 339/379/2 315/398/2 334/399/2 340/382/2 

v 66.25 -2.5 20.5
vt -0.807087 -0.0984252
v 66.25 -1 20.5
vt -0.807087 -0.0393701
vt -0.826772 -0.0393701
f 341/400/3 342/401/3 336/402/3 335/18/3 

v 62.3 -2.5 20.5
vn -1.19263e-016 -1.79045e-016 -1
vt -2.45276 -1.44505e-016
vt -2.78346 -1.44505e-016
v 66.75 -2.5 20.5
v 66.75 -1 20.5
f 343/392/17 333/403/17 316/404/17 318/387/17 344/388/17 345/389/17 342/390/17 341/391/17 

vt -0.807087 0
f 323/100/3 333/405/3 343/400/3 324/101/3 

v 62.3 -2.5 63
vt -2.45276 -2.48031
v 62.3 -2.5 73
vt -2.45276 -2.87402
v 66.25 -2.5 73
vt -2.60827 -2.87402
v 66.25 -2.5 73.4
vt -2.60827 -2.88976
v 57.85 -2.5 73.4
vt -2.27756 -2.88976
v 57.85 -2.5 73
vt -2.27756 -2.87402
v 61.8 -2.5 73
vt -2.43307 -2.87402
v 61.8 -2.5 63
vt -2.43307 -2.48031
v 57.85 -2.5 63
vt -2.27756 -2.48031
v 57.85 -2.5 62.5
vt -2.27756 -2.46063
v 61.8 -2.5 62.5
vt -2.43307 -2.46063
v 61.8 -2.5 52.5
vt -2.43307 -2.06693
v 57.85 -2.5 52.5
vt -2.27756 -2.06693
v 57.85 -2.5 52
vt -2.27756 -2.04724
v 61.8 -2.5 52
vt -2.43307 -2.04724
v 61.8 -2.5 42
vt -2.43307 -1.65354
v 57.85 -2.5 42
vt -2.27756 -1.65354
v 57.85 -2.5 41.5
vt -2.27756 -1.63386
v 61.8 -2.5 41.5
vt -2.43307 -1.63386
v 61.8 -2.5 31.5
vt -2.43307 -1.24016
v 57.85 -2.5 31.5
vt -2.27756 -1.24016
v 57.85 -2.5 31
vt -2.27756 -1.22047
v 61.8 -2.5 31
vt -2.43307 -1.22047
v 61.8 -2.5 21
vt -2.43307 -0.826772
v 57.85 -2.5 21
vt -2.27756 -0.826772
v 57.85 -2.5 20.5
vt -2.27756 -0.807087
v 61.8 -2.5 20.5
vt -2.43307 -0.807087
v 61.8 -2.5 10.5
vt -2.43307 -0.413386
v 57.85 -2.5 10.5
vt -2.27756 -0.413386
v 57.85 -2.5 10
vt -2.27756 -0.393701
v 61.8 -2.5 10
vt -2.43307 -0.393701
v 61.8 -2.5 -0
vt -2.43307 0
v 57.85 -2.5 -0
vt -2.27756 0
v 57.85 -2.5 -0.4
vt -2.27756 0.015748
v 66.25 -2.5 -0.4
vt -2.60827 0.015748
v 66.25 -2.5 -0
vt -2.60827 0
v 62.3 -2.5 -0
vt -2.45276 0
vt -2.45276 -0.393701
vt -2.60827 -0.393701
vt -2.60827 -0.413386
vt -2.45276 -0.413386
vt -2.45276 -0.807087
vt -2.60827 -0.807087
vt -2.60827 -0.826772
vt -2.45276 -0.826772
v 62.3 -2.5 31
vt -2.45276 -1.22047
v 66.25 -2.5 31
vt -2.60827 -1.22047
v 66.25 -2.5 31.5
vt -2.60827 -1.24016
v 62.3 -2.5 31.5
vt -2.45276 -1.24016
v 62.3 -2.5 41.5
vt -2.45276 -1.63386
v 66.25 -2.5 41.5
vt -2.60827 -1.63386
v 66.25 -2.5 42
vt -2.60827 -1.65354
v 62.3 -2.5 42
vt -2.45276 -1.65354
v 62.3 -2.5 52
vt -2.45276 -2.04724
v 66.25 -2.5 52
vt -2.60827 -2.04724
v 66.25 -2.5 52.5
vt -2.60827 -2.06693
v 62.3 -2.5 52.5
vt -2.45276 -2.06693
v 62.3 -2.5 62.5
vt -2.45276 -2.46063
v 66.25 -2.5 62.5
vt -2.60827 -2.46063
v 66.25 -2.5 63
vt -2.60827 -2.48031
f 346/406/13 347/407/13 348/408/13 349/409/13 350/410/13 351/411/13 352/412/13 353/413/13 354/414/13 355/415/13 356/416/13 357/417/13 358/418/13 359/419/13 360/420/13 361/421/13 362/422/13 363/423/13 364/424/13 365/425/13 366/426/13 367/427/13 368/428/13 369/429/13 370/430/13 371/431/13 372/432/13 373/433/13 374/434/13 375/435/13 376/436/13 377/437/13 378/438/13 379/439/13 380/440/13 381/441/13 382/442/13 332/443/13 325/444/13 319/445/13 324/446/13 343/447/13 341/448/13 335/449/13 340/450/13 383/451/13 384/452/13 385/453/13 386/454/13 387/455/13 388/456/13 389/457/13 390/458/13 391/459/13 392/460/13 393/461/13 394/462/13 395/463/13 396/464/13 397/465/13 

v 62.3 0 63
f 398/195/3 305/196/3 347/167/3 346/197/3 

vt 2.45276 -2.48031
f 46/63/1 305/363/1 398/466/1

v 61.8 0 10.5
vt 2.43307 -0.413386
f 46/63/1 399/467/1 305/363/1

f 46/63/1 47/64/1 399/467/1

v 61.8 0 10
vt 2.43307 -0.393701
f 400/468/1 399/467/1 47/64/1

v 53.4 0 10.5
vt 2.10236 -0.413386
f 400/468/1 401/469/1 399/467/1

v 53.4 0 10
vt 2.10236 -0.393701
f 402/470/1 401/469/1 400/468/1

v 53.4 0 20.5
vt 2.10236 -0.807087
f 401/469/1 402/470/1 403/471/1

v 53.4 0 21
vt 2.10236 -0.826772
f 404/472/1 403/471/1 402/470/1

v 61.8 0 21
vt 2.43307 -0.826772
f 403/471/1 404/472/1 405/473/1

vt 2.43307 6.33619e-016
vn -8.92459e-017 -7.66377e-016 1
vt 2.10236 6.33619e-016
v 53.4 -2.5 21
vt 2.10236 -0.0984252
v 57.35 -2.5 21
vt 2.25787 -0.0984252
v 57.35 -1 21
vt 2.25787 -0.0393701
v 57.85 -1 21
vt 2.27756 -0.0393701
vt 2.27756 -0.0984252
vt 2.43307 -0.0984252
f 405/474/18 404/475/18 406/476/18 407/477/18 408/478/18 409/479/18 370/480/18 369/481/18 

v 53.4 0 31
v 53.4 -2.5 31
f 404/15/3 410/16/3 411/17/3 406/18/3 

vt 2.10236 -1.22047
f 48/65/1 410/482/1 404/472/1

v 53.4 0 31.5
vt 2.10236 -1.24016
f 48/65/1 412/483/1 410/482/1

v 53.4 0 41.5
vt 2.10236 -1.63386
f 48/65/1 413/484/1 412/483/1

v 53.4 0 42
vt 2.10236 -1.65354
f 48/65/1 414/485/1 413/484/1

v 53.4 0 52
vt 2.10236 -2.04724
f 48/65/1 415/486/1 414/485/1

v 53.4 0 52.5
vt 2.10236 -2.06693
f 48/65/1 416/487/1 415/486/1

v 53.4 0 62.5
vt 2.10236 -2.46063
f 48/65/1 417/488/1 416/487/1

v 53.4 0 63
vt 2.10236 -2.48031
f 48/65/1 418/489/1 417/488/1

f 48/65/1 303/360/1 418/489/1

v 52.9 0 10.5
vt 2.08268 -0.413386
f 48/65/1 419/490/1 303/360/1

f 48/65/1 49/66/1 419/490/1

f 3/3/1 419/490/1 49/66/1

f 3/3/1 2/2/1 419/490/1

v 48.45 -1 10.5
v 48.95 -1 10.5
v 48.95 -2.5 10.5
v 52.9 -2.5 10.5
vt 2.08268 -1.85037e-017
vt 1.75197 -1.85037e-017
f 280/10/8 420/11/8 421/12/8 422/13/8 423/14/8 419/491/8 2/492/8 281/9/8 

v 48.45 -1 10
f 279/102/3 424/383/3 420/384/3 280/101/3 

vn -4.0358e-031 2.23807e-017 -1
vt -1.75197 8.81129e-018
vt -2.08268 8.81129e-018
v 52.9 -2.5 10
v 48.95 -2.5 10
v 48.95 -1 10
f 278/283/19 1/493/19 3/494/19 425/280/19 426/281/19 427/282/19 424/73/19 279/74/19 

f 15/40/3 1/99/3 278/102/3 55/70/3 

f 15/19/1 5/5/1 1/1/1

f 3/83/5 49/40/5 54/70/5 425/84/5 

v 57.35 -2.5 73.4
vt -2.25787 -2.88976
v 48.95 -2.5 73.4
vt -1.92717 -2.88976
vt -1.92717 -2.87402
vt -2.08268 -2.87402
vt -2.08268 -2.48031
vt -1.92717 -2.48031
v 48.95 -2.5 62.5
vt -1.92717 -2.46063
v 52.9 -2.5 62.5
vt -2.08268 -2.46063
v 52.9 -2.5 52.5
vt -2.08268 -2.06693
v 48.95 -2.5 52.5
vt -1.92717 -2.06693
v 48.95 -2.5 52
vt -1.92717 -2.04724
v 52.9 -2.5 52
vt -2.08268 -2.04724
v 52.9 -2.5 42
vt -2.08268 -1.65354
v 48.95 -2.5 42
vt -1.92717 -1.65354
v 48.95 -2.5 41.5
vt -1.92717 -1.63386
v 52.9 -2.5 41.5
vt -2.08268 -1.63386
v 52.9 -2.5 31.5
vt -2.08268 -1.24016
v 48.95 -2.5 31.5
vt -1.92717 -1.24016
v 48.95 -2.5 31
vt -1.92717 -1.22047
v 52.9 -2.5 31
vt -2.08268 -1.22047
vt -2.08268 -0.826772
vt -1.92717 -0.826772
v 48.95 -2.5 20.5
vt -1.92717 -0.807087
v 52.9 -2.5 20.5
vt -2.08268 -0.807087
vt -2.08268 -0.413386
vt -1.92717 -0.413386
vt -1.92717 -0.393701
vt -2.08268 -0.393701
vt -2.08268 0
vt -1.92717 0
v 48.95 -2.5 -0.4
vt -1.92717 0.015748
v 57.35 -2.5 -0.4
vt -2.25787 0.015748
v 57.35 -2.5 -0
vt -2.25787 0
v 53.4 -2.5 -0
vt -2.10236 0
v 53.4 -2.5 10
vt -2.10236 -0.393701
v 57.35 -2.5 10
vt -2.25787 -0.393701
v 57.35 -2.5 10.5
vt -2.25787 -0.413386
v 53.4 -2.5 10.5
vt -2.10236 -0.413386
v 53.4 -2.5 20.5
vt -2.10236 -0.807087
v 57.35 -2.5 20.5
vt -2.25787 -0.807087
vt -2.25787 -0.826772
vt -2.10236 -0.826772
vt -2.10236 -1.22047
v 57.35 -2.5 31
vt -2.25787 -1.22047
v 57.35 -2.5 31.5
vt -2.25787 -1.24016
v 53.4 -2.5 31.5
vt -2.10236 -1.24016
v 53.4 -2.5 41.5
vt -2.10236 -1.63386
v 57.35 -2.5 41.5
vt -2.25787 -1.63386
v 57.35 -2.5 42
vt -2.25787 -1.65354
v 53.4 -2.5 42
vt -2.10236 -1.65354
v 53.4 -2.5 52
vt -2.10236 -2.04724
v 57.35 -2.5 52
vt -2.25787 -2.04724
v 57.35 -2.5 52.5
vt -2.25787 -2.06693
v 53.4 -2.5 52.5
vt -2.10236 -2.06693
v 53.4 -2.5 62.5
vt -2.10236 -2.46063
v 57.35 -2.5 62.5
vt -2.25787 -2.46063
v 57.35 -2.5 63
vt -2.25787 -2.48031
v 53.4 -2.5 63
vt -2.10236 -2.48031
v 53.4 -2.5 73
vt -2.10236 -2.87402
v 57.35 -2.5 73
vt -2.25787 -2.87402
f 428/495/13 429/496/13 247/497/13 246/498/13 298/499/13 302/500/13 430/501/13 431/502/13 432/503/13 433/504/13 434/505/13 435/506/13 436/507/13 437/508/13 438/509/13 439/510/13 440/511/13 441/512/13 442/513/13 443/514/13 12/515/13 11/516/13 444/517/13 445/518/13 423/519/13 422/520/13 426/521/13 425/522/13 54/523/13 53/524/13 446/525/13 447/526/13 448/527/13 449/528/13 450/529/13 451/530/13 452/531/13 453/532/13 454/533/13 455/534/13 407/535/13 406/536/13 411/537/13 456/538/13 457/539/13 458/540/13 459/541/13 460/542/13 461/543/13 462/544/13 463/545/13 464/546/13 465/547/13 466/548/13 467/549/13 468/550/13 469/551/13 470/552/13 471/553/13 472/554/13 

v 57.35 -1 73.4
v 48.95 -1 73.4
f 428/477/4 473/478/4 474/12/4 429/13/4 

v 57.35 -1 73
f 472/167/3 475/168/3 473/169/3 428/170/3 

vt -2.27756 -0.0984252
v 57.85 -1 73
vt -2.27756 -0.0393701
vt -2.25787 -0.0393701
vt -2.25787 -0.0984252
vt -2.10236 -0.0984252
vt -2.10236 -7.71869e-016
vt -2.43307 -7.71869e-016
vt -2.43307 -0.0984252
f 351/555/14 476/556/14 475/557/14 472/558/14 471/559/14 303/560/14 304/561/14 352/562/14 

v 57.85 -1 73.4
f 350/159/5 477/160/5 476/161/5 351/162/5 

v 66.25 -1 73.4
f 349/375/4 478/376/4 477/479/4 350/480/4 

v 66.25 -1 73
f 348/167/3 479/168/3 478/169/3 349/170/3 

vt -2.45276 -7.71869e-016
vt -2.78346 -7.71869e-016
v 70.7 -2.5 73
v 66.75 -2.5 73
v 66.75 -1 73
f 305/563/14 306/564/14 480/387/14 481/388/14 482/389/14 479/390/14 348/391/14 347/392/14 

v 70.7 -2.5 63
f 306/179/5 307/180/5 483/181/5 480/162/5 

vn -4.29921e-030 1.79045e-016 1
v 66.25 -1 63
v 66.75 -1 63
v 66.75 -2.5 63
vt 2.78346 -4.44089e-016
vt 2.45276 -4.44089e-016
f 397/375/20 484/376/20 485/377/20 486/378/20 483/379/20 307/565/20 398/566/20 346/382/20 

vt -2.46063 -0.0984252
v 66.25 -1 62.5
vt -2.46063 -0.0393701
vt -2.48031 -0.0393701
f 396/567/3 487/568/3 484/569/3 397/197/3 

v 62.3 0 62.5
vt -2.45276 -8.81129e-016
vn 8.60406e-030 -3.58091e-016 -1
vt -2.78346 -8.81129e-016
v 70.7 -2.5 62.5
v 66.75 -2.5 62.5
v 66.75 -1 62.5
f 488/570/21 308/571/21 489/387/21 490/388/21 491/389/21 487/390/21 396/391/21 395/392/21 

vt 2.45276 -2.46063
f 488/572/1 307/365/1 308/366/1

f 307/365/1 488/572/1 398/466/1

f 46/63/1 398/466/1 488/572/1

v 62.3 0 52.5
vt 2.45276 -2.06693
f 46/63/1 488/572/1 492/573/1

vt -2.06693 0
vt -2.46063 0
vt -2.06693 -0.0984252
f 492/574/3 488/575/3 395/567/3 394/576/3 

vn -2.38525e-016 1.79045e-016 1
v 66.25 -1 52.5
v 66.75 -1 52.5
v 66.75 -2.5 52.5
v 70.7 -2.5 52.5
vt 2.78346 -3.70074e-016
vt 2.45276 -3.70074e-016
f 393/375/22 493/376/22 494/377/22 495/378/22 496/379/22 309/577/22 492/578/22 394/382/22 

vt -2.04724 -0.0984252
v 66.25 -1 52
vt -2.04724 -0.0393701
vt -2.06693 -0.0393701
f 392/579/3 497/580/3 493/581/3 393/576/3 

vn 4.30203e-030 -1.79045e-016 -1
v 62.3 0 52
vt -2.45276 -3.6655e-016
vt -2.78346 -3.6655e-016
v 70.7 -2.5 52
v 66.75 -2.5 52
v 66.75 -1 52
f 391/392/23 498/582/23 310/583/23 499/387/23 500/388/23 501/389/23 497/390/23 392/391/23 

v 62.3 0 42
vt -1.65354 0
vt -2.04724 0
vt -1.65354 -0.0984252
f 502/584/3 498/585/3 391/579/3 390/586/3 

vt 2.45276 -2.04724
vt 2.45276 -1.65354
f 46/63/1 498/587/1 502/588/1

f 46/63/1 492/573/1 498/587/1

f 309/367/1 498/587/1 492/573/1

f 498/587/1 309/367/1 310/368/1

v 62.3 0 41.5
vt 2.45276 -1.63386
f 46/63/1 502/588/1 503/589/1

f 311/369/1 503/589/1 502/588/1

f 503/589/1 311/369/1 312/370/1

vt -2.45276 -2.92535e-016
vt -2.78346 -2.92535e-016
v 70.7 -2.5 41.5
v 66.75 -2.5 41.5
v 66.75 -1 41.5
v 66.25 -1 41.5
f 503/590/23 312/591/23 504/387/23 505/388/23 506/389/23 507/390/23 388/391/23 387/392/23 

vt 1.63386 0
vt 1.24016 0
v 70.7 -2.5 31.5
vt 1.24016 -0.0984252
vt 1.63386 -0.0984252
f 312/592/5 313/593/5 508/594/5 504/595/5 

v 66.25 -1 31.5
v 66.75 -1 31.5
v 66.75 -2.5 31.5
v 62.3 0 31.5
f 385/375/4 509/376/4 510/377/4 511/378/4 508/379/4 313/62/4 512/63/4 386/382/4 

v 66.25 -1 31
vt -1.22047 -0.0393701
vt -1.24016 -0.0393701
vt -1.24016 -0.0984252
f 384/17/3 513/596/3 509/597/3 385/598/3 

v 62.3 0 31
vt -2.45276 -2.1852e-016
vt -2.78346 -2.1852e-016
v 70.7 -2.5 31
v 66.75 -2.5 31
v 66.75 -1 31
f 383/392/23 514/599/23 314/600/23 515/387/23 516/388/23 517/389/23 513/390/23 384/391/23 

f 334/15/3 514/16/3 383/17/3 340/18/3 

vt 2.45276 -1.22047
f 46/63/1 514/601/1 334/397/1

vt 2.45276 -1.24016
f 46/63/1 512/602/1 514/601/1

f 46/63/1 503/589/1 512/602/1

vt -1.24016 0
vt -1.63386 0
vt -1.63386 -0.0984252
f 512/603/3 503/604/3 387/605/3 386/598/3 

f 313/371/1 514/601/1 512/602/1

f 514/601/1 313/371/1 314/372/1

f 46/63/1 334/397/1 327/393/1

f 46/40/3 327/99/3 332/102/3 382/70/3 

v 66.25 -1 -0
v 66.75 -1 -0
v 66.75 -2.5 -0
v 70.7 -2.5 -0
f 381/375/4 518/376/4 519/377/4 520/378/4 521/379/4 45/62/4 46/63/4 382/382/4 

v 66.25 -1 -0.4
f 380/67/3 522/68/3 518/69/3 381/70/3 

v 57.85 -1 -0.4
f 379/555/6 523/556/6 522/390/6 380/391/6 

v 57.85 -1 -0
f 378/70/5 524/69/5 523/75/5 379/76/5 

v 57.35 -1 -0
f 47/64/4 48/65/4 449/476/4 448/477/4 525/478/4 524/479/4 378/480/4 377/481/4 

f 48/40/3 402/99/3 450/102/3 449/70/3 

f 48/65/1 404/472/1 402/470/1

vn 0 -4.47614e-017 -1
v 57.85 -1 10
v 57.35 -1 10
vt -2.10236 -1.76226e-017
vt -2.43307 -1.76226e-017
f 375/555/24 526/556/24 527/557/24 451/558/24 450/559/24 402/606/24 400/607/24 376/562/24 

v 57.85 -1 10.5
f 374/94/5 528/95/5 526/96/5 375/84/5 

vt 2.43307 -1.85037e-017
vt 2.10236 -1.85037e-017
v 57.35 -1 10.5
f 399/608/8 401/609/8 453/476/8 452/477/8 529/478/8 528/479/8 374/480/8 373/481/8 

f 401/100/3 403/405/3 454/400/3 453/101/3 

vt -2.10236 -1.44505e-016
v 61.8 0 20.5
vt -2.43307 -1.44505e-016
v 57.85 -1 20.5
v 57.35 -1 20.5
f 403/610/17 530/611/17 372/562/17 371/555/17 531/556/17 532/557/17 455/558/17 454/559/17 

vt 2.43307 -0.807087
f 403/471/1 405/473/1 530/612/1

f 405/473/1 305/363/1 530/612/1

v 61.8 0 31
vt 2.43307 -1.22047
f 533/613/1 305/363/1 405/473/1

v 61.8 0 31.5
vt 2.43307 -1.24016
f 534/614/1 305/363/1 533/613/1

v 61.8 0 41.5
vt 2.43307 -1.63386
f 535/615/1 305/363/1 534/614/1

v 61.8 0 42
vt 2.43307 -1.65354
f 536/616/1 305/363/1 535/615/1

v 61.8 0 52
vt 2.43307 -2.04724
f 537/617/1 305/363/1 536/616/1

v 61.8 0 52.5
vt 2.43307 -2.06693
f 538/618/1 305/363/1 537/617/1

v 61.8 0 62.5
vt 2.43307 -2.46063
f 539/619/1 305/363/1 538/618/1

v 61.8 0 63
vt 2.43307 -2.48031
f 540/620/1 305/363/1 539/619/1

f 304/362/1 305/363/1 540/620/1

f 304/179/5 540/180/5 353/181/5 352/162/5 

vt 2.43307 -4.44089e-016
vn 0 1.79045e-016 1
vt 2.10236 -4.44089e-016
v 57.35 -1 63
v 57.85 -1 63
f 540/621/25 418/622/25 470/476/25 469/477/25 541/478/25 542/479/25 354/480/25 353/481/25 

f 540/620/1 417/488/1 418/489/1

f 417/488/1 540/620/1 539/619/1

vn 0 -3.58091e-016 -1
v 57.85 -1 62.5
v 57.35 -1 62.5
vt -2.10236 -8.81129e-016
vt -2.43307 -8.81129e-016
f 355/555/26 543/556/26 544/557/26 468/558/26 467/559/26 417/623/26 539/624/26 356/562/26 

vt 2.48031 -0.0393701
vt 2.46063 -0.0393701
vt 2.46063 -0.0984252
f 354/181/5 542/625/5 543/626/5 355/627/5 

f 541/551/13 544/550/13 543/415/13 542/414/13 

f 468/567/3 544/568/3 541/569/3 469/197/3 

f 416/574/3 417/575/3 467/567/3 466/576/3 

vt 2.43307 -3.70074e-016
vt 2.10236 -3.70074e-016
v 57.35 -1 52.5
v 57.85 -1 52.5
f 538/628/22 416/629/22 466/476/22 465/477/22 545/478/22 546/479/22 358/480/22 357/481/22 

f 538/618/1 415/486/1 416/487/1

f 415/486/1 538/618/1 537/617/1

vn 0 -1.79045e-016 -1
v 57.85 -1 52
v 57.35 -1 52
vt -2.10236 -3.6655e-016
vt -2.43307 -3.6655e-016
f 359/555/27 547/556/27 548/557/27 464/558/27 463/559/27 415/630/27 537/631/27 360/562/27 

vt 2.06693 -0.0984252
vt 2.06693 -0.0393701
vt 2.04724 -0.0393701
vt 2.04724 -0.0984252
f 358/632/5 546/633/5 547/634/5 359/635/5 

f 545/547/13 548/546/13 547/419/13 546/418/13 

f 464/579/3 548/580/3 545/581/3 465/576/3 

f 414/584/3 415/585/3 463/579/3 462/586/3 

vt 2.43307 -1.4803e-016
vn -1.19263e-016 8.95227e-017 1
vt 2.10236 -1.4803e-016
v 57.35 -1 42
v 57.85 -1 42
f 536/636/28 414/637/28 462/476/28 461/477/28 549/478/28 550/479/28 362/480/28 361/481/28 

f 536/616/1 413/484/1 414/485/1

f 413/484/1 536/616/1 535/615/1

v 57.85 -1 41.5
v 57.35 -1 41.5
vt -2.10236 -2.92535e-016
vt -2.43307 -2.92535e-016
f 363/555/27 551/556/27 552/557/27 460/558/27 459/559/27 413/638/27 535/639/27 364/562/27 

vt 1.65354 -0.0984252
vt 1.65354 -0.0393701
vt 1.63386 -0.0393701
f 362/640/5 550/641/5 551/642/5 363/595/5 

f 552/542/13 551/423/13 550/422/13 549/543/13 

vt -1.63386 -0.0393701
vt -1.65354 -0.0393701
f 460/605/3 552/643/3 549/644/3 461/586/3 

f 412/603/3 413/604/3 459/605/3 458/598/3 

v 57.35 -1 31.5
v 57.85 -1 31.5
f 534/64/4 412/65/4 458/476/4 457/477/4 553/478/4 554/479/4 366/480/4 365/481/4 

f 534/614/1 410/482/1 412/483/1

f 410/482/1 534/614/1 533/613/1

v 57.85 -1 31
v 57.35 -1 31
vt -2.10236 -2.1852e-016
vt -2.43307 -2.1852e-016
f 367/555/27 555/556/27 556/557/27 456/558/27 411/559/27 410/645/27 533/646/27 368/562/27 

vt 1.24016 -0.0393701
vt 1.22047 -0.0393701
f 366/594/5 554/647/5 555/648/5 367/135/5 

f 556/538/13 555/427/13 554/426/13 553/539/13 

f 456/17/3 556/596/3 553/597/3 457/598/3 

f 533/132/5 405/133/5 369/134/5 368/135/5 

f 535/592/5 534/593/5 365/594/5 364/595/5 

vt 2.04724 0
vt 1.65354 0
f 537/649/5 536/650/5 361/640/5 360/635/5 

vt 2.46063 0
vt 2.06693 0
f 539/651/5 538/652/5 357/632/5 356/627/5 

f 418/195/3 303/196/3 471/167/3 470/197/3 

f 530/612/1 305/363/1 399/467/1

f 530/295/5 399/296/5 373/94/5 372/297/5 

vt 0.826772 -0.0393701
vt 0.807087 -0.0393701
f 370/134/5 409/653/5 531/654/5 371/297/5 

f 409/430/13 408/535/13 532/534/13 531/431/13 

f 455/400/3 532/401/3 408/402/3 407/18/3 

f 451/102/3 527/383/3 529/384/3 452/101/3 

f 527/530/13 526/435/13 528/434/13 529/531/13 

f 400/83/5 47/40/5 377/70/5 376/84/5 

v 57.35 -1 -0.4
f 447/67/3 557/68/3 525/69/3 448/70/3 

v 48.95 -1 -0.4
f 446/281/6 558/282/6 557/557/6 447/558/6 

f 53/70/5 52/69/5 558/75/5 446/76/5 

vn 0 -1 -9.01508e-013
vt -1.92717 -3.54924e-014
vt -1.90748 -3.54924e-014
f 558/525/29 52/655/29 51/656/29 57/332/29 

vt -3.03937 0.275591
f 57/332/13 43/657/13 558/525/13

f 59/331/13 43/657/13 57/332/13

v 39.55 -1 -0.4
vt -1.55709 0.015748
f 559/658/13 43/657/13 59/331/13

v 31.15 -1 -0.4
vt -1.22638 0.015748
f 560/659/13 43/657/13 559/658/13

v 30.65 -1 -0.4
f 561/237/13 43/657/13 560/659/13

v 22.25 -1 -0.4
f 562/236/13 43/657/13 561/237/13

v 21.75 -1 -0.4
vt -0.856299 0.015748
f 563/660/13 43/657/13 562/236/13

v 13.35 -1 -0.4
vt -0.525591 0.015748
f 564/661/13 43/657/13 563/660/13

v 12.85 -1 -0.4
vt -0.505906 0.015748
f 565/662/13 43/657/13 564/661/13

v 4.45 -1 -0.4
vt -0.175197 0.015748
f 566/663/13 43/657/13 565/662/13

v 3.95 -1 -0.4
vt -0.155512 0.015748
f 567/664/13 43/657/13 566/663/13

v -0.4 -1 -0.4
vt 0.015748 0.015748
f 568/665/13 43/657/13 567/664/13

v -5.90187 -1 -4.9526
vt 0.232357 0.194984
f 569/666/13 43/657/13 568/665/13

v -5.90509 -1 -5.078
vt 0.232484 0.199921
f 570/667/13 43/657/13 569/666/13

v -5.93431 -1 -5.19998
vt 0.233634 0.204724
f 571/668/13 43/657/13 570/667/13

v -5.98825 -1 -5.31322
vt 0.235758 0.209182
f 572/669/13 43/657/13 571/668/13

v -6.06455 -1 -5.41278
vt 0.238762 0.213102
f 573/670/13 43/657/13 572/669/13

v -6.15989 -1 -5.49429
vt 0.242515 0.216311
f 574/671/13 43/657/13 573/670/13

v -6.27009 -1 -5.5542
vt 0.246854 0.218669
f 575/672/13 43/657/13 574/671/13

v -6.39034 -1 -5.58989
vt 0.251588 0.220075
f 576/673/13 43/657/13 575/672/13

v -6.51538 -1 -5.5998
vt 0.256511 0.220465
f 577/674/13 43/657/13 576/673/13

vt 0.334646 0.275591
f 577/674/13 42/675/13 43/657/13

v -6.63975 -1 -5.5835
vt 0.261408 0.219823
f 578/676/13 42/675/13 577/674/13

v -6.75802 -1 -5.54169
vt 0.266064 0.218177
f 579/677/13 42/675/13 578/676/13

v -6.865 -1 -5.47621
vt 0.270276 0.215599
f 580/678/13 42/675/13 579/677/13

v -6.95603 -1 -5.38991
vt 0.27386 0.212201
f 581/679/13 42/675/13 580/678/13

v -7.02714 -1 -5.28658
vt 0.276659 0.208133
f 582/680/13 42/675/13 581/679/13

v -7.0752 -1 -5.17072
vt 0.278551 0.203572
f 583/681/13 42/675/13 582/680/13

v -7.09813 -1 -5.0474
vt 0.279454 0.198716
f 584/682/13 42/675/13 583/681/13

vt 0.334646 -3.14961
f 42/675/13 584/682/13 40/683/13

v -7.09745 -1 78.0552
vt 0.279427 -3.07304
f 585/684/13 40/683/13 584/682/13

v -7.07291 -1 78.1783
vt 0.278461 -3.07788
f 586/685/13 40/683/13 585/684/13

v -7.02333 -1 78.2935
vt 0.276509 -3.08242
f 587/686/13 40/683/13 586/685/13

v -6.95088 -1 78.3959
vt 0.273657 -3.08645
f 588/687/13 40/683/13 587/686/13

v -6.85872 -1 78.481
vt 0.270028 -3.0898
f 589/688/13 40/683/13 588/687/13

v -6.75088 -1 78.545
vt 0.265783 -3.09232
f 590/689/13 40/683/13 589/688/13

v -6.63208 -1 78.5853
vt 0.261106 -3.09391
f 591/690/13 40/683/13 590/689/13

v -6.50751 -1 78.6
vt 0.256201 -3.09449
f 592/691/13 40/683/13 591/690/13

vt -3.03937 -3.14961
f 40/683/13 592/691/13 41/692/13

v -6.38261 -1 78.5884
vt 0.251284 -3.09403
f 41/692/13 592/691/13 593/693/13

v -7.01582 -1 77.6935
vt 0.276213 -3.0588
v -6.94083 -1 77.593
vt 0.273261 -3.05484
v -6.84657 -1 77.5102
vt 0.26955 -3.05158
v -6.73716 -1 77.4489
vt 0.265243 -3.04917
v -6.61739 -1 77.4116
vt 0.260527 -3.0477
v -6.49249 -1 77.4
vt 0.25561 -3.04725
v -6.36792 -1 77.4147
vt 0.250705 -3.04782
v -6.24912 -1 77.455
vt 0.246028 -3.04941
v -6.14128 -1 77.519
vt 0.241783 -3.05193
v -6.04912 -1 77.6041
vt 0.238154 -3.05528
v -5.97667 -1 77.7065
vt 0.235302 -3.05931
v -5.92709 -1 77.8217
vt 0.23335 -3.06385
v -5.90255 -1 77.9448
vt 0.232384 -3.06869
v -5.90412 -1 78.0702
vt 0.232446 -3.07363
v -5.93173 -1 78.1925
vt 0.233533 -3.07845
v -5.98418 -1 78.3065
vt 0.235598 -3.08293
v -6.05917 -1 78.407
vt 0.23855 -3.08689
v -6.15343 -1 78.4898
vt 0.242261 -3.09015
v -6.26284 -1 78.5511
vt 0.246568 -3.09256
v -7.09588 -1 77.9298
vt 0.279365 -3.0681
v -7.06827 -1 77.8075
vt 0.278278 -3.06329
f 594/694/13 595/695/13 596/696/13 597/697/13 598/698/13 599/699/13 600/700/13 601/701/13 602/702/13 603/703/13 604/704/13 605/705/13 606/706/13 607/707/13 608/708/13 609/709/13 610/710/13 611/711/13 612/712/13 593/693/13 592/691/13 591/690/13 590/689/13 589/688/13 588/687/13 587/686/13 586/685/13 585/684/13 613/713/13 614/714/13 

v -7.01175 -1 -4.68678
vt 0.276053 0.184519
f 594/694/13 615/715/13 595/695/13

v -7.06569 -1 -4.80002
vt 0.278177 0.188977
f 594/694/13 616/716/13 615/715/13

f 614/714/13 616/716/13 594/694/13

v -7.09491 -1 -4.922
vt 0.279327 0.19378
f 614/714/13 617/717/13 616/716/13

f 613/713/13 617/717/13 614/714/13

f 585/684/13 617/717/13 613/713/13

f 617/717/13 585/684/13 584/682/13

vn -1.58259e-017 -1 -6.17023e-016
v -5.9248 -1 -4.82928
vt 0.23326 0.190129
v -5.97286 -1 -4.71342
vt 0.235152 0.185568
v -6.04397 -1 -4.61009
vt 0.237951 0.181499
v -6.135 -1 -4.52379
vt 0.241535 0.178102
v -6.24198 -1 -4.45831
vt 0.245747 0.175524
v -6.36025 -1 -4.4165
vt 0.250403 0.173878
v -6.48462 -1 -4.4002
vt 0.2553 0.173236
v -6.60966 -1 -4.41011
vt 0.260223 0.173626
v -6.72991 -1 -4.4458
vt 0.264957 0.175031
v -6.84011 -1 -4.50571
vt 0.269296 0.17739
v -6.93545 -1 -4.58722
vt 0.273049 0.180599
f 581/679/30 580/678/30 579/677/30 578/676/30 577/674/30 576/673/30 575/672/30 574/671/30 573/670/30 572/669/30 571/668/30 570/667/30 569/666/30 618/718/30 619/719/30 620/720/30 621/721/30 622/722/30 623/723/30 624/724/30 625/725/30 626/726/30 627/727/30 628/728/30 615/715/30 616/716/30 617/717/30 584/682/30 583/681/30 582/680/30 

vt 0.0527648 -0.0393701
vn -0.760057 4.13004e-016 -0.649856
vt 0.0478264 -0.0393701
vn -0.608336 4.99346e-016 -0.79368
v -6.865 -2.5 -5.47621
vt 0.0478264 -0.0984252
v -6.95603 -2.5 -5.38991
vt 0.0527648 -0.0984252
f 581/729/31 580/730/32 629/731/32 630/732/31 

vt 0.117972 -0.0393701
vt 0.113034 -0.0393701
vn -0.430027 5.63864e-016 -0.902816
v -6.75802 -2.5 -5.54169
vt 0.113034 -0.0984252
vt 0.117972 -0.0984252
f 580/733/32 579/734/33 631/735/33 629/736/32 

vt 0.178132 -0.0393701
vt 0.173193 -0.0393701
vn -0.232923 6.03738e-016 -0.972495
v -6.63975 -2.5 -5.5835
vt 0.173193 -0.0984252
vt 0.178132 -0.0984252
f 579/737/33 578/738/34 632/739/34 631/740/33 

vt 0.230614 -0.0393701
vt 0.225676 -0.0393701
vn -0.0256404 6.17225e-016 -0.999671
v -6.51538 -2.5 -5.5998
vt 0.225676 -0.0984252
vt 0.230614 -0.0984252
f 578/741/34 577/742/35 633/743/35 632/744/34 

vt 0.273125 -0.0393701
vt 0.268187 -0.0393701
vn 0.182763 6.03738e-016 -0.983157
v -6.39034 -2.5 -5.58989
vt 0.268187 -0.0984252
vt 0.273125 -0.0984252
f 577/745/35 576/746/36 634/747/36 633/748/35 

vt 0.303807 -0.0393701
vt 0.298869 -0.0393701
vn 0.383179 5.63864e-016 -0.923674
v -6.27009 -2.5 -5.5542
vt 0.298869 -0.0984252
vt 0.303807 -0.0984252
f 576/749/36 575/750/37 635/751/37 634/752/36 

vt 0.321319 -0.0393701
vt 0.316381 -0.0393701
vn 0.566848 4.99346e-016 -0.823822
v -6.15989 -2.5 -5.49429
vt 0.316381 -0.0984252
vt 0.321319 -0.0984252
f 575/753/37 574/754/38 636/755/38 635/756/37 

vt 0.324896 -0.0393701
vt 0.319958 -0.0393701
vn 0.725744 4.13004e-016 -0.687965
v -6.06455 -2.5 -5.41278
vt 0.319958 -0.0984252
vt 0.324896 -0.0984252
f 574/757/38 573/758/39 637/759/39 636/760/38 

vt 0.314382 -0.0393701
vt 0.309443 -0.0393701
vn 0.85292 3.08613e-016 -0.522041
v -5.98825 -2.5 -5.31322
vt 0.309443 -0.0984252
vt 0.314382 -0.0984252
f 573/761/39 572/762/40 638/763/40 637/764/39 

vt 0.290235 -0.0393701
vt 0.285297 -0.0393701
vn 0.942821 1.90733e-016 -0.333301
v -5.93431 -2.5 -5.19998
vt 0.285297 -0.0984252
vt 0.290235 -0.0984252
f 572/765/40 571/766/41 639/767/41 638/768/40 

vt 0.253512 -0.0393701
vt 0.248573 -0.0393701
vn 0.991515 6.45176e-017 -0.129994
v -5.90509 -2.5 -5.078
vt 0.248573 -0.0984252
vt 0.253512 -0.0984252
f 571/769/41 570/770/42 640/771/42 639/772/41 

vt 0.205816 -0.0393701
vt 0.200878 -0.0393701
vn 0.996875 -6.45176e-017 0.0789941
v -5.90187 -2.5 -4.9526
vt 0.200878 -0.0984252
vt 0.205816 -0.0984252
f 570/773/42 569/774/43 641/775/43 640/776/42 

vt 0.149234 -0.0393701
vt 0.144296 -0.0393701
vn 0.958667 -1.90733e-016 0.28453
v -5.9248 -2.5 -4.82928
vt 0.144296 -0.0984252
vt 0.149234 -0.0984252
f 569/777/43 618/778/44 642/779/44 641/780/43 

f 606/706/13 618/718/13 569/666/13

f 605/705/13 618/718/13 606/706/13

f 605/705/13 619/719/13 618/718/13

f 604/704/13 619/719/13 605/705/13

f 604/704/13 620/720/13 619/719/13

f 603/703/13 620/720/13 604/704/13

f 603/703/13 621/721/13 620/720/13

f 602/702/13 621/721/13 603/703/13

f 602/702/13 622/722/13 621/721/13

f 601/701/13 622/722/13 602/702/13

f 601/701/13 623/723/13 622/722/13

f 600/700/13 623/723/13 601/701/13

f 600/700/13 624/724/13 623/723/13

f 599/699/13 624/724/13 600/700/13

f 599/699/13 625/725/13 624/724/13

f 598/698/13 625/725/13 599/699/13

f 598/698/13 626/726/13 625/725/13

f 597/697/13 626/726/13 598/698/13

f 597/697/13 627/727/13 626/726/13

f 596/696/13 627/727/13 597/697/13

f 596/696/13 628/728/13 627/727/13

f 595/695/13 628/728/13 596/696/13

f 595/695/13 615/715/13 628/728/13

vt -0.309443 -0.0393701
vn -0.725744 -4.13004e-016 0.687965
vt -0.314382 -0.0393701
vn -0.85292 -3.08613e-016 0.522041
v -7.01175 -2.5 -4.68678
vt -0.314382 -0.0984252
v -6.93545 -2.5 -4.58722
vt -0.309443 -0.0984252
f 628/781/45 615/782/46 643/783/46 644/784/45 

vt -0.285297 -0.0393701
vt -0.290235 -0.0393701
vn -0.942821 -1.90733e-016 0.333301
v -7.06569 -2.5 -4.80002
vt -0.290235 -0.0984252
vt -0.285297 -0.0984252
f 615/785/46 616/786/47 645/787/47 643/788/46 

vt -0.248573 -0.0393701
vt -0.253512 -0.0393701
vn -0.991515 -6.45176e-017 0.129994
v -7.09491 -2.5 -4.922
vt -0.253512 -0.0984252
vt -0.248573 -0.0984252
f 616/789/47 617/790/48 646/791/48 645/792/47 

vt -0.200878 -0.0393701
vt -0.205816 -0.0393701
vn -0.996875 6.45176e-017 -0.0789941
v -7.09813 -2.5 -5.0474
vt -0.205816 -0.0984252
vt -0.200878 -0.0984252
f 617/793/48 584/794/49 647/795/49 646/796/48 

vt -0.144296 -0.0393701
vt -0.149234 -0.0393701
vn -0.958667 1.90733e-016 -0.28453
v -7.0752 -2.5 -5.17072
vt -0.149234 -0.0984252
vt -0.144296 -0.0984252
f 584/797/49 583/798/50 648/799/50 647/800/49 

vt -0.0812987 -0.0393701
vt -0.0862371 -0.0393701
vn -0.878561 3.08613e-016 -0.47763
v -7.02714 -2.5 -5.28658
vt -0.0862371 -0.0984252
vt -0.0812987 -0.0984252
f 583/801/50 582/802/51 649/803/51 648/804/50 

vt -0.0146409 -0.0393701
vt -0.0195792 -0.0393701
vt -0.0195792 -0.0984252
vt -0.0146409 -0.0984252
f 582/805/51 581/806/31 630/807/31 649/808/51 

v -5.97286 -2.5 -4.71342
v -6.04397 -2.5 -4.61009
v -6.135 -2.5 -4.52379
v -6.24198 -2.5 -4.45831
v -6.36025 -2.5 -4.4165
v -6.48462 -2.5 -4.4002
v -6.60966 -2.5 -4.41011
v -6.72991 -2.5 -4.4458
v -6.84011 -2.5 -4.50571
f 630/679/30 629/678/30 631/677/30 632/676/30 633/674/30 634/673/30 635/672/30 636/671/30 637/670/30 638/669/30 639/668/30 640/667/30 641/666/30 642/718/30 650/719/30 651/720/30 652/721/30 653/722/30 654/723/30 655/724/30 656/725/30 657/726/30 658/727/30 644/728/30 643/715/30 645/716/30 646/717/30 647/682/30 648/681/30 649/680/30 

vt 0.0862371 -0.0393701
vt 0.0812987 -0.0393701
vn 0.878561 -3.08613e-016 0.47763
vt 0.0812987 -0.0984252
vt 0.0862371 -0.0984252
f 618/809/44 619/810/52 650/811/52 642/812/44 

vt 0.0195792 -0.0393701
vt 0.0146409 -0.0393701
vn 0.760057 -4.13004e-016 0.649856
vt 0.0146409 -0.0984252
vt 0.0195792 -0.0984252
f 619/813/52 620/814/53 651/815/53 650/816/52 

vt -0.0478264 -0.0393701
vt -0.0527648 -0.0393701
vn 0.608336 -4.99346e-016 0.79368
vt -0.0527648 -0.0984252
vt -0.0478264 -0.0984252
f 620/817/53 621/818/54 652/819/54 651/820/53 

vt -0.113034 -0.0393701
vt -0.117972 -0.0393701
vn 0.430027 -5.63864e-016 0.902816
vt -0.117972 -0.0984252
vt -0.113034 -0.0984252
f 621/821/54 622/822/55 653/823/55 652/824/54 

vt -0.173193 -0.0393701
vt -0.178132 -0.0393701
vn 0.232923 -6.03738e-016 0.972495
vt -0.178132 -0.0984252
vt -0.173193 -0.0984252
f 622/825/55 623/826/56 654/827/56 653/828/55 

vt -0.225676 -0.0393701
vt -0.230614 -0.0393701
vn 0.0256404 -6.17225e-016 0.999671
vt -0.230614 -0.0984252
vt -0.225676 -0.0984252
f 623/829/56 624/830/57 655/831/57 654/832/56 

vt -0.268187 -0.0393701
vt -0.273125 -0.0393701
vn -0.182763 -6.03738e-016 0.983157
vt -0.273125 -0.0984252
vt -0.268187 -0.0984252
f 624/833/57 625/834/58 656/835/58 655/836/57 

vt -0.298869 -0.0393701
vt -0.303807 -0.0393701
vn -0.383179 -5.63864e-016 0.923674
vt -0.303807 -0.0984252
vt -0.298869 -0.0984252
f 625/837/58 626/838/59 657/839/59 656/840/58 

vt -0.316381 -0.0393701
vt -0.321319 -0.0393701
vn -0.566848 -4.99346e-016 0.823822
vt -0.321319 -0.0984252
vt -0.316381 -0.0984252
f 626/841/59 627/842/60 658/843/60 657/844/59 

vt -0.319958 -0.0393701
vt -0.324896 -0.0393701
vt -0.324896 -0.0984252
vt -0.319958 -0.0984252
f 627/845/60 628/846/45 644/847/45 658/848/60 

vt 2.22086 -0.0393701
vn -0.734711 0 -0.67838
vt 2.21592 -0.0393701
vn -0.577613 0 -0.816311
v -6.84657 -2.5 77.5102
vt 2.21592 -0.0984252
v -6.94083 -2.5 77.593
vt 2.22086 -0.0984252
f 595/849/61 596/850/62 659/851/62 660/852/61 

vt 1.7277 -0.0393701
vt 1.72276 -0.0393701
vn -0.39527 0 -0.918565
v -6.73716 -2.5 77.4489
vt 1.72276 -0.0984252
vt 1.7277 -0.0984252
f 596/853/62 597/854/63 661/855/63 659/856/62 

vt 1.15914 -0.0393701
vt 1.1542 -0.0393701
vn -0.195652 0 -0.980673
v -6.61739 -2.5 77.4116
vt 1.1542 -0.0984252
vt 1.15914 -0.0984252
f 597/857/63 598/858/64 662/859/64 661/860/63 

vt 0.540029 -0.0393701
vt 0.535091 -0.0393701
vn 0.0125166 0 -0.999922
v -6.49249 -2.5 77.4
vt 0.535091 -0.0984252
vt 0.540029 -0.0984252
f 598/861/64 599/862/65 663/863/65 662/864/64 

vt -0.102576 -0.0393701
vt -0.107514 -0.0393701
vn 0.220139 0 -0.975469
v -6.36792 -2.5 77.4147
vt -0.107514 -0.0984252
vt -0.102576 -0.0984252
f 599/865/65 600/866/66 664/867/66 663/868/65 

vt -0.74059 -0.0393701
vt -0.745529 -0.0393701
vn 0.418139 0 -0.908383
v -6.24912 -2.5 77.455
vt -0.745529 -0.0984252
vt -0.74059 -0.0984252
f 600/869/66 601/870/67 665/871/67 664/872/66 

vt -1.34613 -0.0393701
vt -1.35107 -0.0393701
vn 0.597865 0 -0.801597
v -6.14128 -2.5 77.519
vt -1.35107 -0.0984252
vt -1.34613 -0.0984252
f 601/873/67 602/874/68 666/875/68 665/876/67 

vt -1.89273 -0.0393701
vt -1.89767 -0.0393701
vn 0.751462 0 -0.659777
v -6.04912 -2.5 77.6041
vt -1.89767 -0.0984252
vt -1.89273 -0.0984252
f 602/877/68 603/878/69 667/879/69 666/880/68 

vt -2.3565 -0.0393701
vt -2.36144 -0.0393701
vn 0.872216 0 -0.489121
v -5.97667 -2.5 77.7065
vt -2.36144 -0.0984252
vt -2.3565 -0.0984252
f 603/881/69 604/882/70 668/883/70 667/884/69 

vt -2.71717 -0.0393701
vt -2.72211 -0.0393701
vn 0.95485 0 -0.297089
v -5.92709 -2.5 77.8217
vt -2.72211 -0.0984252
vt -2.71717 -0.0984252
f 604/885/70 605/886/71 669/887/71 668/888/70 

vt -2.95898 -0.0393701
vt -2.96392 -0.0393701
vn 0.995752 0 -0.0920722
v -5.90255 -2.5 77.9448
vt -2.96392 -0.0984252
vt -2.95898 -0.0984252
f 605/889/71 606/890/72 670/891/72 669/892/71 

vt -3.07136 -0.0393701
vt -3.0763 -0.0393701
vn 0.993136 0 0.116968
v -5.90412 -2.5 78.0702
vt -3.0763 -0.0984252
vt -3.07136 -0.0984252
f 606/893/72 607/894/73 671/895/73 670/896/72 

f 41/692/13 607/707/13 606/706/13

f 41/692/13 608/708/13 607/707/13

f 41/692/13 609/709/13 608/708/13

f 41/692/13 610/710/13 609/709/13

f 41/692/13 611/711/13 610/710/13

f 41/692/13 612/712/13 611/711/13

f 41/692/13 593/693/13 612/712/13

vt -1.1542 -0.0393701
vn 0.39527 0 0.918565
vt -1.15914 -0.0393701
vn 0.195652 0 0.980673
v -6.38261 -2.5 78.5884
vt -1.15914 -0.0984252
v -6.26284 -2.5 78.5511
vt -1.1542 -0.0984252
f 612/897/74 593/898/75 672/899/75 673/900/74 

vt -0.535091 -0.0393701
vt -0.540029 -0.0393701
vn -0.0125166 0 0.999922
v -6.50751 -2.5 78.6
vt -0.540029 -0.0984252
vt -0.535091 -0.0984252
f 593/901/75 592/902/76 674/903/76 672/904/75 

vt 0.107514 -0.0393701
vt 0.102576 -0.0393701
vn -0.220139 0 0.975469
v -6.63208 -2.5 78.5853
vt 0.102576 -0.0984252
vt 0.107514 -0.0984252
f 592/905/76 591/906/77 675/907/77 674/908/76 

vt 0.745529 -0.0393701
vt 0.74059 -0.0393701
vn -0.418139 0 0.908383
v -6.75088 -2.5 78.545
vt 0.74059 -0.0984252
vt 0.745529 -0.0984252
f 591/909/77 590/910/78 676/911/78 675/912/77 

vt 1.35107 -0.0393701
vt 1.34613 -0.0393701
vn -0.597865 0 0.801597
v -6.85872 -2.5 78.481
vt 1.34613 -0.0984252
vt 1.35107 -0.0984252
f 590/913/78 589/914/79 677/915/79 676/916/78 

vt 1.89767 -0.0393701
vt 1.89273 -0.0393701
vn -0.751462 0 0.659777
v -6.95088 -2.5 78.3959
vt 1.89273 -0.0984252
vt 1.89767 -0.0984252
f 589/917/79 588/918/80 678/919/80 677/920/79 

vt 2.36144 -0.0393701
vt 2.3565 -0.0393701
vn -0.872216 0 0.489121
v -7.02333 -2.5 78.2935
vt 2.3565 -0.0984252
vt 2.36144 -0.0984252
f 588/921/80 587/922/81 679/923/81 678/924/80 

vt 2.72211 -0.0393701
vt 2.71717 -0.0393701
vn -0.95485 0 0.297089
v -7.07291 -2.5 78.1783
vt 2.71717 -0.0984252
vt 2.72211 -0.0984252
f 587/925/81 586/926/82 680/927/82 679/928/81 

vt 2.96392 -0.0393701
vt 2.95898 -0.0393701
vn -0.995752 0 0.0920722
v -7.09745 -2.5 78.0552
vt 2.95898 -0.0984252
vt 2.96392 -0.0984252
f 586/929/82 585/930/83 681/931/83 680/932/82 

vt 3.0763 -0.0393701
vt 3.07136 -0.0393701
vn -0.993136 0 -0.116968
v -7.09588 -2.5 77.9298
vt 3.07136 -0.0984252
vt 3.0763 -0.0984252
f 585/933/83 613/934/84 682/935/84 681/936/83 

vt 3.05434 -0.0393701
vt 3.0494 -0.0393701
vn -0.947114 0 -0.320897
v -7.06827 -2.5 77.8075
vt 3.0494 -0.0984252
vt 3.05434 -0.0984252
f 613/937/84 614/938/85 683/939/85 682/940/84 

vt 2.899 -0.0393701
vt 2.89406 -0.0393701
vn -0.859699 0 -0.510801
v -7.01582 -2.5 77.6935
vt 2.89406 -0.0984252
vt 2.899 -0.0984252
f 614/941/85 594/942/86 684/943/86 683/944/85 

vt 2.61706 -0.0393701
vt 2.61212 -0.0393701
vt 2.61212 -0.0984252
vt 2.61706 -0.0984252
f 594/945/86 595/946/61 660/947/61 684/948/86 

v -5.93173 -2.5 78.1925
v -5.98418 -2.5 78.3065
v -6.05917 -2.5 78.407
v -6.15343 -2.5 78.4898
f 684/694/13 660/695/13 659/696/13 661/697/13 662/698/13 663/699/13 664/700/13 665/701/13 666/702/13 667/703/13 668/704/13 669/705/13 670/706/13 671/707/13 685/708/13 686/709/13 687/710/13 688/711/13 673/712/13 672/693/13 674/691/13 675/690/13 676/689/13 677/688/13 678/687/13 679/686/13 680/685/13 681/684/13 682/713/13 683/714/13 

vt -3.0494 -0.0393701
vt -3.05434 -0.0393701
vn 0.947114 0 0.320897
vt -3.05434 -0.0984252
vt -3.0494 -0.0984252
f 607/949/73 608/950/87 685/951/87 671/952/73 

vt -2.89406 -0.0393701
vt -2.899 -0.0393701
vn 0.859699 0 0.510801
vt -2.899 -0.0984252
vt -2.89406 -0.0984252
f 608/953/87 609/954/88 686/955/88 685/956/87 

vt -2.61212 -0.0393701
vt -2.61706 -0.0393701
vn 0.734711 0 0.67838
vt -2.61706 -0.0984252
vt -2.61212 -0.0984252
f 609/957/88 610/958/89 687/959/89 686/960/88 

vt -2.21592 -0.0393701
vt -2.22086 -0.0393701
vn 0.577613 0 0.816311
vt -2.22086 -0.0984252
vt -2.21592 -0.0984252
f 610/961/89 611/962/90 688/963/90 687/964/89 

vt -1.72276 -0.0393701
vt -1.7277 -0.0393701
vt -1.7277 -0.0984252
vt -1.72276 -0.0984252
f 611/965/90 612/966/74 673/967/74 688/968/90 

v -0.4 -1 73.4
vt 0.015748 -2.88976
f 41/692/13 606/706/13 689/969/13

f 689/969/13 606/706/13 569/666/13

f 689/969/13 569/666/13 568/665/13

v -0.4 -2.5 73.4
v -0.4 -2.5 -0.4
f 690/159/5 689/160/5 568/75/5 691/76/5 

v 3.95 -2.5 73.4
vt 0.155512 -0.0984252
v 3.95 -1 73.4
vt 0.155512 -0.0393701
f 692/970/4 693/971/4 689/75/4 690/76/4 

f 132/167/3 131/168/3 693/169/3 692/170/3 

vt -0.155512 -2.87402
vn 4.06696e-026 -1 3.61132e-012
vt -0.175197 -2.87402
vt -0.175197 -2.88976
vt -0.155512 -2.88976
f 131/972/91 130/973/91 136/974/91 693/975/91 

f 41/692/13 693/975/13 136/974/13

f 41/692/13 689/969/13 693/975/13

vt -0.505906 -2.88976
f 41/692/13 136/974/13 138/976/13

v 13.35 -1 73.4
vt -0.525591 -2.88976
f 41/692/13 138/976/13 694/977/13

vt -0.505906 -2.87402
vn 0 -1 2.70893e-012
vt -0.525591 -2.87402
f 140/978/92 143/979/92 694/977/92 138/976/92 

v 13.35 -2.5 73.4
f 695/159/5 694/160/5 143/161/5 142/162/5 

v 21.75 -2.5 73.4
vt 0.856299 -0.0984252
vn 2.41711e-014 0 1
v 21.75 -1 73.4
vt 0.856299 -0.0393701
vt 0.525591 -0.0393701
vt 0.525591 -0.0984252
f 696/980/93 697/981/93 694/982/93 695/983/93 

f 164/167/3 163/168/3 697/169/3 696/170/3 

vt -0.856299 -2.87402
vn 2.04477e-026 -1 1.81007e-012
vt -0.856299 -2.88976
f 163/984/94 162/208/94 167/207/94 697/985/94 

f 41/692/13 697/985/13 167/207/13

f 41/692/13 694/977/13 697/985/13

f 41/692/13 167/207/13 223/206/13

vt -1.22638 -2.88976
f 41/692/13 223/206/13 229/986/13

vt -1.55709 -2.88976
f 41/692/13 229/986/13 231/987/13

f 41/692/13 231/987/13 240/302/13

vn 1.02239e-026 -1 9.05033e-013
vt -1.55709 -2.87402
f 235/303/95 240/302/95 231/987/95 233/988/95 

f 41/692/13 240/302/13 242/301/13

f 41/692/13 242/301/13 474/496/13

vn -4.97753e-029 -1 -4.4062e-015
f 248/497/96 474/496/96 242/301/96 244/300/96 

f 429/159/5 474/160/5 248/161/5 247/162/5 

f 41/692/13 474/496/13 473/495/13

f 41/692/13 473/495/13 477/410/13

vn -9.95507e-030 -1 -8.8124e-016
f 476/411/97 477/410/97 473/495/97 475/554/97 

f 41/692/13 477/410/13 478/409/13

v 66.75 -1 73.4
vt -2.62795 -2.88976
f 41/692/13 478/409/13 698/989/13

vt -2.62795 -2.87402
f 698/989/13 478/409/13 479/408/13 482/990/13 

v 66.75 -2.5 73.4
f 699/159/5 698/160/5 482/161/5 481/162/5 

v 71.2 -2.5 73.4
vt 2.80315 -0.0984252
v 71.2 -1 73.4
vt 2.80315 -0.0393701
f 700/991/4 701/992/4 698/377/4 699/378/4 

v 71.2 -2.5 73
v 71.2 -1 73
f 702/167/3 703/168/3 701/169/3 700/170/3 

v 71.2 -2.5 63
v 71.2 -1 63
f 704/197/3 705/569/3 703/168/3 702/167/3 

v 71.2 -2.5 62.5
v 71.2 -1 62.5
f 706/567/3 707/568/3 705/569/3 704/197/3 

v 71.2 -2.5 52.5
v 71.2 -1 52.5
f 708/576/3 709/581/3 707/568/3 706/567/3 

v 71.2 -2.5 52
v 71.2 -1 52
f 710/579/3 711/580/3 709/581/3 708/576/3 

v 71.2 -2.5 42
v 71.2 -1 42
f 712/586/3 713/644/3 711/580/3 710/579/3 

v 71.2 -2.5 41.5
v 71.2 -1 41.5
f 714/605/3 715/643/3 713/644/3 712/586/3 

v 71.2 -2.5 31.5
v 71.2 -1 31.5
f 716/598/3 717/597/3 715/643/3 714/605/3 

v 71.2 -2.5 31
v 71.2 -1 31
f 718/17/3 719/596/3 717/597/3 716/598/3 

v 71.2 -2.5 21
v 71.2 -1 21
f 720/18/3 721/402/3 719/596/3 718/17/3 

v 71.2 -2.5 20.5
v 71.2 -1 20.5
f 722/400/3 723/401/3 721/402/3 720/18/3 

v 71.2 -2.5 10.5
v 71.2 -1 10.5
f 724/101/3 725/384/3 723/401/3 722/400/3 

v 71.2 -2.5 10
v 71.2 -1 10
f 726/102/3 727/383/3 725/384/3 724/101/3 

v 71.2 -2.5 -0
v 71.2 -1 -0
f 728/70/3 729/69/3 727/383/3 726/102/3 

v 71.2 -2.5 -0.4
v 71.2 -1 -0.4
f 730/67/3 731/68/3 729/69/3 728/70/3 

v 66.75 -2.5 -0.4
v 66.75 -1 -0.4
vt -2.80315 -0.0393701
vt -2.80315 -0.0984252
f 732/388/6 733/389/6 731/993/6 730/994/6 

f 520/70/5 519/69/5 733/75/5 732/76/5 

vn 0 -1 8.8124e-016
vt -2.62795 0.015748
vt -2.62795 3.46945e-017
vt -2.60827 3.46945e-017
f 522/440/98 733/995/98 519/996/98 518/997/98 

f 522/440/13 43/657/13 733/995/13

f 523/439/13 43/657/13 522/440/13

f 557/526/13 43/657/13 523/439/13

f 558/525/13 43/657/13 557/526/13

vt -2.27756 -3.54924e-014
vt -2.25787 -3.54924e-014
f 557/526/29 523/439/29 524/998/29 525/999/29 

v 74.915 -1 -5.52799
vt -2.94941 0.217637
f 733/995/13 43/657/13 734/1000/13

v 75.031 -1 -5.57571
vt -2.95398 0.219516
f 734/1000/13 43/657/13 735/1001/13

v 75.1544 -1 -5.59826
vt -2.95883 0.220404
f 735/1001/13 43/657/13 736/1002/13

v 75.2798 -1 -5.59467
vt -2.96377 0.220263
f 736/1002/13 43/657/13 737/1003/13

v 75.4017 -1 -5.56509
vt -2.96857 0.219098
f 737/1003/13 43/657/13 738/1004/13

v 75.5147 -1 -5.51082
vt -2.97302 0.216961
f 738/1004/13 43/657/13 739/1005/13

v 75.6141 -1 -5.43421
vt -2.97693 0.213945
f 739/1005/13 43/657/13 740/1006/13

v 75.6953 -1 -5.33863
vt -2.98013 0.210182
f 740/1006/13 43/657/13 741/1007/13

v 75.7549 -1 -5.22825
vt -2.98248 0.205837
f 741/1007/13 43/657/13 742/1008/13

v 75.7902 -1 -5.1079
vt -2.98387 0.201098
f 742/1008/13 43/657/13 743/1009/13

v 75.7998 -1 -4.98283
vt -2.98424 0.196174
f 743/1009/13 43/657/13 744/1010/13

f 41/692/13 744/1010/13 43/657/13

v 75.7992 -1 77.9694
vt -2.98422 -3.06966
f 41/692/13 745/1011/13 744/1010/13

v 75.7925 -1 78.0947
vt -2.98396 -3.07459
f 41/692/13 746/1012/13 745/1011/13

v 75.7599 -1 78.2158
vt -2.98267 -3.07936
f 41/692/13 747/1013/13 746/1012/13

v 75.7028 -1 78.3275
vt -2.98042 -3.08376
f 41/692/13 748/1014/13 747/1013/13

v 75.6237 -1 78.4248
vt -2.97731 -3.08759
f 41/692/13 749/1015/13 748/1014/13

v 75.5261 -1 78.5036
vt -2.97347 -3.09069
f 41/692/13 750/1016/13 749/1015/13

v 75.4143 -1 78.5604
vt -2.96907 -3.09293
f 41/692/13 751/1017/13 750/1016/13

v 75.2931 -1 78.5927
vt -2.96429 -3.0942
f 41/692/13 752/1018/13 751/1017/13

v 75.1678 -1 78.5991
vt -2.95936 -3.09445
f 41/692/13 753/1019/13 752/1018/13

v 75.0439 -1 78.5793
vt -2.95449 -3.09367
f 41/692/13 754/1020/13 753/1019/13

v 74.9269 -1 78.5342
vt -2.94988 -3.0919
f 41/692/13 755/1021/13 754/1020/13

f 41/692/13 698/989/13 755/1021/13

v 74.8218 -1 78.4658
vt -2.94574 -3.0892
f 755/1021/13 698/989/13 756/1022/13

v 74.7332 -1 78.377
vt -2.94225 -3.08571
f 756/1022/13 698/989/13 757/1023/13

vt -2.80315 -2.88976
f 757/1023/13 698/989/13 701/1024/13

v 74.665 -1 78.2717
vt -2.93957 -3.08156
f 757/1023/13 701/1024/13 758/1025/13

v 74.6202 -1 78.1545
vt -2.9378 -3.07695
f 758/1025/13 701/1024/13 759/1026/13

v 74.6008 -1 78.0306
vt -2.93704 -3.07207
f 759/1026/13 701/1024/13 760/1027/13

v 74.6002 -1 -5.01717
vt -2.93702 0.197526
f 760/1027/13 701/1024/13 761/1028/13

vt -2.80315 -2.87402
f 703/1029/13 761/1028/13 701/1024/13

vt -2.80315 -2.48031
f 705/1030/13 761/1028/13 703/1029/13

vt -2.80315 -2.46063
f 707/1031/13 761/1028/13 705/1030/13

vt -2.80315 -2.06693
f 709/1032/13 761/1028/13 707/1031/13

vt -2.80315 -2.04724
f 711/1033/13 761/1028/13 709/1032/13

vt -2.80315 -1.65354
f 713/1034/13 761/1028/13 711/1033/13

vt -2.80315 -1.63386
f 715/1035/13 761/1028/13 713/1034/13

vt -2.80315 -1.24016
f 717/1036/13 761/1028/13 715/1035/13

vt -2.80315 -1.22047
f 719/1037/13 761/1028/13 717/1036/13

vt -2.80315 -0.826772
f 721/1038/13 761/1028/13 719/1037/13

vt -2.80315 -0.807087
f 723/1039/13 761/1028/13 721/1038/13

vt -2.80315 -0.413386
f 725/1040/13 761/1028/13 723/1039/13

v 74.6169 -1 -5.14149
vt -2.93767 0.202421
f 725/1040/13 762/1041/13 761/1028/13

vt -2.80315 -0.393701
f 727/1042/13 762/1041/13 725/1040/13

vt -2.80315 0
f 729/1043/13 762/1041/13 727/1042/13

v 74.6591 -1 -5.25963
vt -2.93933 0.207072
f 729/1043/13 763/1044/13 762/1041/13

v 74.7249 -1 -5.36642
vt -2.94192 0.211276
f 729/1043/13 764/1045/13 763/1044/13

vt -2.80315 0.015748
f 731/1046/13 764/1045/13 729/1043/13

f 733/995/13 764/1045/13 731/1046/13

v 74.8114 -1 -5.45719
vt -2.94533 0.21485
f 733/995/13 765/1047/13 764/1045/13

f 733/995/13 734/1000/13 765/1047/13

v 74.7047 -1 -4.66137
vt -2.94113 0.183518
v 74.6451 -1 -4.77175
vt -2.93878 0.187864
v 74.6098 -1 -4.8921
vt -2.93739 0.192602
v 75.7831 -1 -4.85851
vt -2.98359 0.19128
v 75.7409 -1 -4.74037
vt -2.98193 0.186629
v 75.6751 -1 -4.63358
vt -2.97934 0.182424
v 75.5886 -1 -4.54281
vt -2.97593 0.178851
v 75.485 -1 -4.47201
vt -2.97185 0.176063
v 75.369 -1 -4.42429
vt -2.96728 0.174185
v 75.2456 -1 -4.40174
vt -2.96243 0.173297
v 75.1202 -1 -4.40533
vt -2.95749 0.173438
v 74.9983 -1 -4.43491
vt -2.95269 0.174603
v 74.8853 -1 -4.48918
vt -2.94824 0.17674
v 74.7859 -1 -4.56579
vt -2.94433 0.179755
f 766/1048/13 767/1049/13 768/1050/13 761/1028/13 762/1041/13 763/1044/13 764/1045/13 765/1047/13 734/1000/13 735/1001/13 736/1002/13 737/1003/13 738/1004/13 739/1005/13 740/1006/13 741/1007/13 742/1008/13 743/1009/13 744/1010/13 769/1051/13 770/1052/13 771/1053/13 772/1054/13 773/1055/13 774/1056/13 775/1057/13 776/1058/13 777/1059/13 778/1060/13 779/1061/13 

v 74.6972 -1 77.6725
vt -2.94084 -3.05797
f 780/1062/13 767/1049/13 766/1048/13

v 74.6401 -1 77.7842
vt -2.93859 -3.06237
f 781/1063/13 767/1049/13 780/1062/13

f 781/1063/13 768/1050/13 767/1049/13

v 74.6075 -1 77.9053
vt -2.9373 -3.06714
f 782/1064/13 768/1050/13 781/1063/13

f 760/1027/13 768/1050/13 782/1064/13

f 768/1050/13 760/1027/13 761/1028/13

vt 0.0312641 -0.0393701
vn -0.983697 0 0.179832
vt 0.0263258 -0.0393701
vn -0.99959 0 -0.0286195
v 74.6002 -2.5 -5.01717
vt 0.0263258 -0.0984252
v 74.6098 -2.5 -4.8921
vt 0.0312641 -0.0984252
f 768/1065/99 761/1066/100 783/1067/100 784/1068/99 

vt -0.586245 -0.0393701
vt -0.591183 -0.0393701
vn -0.971797 0 -0.235821
v 74.6169 -2.5 -5.14149
vt -0.591183 -0.0984252
vt -0.586245 -0.0984252
f 761/1069/100 762/1070/101 785/1071/101 783/1072/100 

vt -1.17802 -0.0393701
vt -1.18296 -0.0393701
vn -0.901531 0 -0.432715
v 74.6591 -2.5 -5.25963
vt -1.18296 -0.0984252
vt -1.17802 -0.0984252
f 762/1073/101 763/1074/102 786/1075/102 785/1076/101 

vt -1.71821 -0.0393701
vt -1.72315 -0.0393701
vn -0.791863 0 -0.610698
v 74.7249 -2.5 -5.36642
vt -1.72315 -0.0984252
vt -1.71821 -0.0984252
f 763/1077/102 764/1078/103 787/1079/103 786/1080/102 

vt -2.18319 -0.0393701
vt -2.18813 -0.0393701
vn -0.647588 0 -0.761991
v 74.8114 -2.5 -5.45719
vt -2.18813 -0.0984252
vt -2.18319 -0.0984252
f 764/1081/103 765/1082/104 788/1083/104 787/1084/103 

vt -2.55265 -0.0393701
vt -2.55759 -0.0393701
vn -0.47501 0 -0.87998
v 74.915 -2.5 -5.52799
vt -2.55759 -0.0984252
vt -2.55265 -0.0984252
f 765/1085/104 734/1086/105 789/1087/105 788/1088/104 

vt -2.81044 -0.0393701
vt -2.81538 -0.0393701
vn -0.281672 0 -0.959511
v 75.031 -2.5 -5.57571
vt -2.81538 -0.0984252
vt -2.81044 -0.0984252
f 734/1089/105 735/1090/106 790/1091/106 789/1092/105 

vt -2.94529 -0.0393701
vt -2.95023 -0.0393701
vn -0.0760229 0 -0.997106
v 75.1544 -2.5 -5.59826
vt -2.95023 -0.0984252
vt -2.94529 -0.0984252
f 735/1093/106 736/1094/107 791/1095/107 790/1096/106 

vt -2.95131 -0.0393701
vt -2.95625 -0.0393701
vn 0.132948 0 -0.991123
v 75.2798 -2.5 -5.59467
vt -2.95625 -0.0984252
vt -2.95131 -0.0984252
f 736/1097/107 737/1098/108 792/1099/108 791/1100/107 

vt -2.82824 -0.0393701
vt -2.83318 -0.0393701
vn 0.336109 0 -0.941823
v 75.4017 -2.5 -5.56509
vt -2.83318 -0.0984252
vt -2.82824 -0.0984252
f 737/1101/108 738/1102/109 793/1103/109 792/1104/108 

vt -2.58145 -0.0393701
vt -2.58639 -0.0393701
vn 0.52458 0 -0.851361
v 75.5147 -2.5 -5.51082
vt -2.58639 -0.0984252
vt -2.58145 -0.0984252
f 738/1105/109 739/1106/110 794/1107/110 793/1108/109 

vt -2.22173 -0.0393701
vt -2.22667 -0.0393701
vn 0.690125 0 -0.72369
v 75.6141 -2.5 -5.43421
vt -2.22667 -0.0984252
vt -2.22173 -0.0984252
f 739/1109/110 740/1110/111 795/1111/111 794/1112/110 

vt -1.7648 -0.0393701
vt -1.76974 -0.0393701
vn 0.825508 0 -0.564391
v 75.6953 -2.5 -5.33863
vt -1.76974 -0.0984252
vt -1.7648 -0.0984252
f 740/1113/111 741/1114/112 796/1115/112 795/1116/111 

vt -1.23064 -0.0393701
vt -1.23557 -0.0393701
vn 0.924812 0 -0.380425
v 75.7549 -2.5 -5.22825
vt -1.23557 -0.0984252
vt -1.23064 -0.0984252
f 741/1117/112 742/1118/113 797/1119/113 796/1120/112 

vt -0.642576 -0.0393701
vt -0.647515 -0.0393701
vn 0.983697 0 -0.179832
v 75.7902 -2.5 -5.1079
vt -0.647515 -0.0984252
vt -0.642576 -0.0984252
f 742/1121/113 743/1122/114 798/1123/114 797/1124/113 

vt -0.0263258 -0.0393701
vt -0.0312641 -0.0393701
vn 0.99959 0 0.0286195
v 75.7998 -2.5 -4.98283
vt -0.0312641 -0.0984252
vt -0.0263258 -0.0984252
f 743/1125/114 744/1126/115 799/1127/115 798/1128/114 

vt 0.591183 -0.0393701
vt 0.586245 -0.0393701
vn 0.971797 0 0.235821
v 75.7831 -2.5 -4.85851
vt 0.586245 -0.0984252
vt 0.591183 -0.0984252
f 744/1129/115 769/1130/116 800/1131/116 799/1132/115 

f 745/1011/13 769/1051/13 744/1010/13

v 75.7798 -1 77.8455
vt -2.98346 -3.06478
f 801/1133/13 769/1051/13 745/1011/13

f 801/1133/13 770/1052/13 769/1051/13

v 75.735 -1 77.7283
vt -2.98169 -3.06017
f 802/1134/13 770/1052/13 801/1133/13

f 802/1134/13 771/1053/13 770/1052/13

v 75.6668 -1 77.623
vt -2.97901 -3.05603
f 803/1135/13 771/1053/13 802/1134/13

f 803/1135/13 772/1054/13 771/1053/13

v 75.5782 -1 77.5342
vt -2.97552 -3.05253
f 804/1136/13 772/1054/13 803/1135/13

f 804/1136/13 773/1055/13 772/1054/13

v 75.4731 -1 77.4658
vt -2.97138 -3.04983
f 805/1137/13 773/1055/13 804/1136/13

f 805/1137/13 774/1056/13 773/1055/13

v 75.3561 -1 77.4207
vt -2.96677 -3.04806
f 806/1138/13 774/1056/13 805/1137/13

f 806/1138/13 775/1057/13 774/1056/13

v 75.2322 -1 77.4009
vt -2.9619 -3.04728
f 807/1139/13 775/1057/13 806/1138/13

f 807/1139/13 776/1058/13 775/1057/13

v 75.1069 -1 77.4073
vt -2.95697 -3.04753
f 808/1140/13 776/1058/13 807/1139/13

f 808/1140/13 777/1059/13 776/1058/13

v 74.9857 -1 77.4396
vt -2.95219 -3.0488
f 809/1141/13 777/1059/13 808/1140/13

f 809/1141/13 778/1060/13 777/1059/13

v 74.8739 -1 77.4964
vt -2.94779 -3.05104
f 810/1142/13 778/1060/13 809/1141/13

f 810/1142/13 779/1061/13 778/1060/13

v 74.7763 -1 77.5752
vt -2.94395 -3.05414
f 811/1143/13 779/1061/13 810/1142/13

f 811/1143/13 766/1048/13 779/1061/13

f 780/1062/13 766/1048/13 811/1143/13

f 803/1135/13 802/1134/13 801/1133/13 745/1011/13 746/1012/13 747/1013/13 748/1014/13 749/1015/13 750/1016/13 751/1017/13 752/1018/13 753/1019/13 754/1020/13 755/1021/13 756/1022/13 757/1023/13 758/1025/13 759/1026/13 760/1027/13 782/1064/13 781/1063/13 780/1062/13 811/1143/13 810/1142/13 809/1141/13 808/1140/13 807/1139/13 806/1138/13 805/1137/13 804/1136/13 

vt -4.18435 -0.0393701
vn 0.777999 0 -0.628265
vt -4.18929 -0.0393701
vn 0.891622 0 -0.452781
v 75.735 -2.5 77.7283
vt -4.18929 -0.0984252
v 75.6668 -2.5 77.623
vt -4.18435 -0.0984252
f 803/1144/117 802/1145/118 812/1146/118 813/1147/117 

vt -3.92317 -0.0393701
vt -3.9281 -0.0393701
vn 0.966276 0 -0.257508
v 75.7798 -2.5 77.8455
vt -3.9281 -0.0984252
vt -3.92317 -0.0984252
f 802/1148/118 801/1149/119 814/1150/119 812/1151/118 

vt -3.49041 -0.0393701
vt -3.49535 -0.0393701
vn 0.9987 0 -0.0509808
v 75.7992 -2.5 77.9694
vt -3.49535 -0.0984252
vt -3.49041 -0.0984252
f 801/1152/119 745/1153/120 815/1154/120 814/1155/119 

vt -2.90501 -0.0393701
vt -2.90995 -0.0393701
vn 0.987475 0 0.157775
v 75.7925 -2.5 78.0947
vt -2.90995 -0.0984252
vt -2.90501 -0.0984252
f 745/1156/120 746/1157/121 816/1158/121 815/1159/120 

vt -2.19253 -0.0393701
vt -2.19747 -0.0393701
vn 0.933093 0 0.359634
v 75.7599 -2.5 78.2158
vt -2.19747 -0.0984252
vt -2.19253 -0.0984252
f 746/1160/121 747/1161/122 817/1162/122 816/1163/121 

vt -1.38412 -0.0393701
vt -1.38906 -0.0393701
vn 0.837931 0 0.545777
v 75.7028 -2.5 78.3275
vt -1.38906 -0.0984252
vt -1.38412 -0.0984252
f 747/1164/122 748/1165/123 818/1166/123 817/1167/122 

vt -0.515112 -0.0393701
vt -0.520051 -0.0393701
vn 0.706147 0 0.708066
v 75.6237 -2.5 78.4248
vt -0.520051 -0.0984252
vt -0.515112 -0.0984252
f 748/1168/123 749/1169/124 819/1170/124 818/1171/123 

vt 0.376518 -0.0393701
vt 0.37158 -0.0393701
vn 0.543501 0 0.839409
v 75.5261 -2.5 78.5036
vt 0.37158 -0.0984252
vt 0.376518 -0.0984252
f 749/1172/124 750/1173/125 820/1174/125 819/1175/124 

vt 1.2518 -0.0393701
vt 1.24686 -0.0393701
vn 0.357101 0 0.934066
v 75.4143 -2.5 78.5604
vt 1.24686 -0.0984252
vt 1.2518 -0.0984252
f 750/1176/125 751/1177/126 821/1178/126 820/1179/125 

vt 2.07248 -0.0393701
vt 2.06754 -0.0393701
vn 0.155094 0 0.9879
v 75.2931 -2.5 78.5927
vt 2.06754 -0.0984252
vt 2.07248 -0.0984252
f 751/1180/126 752/1181/127 822/1182/127 821/1183/126 

vt 2.80269 -0.0393701
vt 2.79776 -0.0393701
vn -0.053691 0 0.998558
v 75.1678 -2.5 78.5991
vt 2.79776 -0.0984252
vt 2.80269 -0.0984252
f 752/1184/127 753/1185/128 823/1186/128 822/1187/127 

vt 3.41052 -0.0393701
vt 3.40558 -0.0393701
vn -0.26013 0 0.965574
v 75.0439 -2.5 78.5793
vt 3.40558 -0.0984252
vt 3.41052 -0.0984252
f 753/1188/128 754/1189/129 824/1190/129 823/1191/128 

vt 3.8694 -0.0393701
vt 3.86446 -0.0393701
vn -0.455199 0 0.89039
v 74.9269 -2.5 78.5342
vt 3.86446 -0.0984252
vt 3.8694 -0.0984252
f 754/1192/129 755/1193/130 825/1194/130 824/1195/129 

vt 4.15928 -0.0393701
vt 4.15434 -0.0393701
vn -0.630374 0 0.776291
v 74.8218 -2.5 78.4658
vt 4.15434 -0.0984252
vt 4.15928 -0.0984252
f 755/1196/130 756/1197/131 826/1198/131 825/1199/130 

vt 4.26748 -0.0393701
vt 4.26254 -0.0393701
vn -0.777999 0 0.628265
v 74.7332 -2.5 78.377
vt 4.26254 -0.0984252
vt 4.26748 -0.0984252
f 756/1200/131 757/1201/132 827/1202/132 826/1203/131 

vt 4.18929 -0.0393701
vt 4.18435 -0.0393701
vn -0.891622 0 0.452781
v 74.665 -2.5 78.2717
vt 4.18435 -0.0984252
vt 4.18929 -0.0984252
f 757/1204/132 758/1205/133 828/1206/133 827/1207/132 

vt 3.9281 -0.0393701
vt 3.92317 -0.0393701
vn -0.966276 0 0.257508
v 74.6202 -2.5 78.1545
vt 3.92317 -0.0984252
vt 3.9281 -0.0984252
f 758/1208/133 759/1209/134 829/1210/134 828/1211/133 

vt 3.49535 -0.0393701
vt 3.49041 -0.0393701
vn -0.9987 0 0.0509808
v 74.6008 -2.5 78.0306
vt 3.49041 -0.0984252
vt 3.49535 -0.0984252
f 759/1212/134 760/1213/135 830/1214/135 829/1215/134 

vt 2.90995 -0.0393701
vt 2.90501 -0.0393701
vn -0.987475 0 -0.157775
v 74.6075 -2.5 77.9053
vt 2.90501 -0.0984252
vt 2.90995 -0.0984252
f 760/1216/135 782/1217/136 831/1218/136 830/1219/135 

vt 2.19747 -0.0393701
vt 2.19253 -0.0393701
vn -0.933093 0 -0.359634
v 74.6401 -2.5 77.7842
vt 2.19253 -0.0984252
vt 2.19747 -0.0984252
f 782/1220/136 781/1221/137 832/1222/137 831/1223/136 

vt 1.38906 -0.0393701
vt 1.38412 -0.0393701
vn -0.837931 0 -0.545777
v 74.6972 -2.5 77.6725
vt 1.38412 -0.0984252
vt 1.38906 -0.0984252
f 781/1224/137 780/1225/138 833/1226/138 832/1227/137 

vt 0.520051 -0.0393701
vt 0.515112 -0.0393701
vn -0.706147 0 -0.708066
v 74.7763 -2.5 77.5752
vt 0.515112 -0.0984252
vt 0.520051 -0.0984252
f 780/1228/138 811/1229/139 834/1230/139 833/1231/138 

vt -0.37158 -0.0393701
vt -0.376518 -0.0393701
vn -0.543501 0 -0.839409
v 74.8739 -2.5 77.4964
vt -0.376518 -0.0984252
vt -0.37158 -0.0984252
f 811/1232/139 810/1233/140 835/1234/140 834/1235/139 

vt -1.24686 -0.0393701
vt -1.2518 -0.0393701
vn -0.357101 0 -0.934066
v 74.9857 -2.5 77.4396
vt -1.2518 -0.0984252
vt -1.24686 -0.0984252
f 810/1236/140 809/1237/141 836/1238/141 835/1239/140 

vt -2.06754 -0.0393701
vt -2.07248 -0.0393701
vn -0.155094 0 -0.9879
v 75.1069 -2.5 77.4073
vt -2.07248 -0.0984252
vt -2.06754 -0.0984252
f 809/1240/141 808/1241/142 837/1242/142 836/1243/141 

vt -2.79776 -0.0393701
vt -2.80269 -0.0393701
vn 0.053691 0 -0.998558
v 75.2322 -2.5 77.4009
vt -2.80269 -0.0984252
vt -2.79776 -0.0984252
f 808/1244/142 807/1245/143 838/1246/143 837/1247/142 

vt -3.40558 -0.0393701
vt -3.41052 -0.0393701
vn 0.26013 0 -0.965574
v 75.3561 -2.5 77.4207
vt -3.41052 -0.0984252
vt -3.40558 -0.0984252
f 807/1248/143 806/1249/144 839/1250/144 838/1251/143 

vt -3.86446 -0.0393701
vt -3.8694 -0.0393701
vn 0.455199 0 -0.89039
v 75.4731 -2.5 77.4658
vt -3.8694 -0.0984252
vt -3.86446 -0.0984252
f 806/1252/144 805/1253/145 840/1254/145 839/1255/144 

vt -4.15434 -0.0393701
vt -4.15928 -0.0393701
vn 0.630374 0 -0.776291
v 75.5782 -2.5 77.5342
vt -4.15928 -0.0984252
vt -4.15434 -0.0984252
f 805/1256/145 804/1257/146 841/1258/146 840/1259/145 

vt -4.26254 -0.0393701
vt -4.26748 -0.0393701
vt -4.26748 -0.0984252
vt -4.26254 -0.0984252
f 804/1260/146 803/1261/117 813/1262/117 841/1263/146 

f 813/1135/13 812/1134/13 814/1133/13 815/1011/13 816/1012/13 817/1013/13 818/1014/13 819/1015/13 820/1016/13 821/1017/13 822/1018/13 823/1019/13 824/1020/13 825/1021/13 826/1022/13 827/1023/13 828/1025/13 829/1026/13 830/1027/13 831/1064/13 832/1063/13 833/1062/13 834/1143/13 835/1142/13 836/1141/13 837/1140/13 838/1139/13 839/1138/13 840/1137/13 841/1136/13 

vt 1.76974 -0.0393701
vn -0.690125 0 0.72369
vt 1.7648 -0.0393701
vn -0.825508 0 0.564391
v 74.7047 -2.5 -4.66137
vt 1.7648 -0.0984252
v 74.7859 -2.5 -4.56579
vt 1.76974 -0.0984252
f 779/1264/147 766/1265/148 842/1266/148 843/1267/147 

vt 1.23557 -0.0393701
vt 1.23064 -0.0393701
vn -0.924812 0 0.380425
v 74.6451 -2.5 -4.77175
vt 1.23064 -0.0984252
vt 1.23557 -0.0984252
f 766/1268/148 767/1269/149 844/1270/149 842/1271/148 

vt 0.647515 -0.0393701
vt 0.642576 -0.0393701
vt 0.642576 -0.0984252
vt 0.647515 -0.0984252
f 767/1272/149 768/1273/99 784/1274/99 844/1275/149 

v 75.7409 -2.5 -4.74037
v 75.6751 -2.5 -4.63358
v 75.5886 -2.5 -4.54281
v 75.485 -2.5 -4.47201
v 75.369 -2.5 -4.42429
v 75.2456 -2.5 -4.40174
v 75.1202 -2.5 -4.40533
v 74.9983 -2.5 -4.43491
v 74.8853 -2.5 -4.48918
f 842/1048/13 844/1049/13 784/1050/13 783/1028/13 785/1041/13 786/1044/13 787/1045/13 788/1047/13 789/1000/13 790/1001/13 791/1002/13 792/1003/13 793/1004/13 794/1005/13 795/1006/13 796/1007/13 797/1008/13 798/1009/13 799/1010/13 800/1051/13 845/1052/13 846/1053/13 847/1054/13 848/1055/13 849/1056/13 850/1057/13 851/1058/13 852/1059/13 853/1060/13 843/1061/13 

vt 1.18296 -0.0393701
vt 1.17802 -0.0393701
vn 0.901531 0 0.432715
vt 1.17802 -0.0984252
vt 1.18296 -0.0984252
f 769/1276/116 770/1277/150 845/1278/150 800/1279/116 

vt 1.72315 -0.0393701
vt 1.71821 -0.0393701
vn 0.791863 0 0.610698
vt 1.71821 -0.0984252
vt 1.72315 -0.0984252
f 770/1280/150 771/1281/151 846/1282/151 845/1283/150 

vt 2.18813 -0.0393701
vt 2.18319 -0.0393701
vn 0.647588 0 0.761991
vt 2.18319 -0.0984252
vt 2.18813 -0.0984252
f 771/1284/151 772/1285/152 847/1286/152 846/1287/151 

vt 2.55759 -0.0393701
vt 2.55265 -0.0393701
vn 0.47501 0 0.87998
vt 2.55265 -0.0984252
vt 2.55759 -0.0984252
f 772/1288/152 773/1289/153 848/1290/153 847/1291/152 

vt 2.81538 -0.0393701
vt 2.81044 -0.0393701
vn 0.281672 0 0.959511
vt 2.81044 -0.0984252
vt 2.81538 -0.0984252
f 773/1292/153 774/1293/154 849/1294/154 848/1295/153 

vt 2.95023 -0.0393701
vt 2.94529 -0.0393701
vn 0.0760229 0 0.997106
vt 2.94529 -0.0984252
vt 2.95023 -0.0984252
f 774/1296/154 775/1297/155 850/1298/155 849/1299/154 

vt 2.95625 -0.0393701
vt 2.95131 -0.0393701
vn -0.132948 0 0.991123
vt 2.95131 -0.0984252
vt 2.95625 -0.0984252
f 775/1300/155 776/1301/156 851/1302/156 850/1303/155 

vt 2.83318 -0.0393701
vt 2.82824 -0.0393701
vn -0.336109 0 0.941823
vt 2.82824 -0.0984252
vt 2.83318 -0.0984252
f 776/1304/156 777/1305/157 852/1306/157 851/1307/156 

vt 2.58639 -0.0393701
vt 2.58145 -0.0393701
vn -0.52458 0 0.851361
vt 2.58145 -0.0984252
vt 2.58639 -0.0984252
f 777/1308/157 778/1309/158 853/1310/158 852/1311/157 

vt 2.22667 -0.0393701
vt 2.22173 -0.0393701
vt 2.22173 -0.0984252
vt 2.22667 -0.0984252
f 778/1312/158 779/1313/147 843/1314/147 853/1315/158 

vt -2.78346 -2.87402
vt -2.78346 -2.48031
vt -2.62795 -2.48031
vt -2.62795 -2.46063
vt -2.78346 -2.46063
vt -2.78346 -2.06693
vt -2.62795 -2.06693
vt -2.62795 -2.04724
vt -2.78346 -2.04724
v 70.7 -2.5 42
vt -2.78346 -1.65354
v 66.75 -2.5 42
vt -2.62795 -1.65354
vt -2.62795 -1.63386
vt -2.78346 -1.63386
vt -2.78346 -1.24016
vt -2.62795 -1.24016
vt -2.62795 -1.22047
vt -2.78346 -1.22047
vt -2.78346 -0.826772
vt -2.62795 -0.826772
vt -2.62795 -0.807087
vt -2.78346 -0.807087
vt -2.78346 -0.413386
vt -2.62795 -0.413386
vt -2.62795 -0.393701
vt -2.78346 -0.393701
vt -2.78346 0
vt -2.62795 0
f 708/1032/13 706/1031/13 704/1030/13 702/1029/13 700/1024/13 699/989/13 481/990/13 480/1316/13 483/1317/13 486/1318/13 490/1319/13 489/1320/13 496/1321/13 495/1322/13 500/1323/13 499/1324/13 854/1325/13 855/1326/13 505/1327/13 504/1328/13 508/1329/13 511/1330/13 516/1331/13 515/1332/13 339/1333/13 338/1334/13 344/1335/13 318/1336/13 317/1337/13 322/1338/13 330/1339/13 329/1340/13 521/1341/13 520/1342/13 732/995/13 730/1046/13 728/1043/13 726/1042/13 724/1040/13 722/1039/13 720/1038/13 718/1037/13 716/1036/13 714/1035/13 712/1034/13 710/1033/13 

f 486/181/5 485/625/5 491/626/5 490/627/5 

f 491/1319/13 485/1318/13 484/465/13 487/464/13 

f 308/651/5 309/652/5 496/632/5 489/627/5 

f 495/632/5 494/633/5 501/634/5 500/635/5 

f 501/1323/13 494/1322/13 493/461/13 497/460/13 

f 310/649/5 311/650/5 854/640/5 499/635/5 

v 66.25 -1 42
v 66.75 -1 42
vt 2.78346 -1.4803e-016
vt 2.45276 -1.4803e-016
f 389/375/28 856/376/28 857/377/28 855/378/28 854/379/28 311/1343/28 502/1344/28 390/382/28 

f 388/605/3 507/643/3 856/644/3 389/586/3 

f 857/1326/13 856/457/13 507/456/13 506/1327/13 

f 855/640/5 857/641/5 506/642/5 505/595/5 

f 511/594/5 510/647/5 517/648/5 516/135/5 

f 513/452/13 517/1331/13 510/1330/13 509/453/13 

f 314/132/5 315/133/5 339/134/5 515/135/5 

f 338/134/5 337/653/5 345/654/5 344/297/5 

f 342/448/13 345/1335/13 337/1334/13 336/449/13 

f 322/94/5 321/95/5 331/96/5 330/84/5 

f 331/1339/13 321/1338/13 320/445/13 326/444/13 

f 328/83/5 45/40/5 521/70/5 329/84/5 

f 328/395/1 44/61/1 45/62/1

f 328/395/1 323/394/1 44/61/1

vt -0.681102 -2.87402
vt -0.681102 -2.48031
v 13.35 -2.5 63
vt -0.525591 -2.48031
v 13.35 -2.5 62.5
vt -0.525591 -2.46063
v 17.3 -2.5 62.5
vt -0.681102 -2.46063
v 17.3 -2.5 52.5
vt -0.681102 -2.06693
v 13.35 -2.5 52.5
vt -0.525591 -2.06693
v 13.35 -2.5 52
vt -0.525591 -2.04724
v 17.3 -2.5 52
vt -0.681102 -2.04724
v 17.3 -2.5 42
vt -0.681102 -1.65354
v 13.35 -2.5 42
vt -0.525591 -1.65354
v 13.35 -2.5 41.5
vt -0.525591 -1.63386
v 17.3 -2.5 41.5
vt -0.681102 -1.63386
v 17.3 -2.5 31.5
vt -0.681102 -1.24016
v 13.35 -2.5 31.5
vt -0.525591 -1.24016
v 13.35 -2.5 31
vt -0.525591 -1.22047
v 17.3 -2.5 31
vt -0.681102 -1.22047
v 17.3 -2.5 21
vt -0.681102 -0.826772
v 13.35 -2.5 21
vt -0.525591 -0.826772
v 13.35 -2.5 20.5
vt -0.525591 -0.807087
v 17.3 -2.5 20.5
vt -0.681102 -0.807087
v 17.3 -2.5 10.5
vt -0.681102 -0.413386
v 13.35 -2.5 10.5
vt -0.525591 -0.413386
v 13.35 -2.5 10
vt -0.525591 -0.393701
v 17.3 -2.5 10
vt -0.681102 -0.393701
v 17.3 -2.5 -0
vt -0.681102 0
v 13.35 -2.5 -1.40998e-015
vt -0.525591 5.55112e-017
v 13.35 -2.5 -0.4
v 21.75 -2.5 -0.4
v 21.75 -2.5 -0
vt -0.856299 0
v 17.8 -2.5 -0
vt -0.700787 0
v 17.8 -2.5 10
vt -0.700787 -0.393701
v 21.75 -2.5 10
vt -0.856299 -0.393701
v 21.75 -2.5 10.5
vt -0.856299 -0.413386
v 17.8 -2.5 10.5
vt -0.700787 -0.413386
v 17.8 -2.5 20.5
vt -0.700787 -0.807087
v 21.75 -2.5 20.5
vt -0.856299 -0.807087
v 21.75 -2.5 21
vt -0.856299 -0.826772
v 17.8 -2.5 21
vt -0.700787 -0.826772
v 17.8 -2.5 31
vt -0.700787 -1.22047
v 21.75 -2.5 31
vt -0.856299 -1.22047
v 21.75 -2.5 31.5
vt -0.856299 -1.24016
v 17.8 -2.5 31.5
vt -0.700787 -1.24016
v 17.8 -2.5 41.5
vt -0.700787 -1.63386
v 21.75 -2.5 41.5
vt -0.856299 -1.63386
v 21.75 -2.5 42
vt -0.856299 -1.65354
v 17.8 -2.5 42
vt -0.700787 -1.65354
v 17.8 -2.5 52
vt -0.700787 -2.04724
v 21.75 -2.5 52
vt -0.856299 -2.04724
v 21.75 -2.5 52.5
vt -0.856299 -2.06693
v 17.8 -2.5 52.5
vt -0.700787 -2.06693
v 17.8 -2.5 62.5
vt -0.700787 -2.46063
v 21.75 -2.5 62.5
vt -0.856299 -2.46063
v 21.75 -2.5 63
vt -0.856299 -2.48031
vt -0.700787 -2.48031
vt -0.700787 -2.87402
f 696/985/13 695/977/13 142/979/13 141/1345/13 146/1346/13 858/1347/13 859/1348/13 860/1349/13 861/1350/13 862/1351/13 863/1352/13 864/1353/13 865/1354/13 866/1355/13 867/1356/13 868/1357/13 869/1358/13 870/1359/13 871/1360/13 872/1361/13 873/1362/13 874/1363/13 875/1364/13 876/1365/13 877/1366/13 878/1367/13 879/1368/13 880/1369/13 881/1370/13 882/1371/13 883/661/13 884/660/13 885/1372/13 886/1373/13 887/1374/13 888/1375/13 889/1376/13 890/1377/13 891/1378/13 892/1379/13 893/1380/13 894/1381/13 895/1382/13 896/1383/13 897/1384/13 898/1385/13 899/1386/13 900/1387/13 901/1388/13 902/1389/13 903/1390/13 904/1391/13 905/1392/13 906/1393/13 907/1394/13 908/1395/13 909/1396/13 160/1397/13 159/1398/13 164/984/13 

vt 0.681102 -0.0984252
vn -7.99392e-029 -3.75996e-015 1
vt 0.681102 9.32587e-015
v 8.9 0 63
vt 0.350394 9.32587e-015
v 8.9 -2.5 63
vt 0.350394 -0.0984252
v 12.85 -2.5 63
v 12.85 -1 63
v 13.35 -1 63
f 146/1399/159 145/1400/159 910/1401/159 911/1402/159 912/163/159 913/164/159 914/982/159 858/983/159 

v 8.9 0 62.5
vt 0.350394 -2.46063
vt 0.350394 -2.48031
f 145/182/1 915/1403/1 910/1404/1

f 915/1403/1 145/182/1 147/183/1

vt -0.350394 8.37073e-015
vn 7.15145e-029 3.40186e-015 -1
vt -0.681102 8.37073e-015
v 13.35 -1 62.5
v 12.85 -1 62.5
v 12.85 -2.5 62.5
v 8.9 -2.5 62.5
f 915/1405/160 147/1406/160 860/173/160 859/174/160 916/175/160 917/176/160 918/177/160 919/178/160 

f 147/651/5 148/652/5 861/632/5 860/627/5 

v 12.85 -2.5 52.5
vn -6.76998e-029 -3.22282e-015 1
v 12.85 -1 52.5
v 13.35 -1 52.5
vt 0.681102 6.66134e-015
v 8.9 0 52.5
vt 0.350394 6.66134e-015
v 8.9 -2.5 52.5
f 920/163/161 921/164/161 922/982/161 862/983/161 861/1399/161 148/1407/161 923/1408/161 924/1402/161 

v 12.85 -2.5 52
v 12.85 -1 52
f 925/579/3 926/580/3 921/581/3 920/576/3 

v 8.9 0 52
vt -0.350394 7.331e-015
vn 7.52785e-029 3.58091e-015 -1
vt -0.681102 7.331e-015
v 13.35 -1 52
v 8.9 -2.5 52
f 927/1409/162 149/1410/162 864/173/162 863/174/162 928/175/162 926/176/162 925/177/162 929/178/162 

vt 0.350394 -2.04724
f 927/1411/1 148/184/1 149/185/1

vt 0.350394 -2.06693
f 148/184/1 927/1411/1 923/1412/1

v 8.9 0 21
vt 0.350394 -0.826772
f 930/1413/1 923/1412/1 927/1411/1

f 930/1413/1 915/1403/1 923/1412/1

f 930/1413/1 910/1404/1 915/1403/1

f 930/1413/1 127/149/1 910/1404/1

v 8.9 0 20.5
vt 0.350394 -0.807087
f 930/1413/1 931/1414/1 127/149/1

f 931/1414/1 930/1413/1 155/191/1

f 155/191/1 930/1413/1 154/190/1

v 12.85 -2.5 21
vn -3.40741e-029 -1.61141e-015 1
v 12.85 -1 21
v 13.35 -1 21
vt 0.681102 1.33227e-015
vt 0.350394 1.33227e-015
v 8.9 -2.5 21
f 932/163/163 933/164/163 934/982/163 874/983/163 873/1399/163 154/1415/163 930/1416/163 935/1402/163 

v 12.85 -2.5 20.5
v 12.85 -1 20.5
f 936/400/3 937/401/3 933/402/3 932/18/3 

vt -0.350394 1.55343e-015
vn 4.45269e-029 1.92474e-015 -1
vt -0.681102 1.55343e-015
v 13.35 -1 20.5
v 8.9 -2.5 20.5
f 931/1417/164 155/1418/164 876/173/164 875/174/164 938/175/164 937/176/164 936/177/164 939/178/164 

f 155/295/5 156/296/5 877/94/5 876/297/5 

v 12.85 -2.5 10.5
vn 4.77051e-016 6.71421e-017 1
v 12.85 -1 10.5
v 13.35 -1 10.5
vt 0.681102 -2.77556e-017
v 8.9 0 10.5
vt 0.350394 -2.77556e-017
v 8.9 -2.5 10.5
f 940/163/165 941/164/165 942/982/165 878/983/165 877/1399/165 156/1419/165 943/1420/165 944/1402/165 

v 12.85 -2.5 10
v 12.85 -1 10
f 945/102/3 946/383/3 941/384/3 940/101/3 

v 8.9 0 10
vt -0.350394 2.81961e-016
vn 1.52686e-029 7.16182e-016 -1
vt -0.681102 2.81961e-016
v 13.35 -1 10
v 8.9 -2.5 10
f 947/1421/166 157/1422/166 880/173/166 879/174/166 948/175/166 946/176/166 945/177/166 949/178/166 

vt 0.350394 -0.393701
f 947/1423/1 156/192/1 157/193/1

vt 0.350394 -0.413386
f 156/192/1 947/1423/1 943/1424/1

f 33/38/1 943/1424/1 947/1423/1

f 33/38/1 34/39/1 943/1424/1

f 943/1424/1 34/39/1 931/1414/1

f 34/39/1 127/149/1 931/1414/1

v 8.4 0 10
vt 0.330709 -0.393701
f 950/1425/1 127/149/1 34/39/1

v 8.4 0 21
vt 0.330709 -0.826772
f 951/1426/1 127/149/1 950/1425/1

v 8.4 0 31
vt 0.330709 -1.22047
f 952/1427/1 127/149/1 951/1426/1

v 8.4 0 31.5
vt 0.330709 -1.24016
f 953/1428/1 127/149/1 952/1427/1

v 8.4 0 41.5
vt 0.330709 -1.63386
f 954/1429/1 127/149/1 953/1428/1

v 8.4 0 42
vt 0.330709 -1.65354
f 955/1430/1 127/149/1 954/1429/1

v 8.4 0 52
vt 0.330709 -2.04724
f 956/1431/1 127/149/1 955/1430/1

v 8.4 0 52.5
vt 0.330709 -2.06693
f 957/1432/1 127/149/1 956/1431/1

v 8.4 0 62.5
vt 0.330709 -2.46063
f 958/1433/1 127/149/1 957/1432/1

v 8.4 0 63
vt 0.330709 -2.48031
f 959/1434/1 127/149/1 958/1433/1

f 128/150/1 127/149/1 959/1434/1

v 8.4 -2.5 63
f 128/179/5 959/180/5 960/181/5 134/162/5 

vt 0.330709 -0.0984252
vt 0.330709 -4.44089e-016
v 0 0 63
vt 0 -4.44089e-016
v 0 -2.5 63
v 3.95 -2.5 63
v 3.95 -1 63
v 4.45 -1 63
v 4.45 -2.5 63
f 960/1435/25 959/1436/25 961/1437/25 962/70/25 963/970/25 964/971/25 965/165/25 966/166/25 

v 0 0 62.5
vt 0 -2.46063
vt 0 -2.48031
f 959/1434/1 967/1438/1 961/1439/1

f 967/1438/1 959/1434/1 958/1433/1

v 4.45 -2.5 62.5
vn 8.96845e-032 -1.79045e-016 -1
v 4.45 -1 62.5
v 3.95 -1 62.5
v 3.95 -2.5 62.5
v 0 -2.5 62.5
vt -2.2068e-031 -0.0984252
vt -2.2068e-031 -4.40565e-016
vt -0.330709 -4.40565e-016
v 8.4 -2.5 62.5
f 968/151/167 969/152/167 970/153/167 971/154/167 972/1440/167 967/1441/167 958/1442/167 973/158/167 

f 966/181/5 965/625/5 969/626/5 968/627/5 

vt -0.175197 -2.48031
vt -0.155512 -2.48031
vt -0.155512 -2.46063
vt -0.175197 -2.46063
f 965/1443/13 964/1444/13 970/1445/13 969/1446/13 

f 971/567/3 970/568/3 964/569/3 963/197/3 

v 3.95 -2.5 -0.4
v 3.95 -2.5 -6.45208e-016
vt -0.155512 2.54019e-017
v 0 -2.5 -0
v 0 -2.5 10
vt 0 -0.393701
v 3.95 -2.5 10
vt -0.155512 -0.393701
v 3.95 -2.5 10.5
vt -0.155512 -0.413386
v 0 -2.5 10.5
vt 0 -0.413386
v 0 -2.5 20.5
vt 0 -0.807087
v 3.95 -2.5 20.5
vt -0.155512 -0.807087
v 3.95 -2.5 21
vt -0.155512 -0.826772
v 0 -2.5 21
vt 0 -0.826772
v 0 -2.5 31
vt 0 -1.22047
v 3.95 -2.5 31
vt -0.155512 -1.22047
v 3.95 -2.5 31.5
vt -0.155512 -1.24016
v 0 -2.5 31.5
vt 0 -1.24016
v 0 -2.5 41.5
vt 0 -1.63386
v 3.95 -2.5 41.5
vt -0.155512 -1.63386
v 3.95 -2.5 42
vt -0.155512 -1.65354
v 0 -2.5 42
vt 0 -1.65354
v 0 -2.5 52
vt 0 -2.04724
v 0 -2.5 52.5
vt 0 -2.06693
f 963/1444/13 962/1439/13 133/42/13 132/972/13 692/975/13 690/969/13 691/665/13 974/664/13 975/1447/13 976/40/13 977/1448/13 978/1449/13 979/1450/13 980/1451/13 981/1452/13 982/1453/13 983/1454/13 984/1455/13 985/1456/13 986/1457/13 987/1458/13 988/1459/13 989/1460/13 990/1461/13 991/1462/13 992/1463/13 993/1464/13 994/1465/13 972/1438/13 971/1445/13 

f 961/195/3 37/196/3 133/167/3 962/197/3 

f 35/40/1 37/42/1 961/1439/1

f 35/40/1 961/1439/1 967/1438/1

v 0 0 52.5
f 35/40/1 967/1438/1 995/1465/1

f 995/574/3 967/575/3 972/567/3 994/576/3 

v 0 0 52
f 996/585/3 995/574/3 994/576/3 993/579/3 

f 957/1432/1 996/1464/1 995/1465/1

f 996/1464/1 957/1432/1 956/1431/1

v 4.45 -2.5 52
v 4.45 -1 52
v 3.95 -1 52
v 3.95 -2.5 52
vt -0.330709 0
v 8.4 -2.5 52
f 997/151/6 998/152/6 999/153/6 1000/154/6 993/70/6 996/40/6 956/1466/6 1001/158/6 

v 4.45 -2.5 52.5
v 4.45 -1 52.5
f 1002/632/5 1003/633/5 998/634/5 997/635/5 

v 8.4 -2.5 52.5
vn -1.59017e-016 2.50664e-015 1
vt 0.330709 -5.18104e-015
vt 3.28677e-016 -5.18104e-015
vt 3.28677e-016 -0.0984252
v 3.95 -2.5 52.5
v 3.95 -1 52.5
f 1004/1435/168 957/1467/168 995/1468/168 994/1469/168 1005/970/168 1006/971/168 1003/165/168 1002/166/168 

f 958/651/5 957/652/5 1004/632/5 973/627/5 

vt -0.505906 -2.48031
vt -0.350394 -2.48031
vt -0.350394 -2.87402
vt -0.330709 -2.87402
vt -0.330709 -2.48031
vt -0.330709 -2.46063
vt -0.330709 -2.06693
vt -0.175197 -2.06693
vt -0.175197 -2.04724
vt -0.330709 -2.04724
v 8.4 -2.5 42
vt -0.330709 -1.65354
v 4.45 -2.5 42
vt -0.175197 -1.65354
v 4.45 -2.5 41.5
vt -0.175197 -1.63386
v 8.4 -2.5 41.5
vt -0.330709 -1.63386
v 8.4 -2.5 31.5
vt -0.330709 -1.24016
v 4.45 -2.5 31.5
vt -0.175197 -1.24016
v 4.45 -2.5 31
vt -0.175197 -1.22047
v 8.4 -2.5 31
vt -0.330709 -1.22047
v 8.4 -2.5 21
vt -0.330709 -0.826772
v 4.45 -2.5 21
vt -0.175197 -0.826772
v 4.45 -2.5 20.5
vt -0.175197 -0.807087
v 8.4 -2.5 20.5
vt -0.330709 -0.807087
v 8.4 -2.5 10.5
vt -0.330709 -0.413386
v 4.45 -2.5 10.5
vt -0.175197 -0.413386
v 4.45 -2.5 10
vt -0.175197 -0.393701
v 8.4 -2.5 10
vt -0.330709 -0.393701
v 8.4 -2.5 -0
v 4.45 -2.5 -2.61067e-016
vt -0.175197 1.02782e-017
v 4.45 -2.5 -0.4
v 8.9 -2.5 -0.4
vt -0.350394 0.015748
v 8.9 -2.5 -0
vt -0.350394 0
vt -0.350394 -0.393701
vt -0.505906 -0.393701
vt -0.505906 -0.413386
vt -0.350394 -0.413386
vt -0.350394 -0.807087
vt -0.505906 -0.807087
vt -0.505906 -0.826772
vt -0.350394 -0.826772
v 8.9 -2.5 31
vt -0.350394 -1.22047
v 12.85 -2.5 31
vt -0.505906 -1.22047
v 12.85 -2.5 31.5
vt -0.505906 -1.24016
v 8.9 -2.5 31.5
vt -0.350394 -1.24016
v 8.9 -2.5 41.5
vt -0.350394 -1.63386
v 12.85 -2.5 41.5
vt -0.505906 -1.63386
v 12.85 -2.5 42
vt -0.505906 -1.65354
v 8.9 -2.5 42
vt -0.350394 -1.65354
vt -0.350394 -2.04724
vt -0.505906 -2.04724
vt -0.505906 -2.06693
vt -0.350394 -2.06693
vt -0.350394 -2.46063
vt -0.505906 -2.46063
f 912/1470/13 911/1471/13 144/1472/13 139/978/13 137/976/13 135/974/13 129/973/13 134/1473/13 960/1474/13 966/1443/13 968/1446/13 973/1475/13 1004/1476/13 1002/1477/13 997/1478/13 1001/1479/13 1007/1480/13 1008/1481/13 1009/1482/13 1010/1483/13 1011/1484/13 1012/1485/13 1013/1486/13 1014/1487/13 1015/1488/13 1016/1489/13 1017/1490/13 1018/1491/13 1019/1492/13 1020/1493/13 1021/1494/13 1022/1495/13 1023/1466/13 1024/1496/13 1025/663/13 1026/1497/13 1027/1498/13 949/1499/13 945/1500/13 940/1501/13 944/1502/13 939/1503/13 936/1504/13 932/1505/13 935/1506/13 1028/1507/13 1029/1508/13 1030/1509/13 1031/1510/13 1032/1511/13 1033/1512/13 1034/1513/13 1035/1514/13 929/1515/13 925/1516/13 920/1517/13 924/1518/13 919/1519/13 918/1520/13 

f 910/195/3 127/196/3 144/167/3 911/197/3 

f 956/649/5 955/650/5 1007/640/5 1001/635/5 

vt 0.330709 -1.4803e-016
v 0 0 42
vt 1.97206e-016 -1.4803e-016
vt 1.97206e-016 -0.0984252
v 3.95 -1 42
v 4.45 -1 42
f 1007/1435/28 955/1521/28 1036/1522/28 992/1523/28 991/970/28 1037/971/28 1038/165/28 1008/166/28 

v 0 0 41.5
f 955/1430/1 1039/1460/1 1036/1463/1

f 1039/1460/1 955/1430/1 954/1429/1

vn 4.48422e-032 -8.95227e-017 -1
v 4.45 -1 41.5
v 3.95 -1 41.5
vt -7.32659e-032 -0.0984252
vt -7.32659e-032 -1.46267e-016
vt -0.330709 -1.46267e-016
f 1009/151/169 1040/152/169 1041/153/169 990/154/169 989/1524/169 1039/1525/169 954/1526/169 1010/158/169 

f 1008/640/5 1038/641/5 1040/642/5 1009/595/5 

f 1038/1481/13 1037/1462/13 1041/1461/13 1040/1482/13 

f 990/605/3 1041/643/3 1037/644/3 991/586/3 

v 0 0 31.5
f 1042/603/3 1039/604/3 989/605/3 988/598/3 

f 35/40/1 1039/1460/1 1042/1459/1

f 35/40/1 1036/1463/1 1039/1460/1

f 35/40/1 996/1464/1 1036/1463/1

f 35/40/1 995/1465/1 996/1464/1

f 1036/584/3 996/585/3 993/579/3 992/586/3 

v 0 0 31
f 35/40/1 1042/1459/1 1043/1456/1

f 953/1428/1 1043/1456/1 1042/1459/1

f 1043/1456/1 953/1428/1 952/1427/1

vt 1.14831e-048 -1.0926e-016
vn -9.40875e-049 -8.95227e-017 -1
vt -0.330709 -1.0926e-016
v 4.45 -1 31
v 3.95 -1 31
vt 1.14831e-048 -0.0984252
f 1043/1527/170 952/1528/170 1014/158/170 1013/151/170 1044/152/170 1045/153/170 986/154/170 985/1529/170 

f 952/132/5 951/133/5 1015/134/5 1014/135/5 

vt 0.330709 1.76098e-016
vn -2.11055e-017 -2.12994e-016 1
v 0 0 21
vt 1.74494e-017 1.76098e-016
vt 1.74494e-017 -0.0984252
v 3.95 -1 21
v 4.45 -1 21
f 951/1530/171 1046/1531/171 984/1532/171 983/970/171 1047/971/171 1048/165/171 1016/166/171 1015/1435/171 

v 0 0 20.5
f 951/1426/1 1049/1452/1 1046/1455/1

v 8.4 0 20.5
vt 0.330709 -0.807087
f 1049/1452/1 951/1426/1 1050/1533/1

v 8.4 0 10.5
vt 0.330709 -0.413386
f 1050/1533/1 951/1426/1 1051/1534/1

f 950/1425/1 1051/1534/1 951/1426/1

v 0 0 10
f 1052/1448/1 1051/1534/1 950/1425/1

v 0 0 10.5
f 1051/1534/1 1052/1448/1 1053/1451/1

f 35/40/1 1053/1451/1 1052/1448/1

f 35/40/1 1049/1452/1 1053/1451/1

f 35/40/1 1046/1455/1 1049/1452/1

f 35/40/1 1043/1456/1 1046/1455/1

f 1046/15/3 1043/16/3 985/17/3 984/18/3 

f 1053/100/3 1049/405/3 981/400/3 980/101/3 

vn -8.9447e-017 -2.23807e-017 -1
v 4.45 -1 20.5
v 3.95 -1 20.5
vt 7.21915e-017 -0.0984252
vt 7.21915e-017 -1.80632e-017
vt -0.330709 -1.80632e-017
f 1017/151/172 1054/152/172 1055/153/172 982/154/172 981/1535/172 1049/1536/172 1050/1537/172 1018/158/172 

f 1016/134/5 1048/653/5 1054/654/5 1017/297/5 

f 1048/1489/13 1047/1454/13 1055/1453/13 1054/1490/13 

f 982/400/3 1055/401/3 1047/402/3 983/18/3 

f 1050/295/5 1051/296/5 1019/94/5 1018/297/5 

vn 4.47235e-017 3.3571e-017 1
vt 0.330709 -1.38778e-017
vt -1.84881e-017 -1.38778e-017
vt -1.84881e-017 -0.0984252
v 3.95 -1 10.5
v 4.45 -1 10.5
f 1019/1435/173 1051/1538/173 1053/1539/173 980/1540/173 979/970/173 1056/971/173 1057/165/173 1020/166/173 

v 3.95 -1 10
f 978/102/3 1058/383/3 1056/384/3 979/101/3 

vn 7.45392e-017 5.59517e-017 -1
v 4.45 -1 10
vt -2.93461e-017 -0.0984252
vt -2.93461e-017 2.20282e-017
vt -0.330709 2.20282e-017
f 1021/151/174 1059/152/174 1058/153/174 978/154/174 977/1541/174 1052/1542/174 950/1543/174 1022/158/174 

f 1020/94/5 1057/95/5 1059/96/5 1021/84/5 

f 1057/1493/13 1056/1450/13 1058/1449/13 1059/1494/13 

f 35/40/3 1052/99/3 977/102/3 976/70/3 

vn -4.06154e-018 7.19266e-018 1
vt 0.330709 9.66108e-036
v 3.95 -1 -6.45208e-016
v 4.45 -1 -2.61067e-016
f 1023/1435/175 34/1544/175 35/40/175 976/70/175 975/970/175 1060/971/175 1061/165/175 1024/166/175 

f 950/83/5 34/40/5 1023/70/5 1022/84/5 

vt 2.54019e-017 -0.0393701
vt 2.54019e-017 -0.0984252
f 974/67/3 567/68/3 1060/1545/3 975/1546/3 

f 691/67/6 568/68/6 567/153/6 974/154/6 

vn -2.77386e-031 -1 8.8124e-016
vt -0.175197 4.49727e-017
vt -0.155512 6.00963e-017
f 567/664/176 566/663/176 1061/1547/176 1060/1548/176 

vt -1.02782e-017 -0.0984252
vt -1.02782e-017 -0.0393701
f 1024/1549/5 1061/1550/5 566/75/5 1025/76/5 

vn 1.02707e-017 0 -1
v 12.85 -2.5 -0.4
f 1025/151/177 566/152/177 565/176/177 1062/177/177 1026/178/177 

v 12.85 -2.5 -1.40998e-015
vt 5.55112e-017 -0.0984252
v 12.85 -1 -1.40998e-015
vt 5.55112e-017 -0.0393701
f 1063/1551/3 1062/67/3 565/68/3 1064/1552/3 

vt -0.505906 5.55112e-017
f 1027/1498/13 1026/1497/13 1062/662/13 1063/1553/13 

vn 4.75743e-031 2.23807e-017 1
v 13.35 -1 -1.40998e-015
vt 0.681102 -7.252e-048
vt 0.350394 -3.7308e-048
f 1063/163/178 1064/164/178 1065/982/178 882/983/178 881/1399/178 32/1554/178 33/1555/178 1027/1402/178 

vt -0.525591 9.02056e-017
vt -0.505906 9.02056e-017
f 565/662/98 564/661/98 1065/1556/98 1064/1557/98 

vt -5.55112e-017 -0.0984252
vt -5.55112e-017 -0.0393701
f 882/1558/5 1065/1559/5 564/75/5 883/76/5 

vn 1.67855e-016 0 -1
f 883/174/179 564/175/179 563/200/179 884/201/179 

v 21.75 -1 -0
f 884/67/3 563/68/3 1066/69/3 885/70/3 

v 22.25 -1 -0
f 562/236/13 1067/235/13 1066/1372/13 563/660/13 

f 194/70/5 1067/69/5 562/75/5 195/76/5 

vt 1.0315 -0.0984252
vt 0.700787 -0.0984252
f 193/1560/4 30/35/4 31/36/4 886/1561/4 885/980/4 1066/981/4 1067/266/4 194/267/4 

v 26.2 0 10
f 1068/83/5 30/40/5 193/70/5 192/84/5 

vt 1.0315 -0.393701
v 26.2 0 10.5
vt 1.0315 -0.413386
f 1068/1562/1 1069/1563/1 30/35/1

v 17.8 0 10
vt 0.700787 -0.393701
f 1070/1564/1 1069/1563/1 1068/1562/1

v 17.8 0 10.5
vt 0.700787 -0.413386
f 1069/1563/1 1070/1564/1 1071/1565/1

f 31/36/1 1071/1565/1 1070/1564/1

v 17.8 0 20.5
vt 0.700787 -0.807087
f 31/36/1 1072/1566/1 1071/1565/1

v 17.8 0 21
vt 0.700787 -0.826772
f 31/36/1 1073/1567/1 1072/1566/1

v 17.8 0 31
vt 0.700787 -1.22047
f 31/36/1 1074/1568/1 1073/1567/1

v 17.8 0 31.5
vt 0.700787 -1.24016
f 31/36/1 1075/1569/1 1074/1568/1

v 17.8 0 41.5
vt 0.700787 -1.63386
f 31/36/1 1076/1570/1 1075/1569/1

v 17.8 0 42
vt 0.700787 -1.65354
f 31/36/1 1077/1571/1 1076/1570/1

v 17.8 0 52
vt 0.700787 -2.04724
f 31/36/1 1078/1572/1 1077/1571/1

v 17.8 0 52.5
vt 0.700787 -2.06693
f 31/36/1 1079/1573/1 1078/1572/1

v 17.8 0 62.5
vt 0.700787 -2.46063
f 31/36/1 1080/1574/1 1079/1573/1

f 31/36/1 158/194/1 1080/1574/1

v 26.2 0 63
vt 1.0315 -2.48031
f 1081/1575/1 1080/1574/1 158/194/1

v 26.2 0 62.5
vt 1.0315 -2.46063
f 1080/1574/1 1081/1575/1 1082/1576/1

f 1081/1575/1 123/145/1 1082/1576/1

f 124/146/1 123/145/1 1081/1575/1

f 124/179/5 1081/180/5 169/181/5 165/162/5 

vn 5.35282e-031 1.79045e-016 1
vt 1.0315 -4.44089e-016
vt 0.700787 -4.44089e-016
v 21.75 -1 63
v 22.25 -1 63
f 169/1560/180 1081/1577/180 158/1578/180 160/1561/180 909/980/180 1083/981/180 1084/266/180 170/267/180 

v 21.75 -1 62.5
f 908/567/3 1085/568/3 1083/569/3 909/197/3 

vn -5.38107e-031 -1.79045e-016 -1
v 22.25 -1 62.5
vt -0.700787 -4.40565e-016
vt -1.0315 -4.40565e-016
f 171/198/181 1086/199/181 1085/200/181 908/201/181 907/202/181 1080/1579/181 1082/1580/181 172/205/181 

f 170/181/5 1084/625/5 1086/626/5 171/627/5 

f 1086/212/13 1084/211/13 1083/1396/13 1085/1395/13 

f 1079/574/3 1080/575/3 907/567/3 906/576/3 

v 26.2 0 52.5
vt 1.0315 -3.70074e-016
vt 0.700787 -3.70074e-016
v 21.75 -1 52.5
v 22.25 -1 52.5
f 1087/1581/22 1079/1582/22 906/1561/22 905/980/22 1088/981/22 1089/266/22 174/267/22 173/1560/22 

vt 1.0315 -2.06693
f 1087/1583/1 1078/1572/1 1079/1573/1

v 26.2 0 52
vt 1.0315 -2.04724
f 1078/1572/1 1087/1583/1 1090/1584/1

f 1087/1583/1 123/145/1 1090/1584/1

f 1082/1576/1 123/145/1 1087/1583/1

f 1082/651/5 1087/652/5 173/632/5 172/627/5 

v 26.2 0 42
vt 1.0315 -1.65354
f 1090/1584/1 123/145/1 1091/1585/1

v 26.2 0 41.5
vt 1.0315 -1.63386
f 1091/1585/1 123/145/1 1092/1586/1

v 26.2 0 31.5
vt 1.0315 -1.24016
f 1092/1586/1 123/145/1 1093/1587/1

v 26.2 0 31
vt 1.0315 -1.22047
f 1093/1587/1 123/145/1 1094/1588/1

v 26.2 0 21
vt 1.0315 -0.826772
f 1094/1588/1 123/145/1 1095/1589/1

v 26.2 0 20.5
vt 1.0315 -0.807087
f 1095/1589/1 123/145/1 1096/1590/1

f 1096/1590/1 123/145/1 1069/1563/1

f 29/34/1 1069/1563/1 123/145/1

f 29/34/1 30/35/1 1069/1563/1

v 26.7 0 63
vt 1.05118 -2.48031
f 29/34/1 123/145/1 1097/1591/1

f 1097/195/3 123/196/3 221/167/3 220/197/3 

v 35.1 -2.5 63
vn -5.64977e-033 1.79045e-016 1
vt 1.38189 -4.44089e-016
vt 1.05118 -4.44089e-016
v 30.65 -1 63
v 31.15 -1 63
v 31.15 -2.5 63
f 1098/124/182 121/1592/182 1097/1593/182 220/127/182 219/128/182 1099/129/182 1100/130/182 1101/131/182 

f 122/179/5 121/180/5 1098/181/5 227/162/5 

vn -3.423e-033 -1 -7.66215e-034
vt -1.22638 -2.87402
vt -1.38189 -2.87402
vt -1.38189 -2.48031
vt -1.22638 -2.48031
v 31.15 -2.5 62.5
vt -1.22638 -2.46063
v 35.1 -2.5 62.5
vt -1.38189 -2.46063
v 35.1 -2.5 52.5
vt -1.38189 -2.06693
v 31.15 -2.5 52.5
vt -1.22638 -2.06693
v 31.15 -2.5 52
vt -1.22638 -2.04724
v 35.1 -2.5 52
vt -1.38189 -2.04724
v 35.1 -2.5 42
vt -1.38189 -1.65354
v 31.15 -2.5 42
vt -1.22638 -1.65354
v 31.15 -2.5 41.5
vt -1.22638 -1.63386
v 35.1 -2.5 41.5
vt -1.38189 -1.63386
v 35.1 -2.5 31.5
vt -1.38189 -1.24016
v 31.15 -2.5 31.5
vt -1.22638 -1.24016
v 31.15 -2.5 31
vt -1.22638 -1.22047
vt -1.38189 -1.22047
vt -1.38189 -0.826772
vt -1.22638 -0.826772
v 31.15 -2.5 20.5
vt -1.22638 -0.807087
v 35.1 -2.5 20.5
vt -1.38189 -0.807087
v 35.1 -2.5 10.5
vt -1.38189 -0.413386
v 31.15 -2.5 10.5
vt -1.22638 -0.413386
v 31.15 -2.5 10
vt -1.22638 -0.393701
v 35.1 -2.5 10
vt -1.38189 -0.393701
v 35.1 -2.5 -0
vt -1.38189 -7.54148e-035
v 31.15 -2.5 -0
vt -1.22638 -7.54148e-035
v 31.15 -2.5 -0.4
v 39.55 -2.5 -0.4
vt -1.55709 -7.54148e-035
vt -1.40157 -7.54148e-035
vt -1.40157 -0.393701
vt -1.40157 -0.413386
v 35.6 -2.5 20.5
vt -1.40157 -0.807087
v 39.55 -2.5 20.5
vt -1.55709 -0.807087
vt -1.55709 -0.826772
vt -1.40157 -0.826772
vt -1.40157 -1.22047
v 39.55 -2.5 31
vt -1.55709 -1.22047
v 39.55 -2.5 31.5
vt -1.55709 -1.24016
v 35.6 -2.5 31.5
vt -1.40157 -1.24016
v 35.6 -2.5 41.5
vt -1.40157 -1.63386
v 39.55 -2.5 41.5
vt -1.55709 -1.63386
v 39.55 -2.5 42
vt -1.55709 -1.65354
v 35.6 -2.5 42
vt -1.40157 -1.65354
v 35.6 -2.5 52
vt -1.40157 -2.04724
v 39.55 -2.5 52
vt -1.55709 -2.04724
v 39.55 -2.5 52.5
vt -1.55709 -2.06693
v 35.6 -2.5 52.5
vt -1.40157 -2.06693
v 35.6 -2.5 62.5
vt -1.40157 -2.46063
v 39.55 -2.5 62.5
vt -1.55709 -2.46063
v 39.55 -2.5 63
vt -1.55709 -2.48031
v 35.6 -2.5 63
vt -1.40157 -2.48031
vt -1.40157 -2.87402
f 230/987/183 228/986/183 225/1594/183 227/1595/183 1098/1596/183 1101/1597/183 1102/1598/183 1103/1599/183 1104/1600/183 1105/1601/183 1106/1602/183 1107/1603/183 1108/1604/183 1109/1605/183 1110/1606/183 1111/1607/183 1112/1608/183 1113/1609/183 1114/1610/183 114/1611/183 107/1612/183 112/1613/183 1115/1614/183 1116/1615/183 1117/1616/183 1118/1617/183 1119/1618/183 1120/1619/183 1121/1620/183 1122/1621/183 1123/659/183 1124/658/183 64/1622/183 63/1623/183 74/1624/183 77/1625/183 1125/1626/183 1126/1627/183 85/1628/183 84/1629/183 91/1630/183 1127/1631/183 1128/1632/183 1129/1633/183 1130/1634/183 1131/1635/183 1132/1636/183 1133/1637/183 1134/1638/183 1135/1639/183 1136/1640/183 1137/1641/183 1138/1642/183 1139/1643/183 1140/1644/183 1141/1645/183 236/1646/183 232/988/183 

v 31.15 -1 62.5
f 1101/181/5 1100/625/5 1142/626/5 1102/627/5 

v 30.65 -1 62.5
f 1142/1598/13 1100/1597/13 1099/262/13 1143/261/13 

f 218/567/3 1143/568/3 1099/569/3 219/197/3 

vn 1.12995e-032 -3.58091e-016 -1
v 26.7 0 62.5
vt -1.05118 -8.81129e-016
vt -1.38189 -8.81129e-016
f 1102/268/184 1142/269/184 1143/270/184 218/271/184 217/272/184 1144/1647/184 120/1648/184 1103/275/184 

v 26.7 0 52.5
f 1145/574/3 1144/575/3 217/567/3 216/576/3 

vt 1.05118 -2.46063
vt 1.05118 -2.06693
f 29/34/1 1144/1649/1 1145/1650/1

f 29/34/1 1097/1591/1 1144/1649/1

f 121/143/1 1144/1649/1 1097/1591/1

f 1144/1649/1 121/143/1 120/142/1

v 26.7 0 52
vt 1.05118 -2.04724
f 29/34/1 1145/1650/1 1146/1651/1

f 119/141/1 1146/1651/1 1145/1650/1

f 1146/1651/1 119/141/1 118/140/1

vn 5.64977e-033 -1.79045e-016 -1
v 31.15 -1 52
v 30.65 -1 52
vt -1.05118 -3.6655e-016
vt -1.38189 -3.6655e-016
f 1106/268/185 1147/269/185 1148/270/185 214/271/185 213/272/185 1146/1652/185 118/1653/185 1107/275/185 

v 31.15 -1 52.5
f 1105/632/5 1149/633/5 1147/634/5 1106/635/5 

vt 1.38189 -3.70074e-016
vt 1.05118 -3.70074e-016
v 30.65 -1 52.5
f 1104/124/22 119/1654/22 1145/1655/22 216/127/22 215/128/22 1150/129/22 1149/130/22 1105/131/22 

f 120/651/5 119/652/5 1104/632/5 1103/627/5 

f 214/579/3 1148/580/3 1150/581/3 215/576/3 

f 1147/1602/13 1149/1601/13 1150/258/13 1148/257/13 

v 26.7 0 42
f 1151/584/3 1146/585/3 213/579/3 212/586/3 

vt 1.05118 -1.65354
f 29/34/1 1146/1651/1 1151/1656/1

v 26.7 0 41.5
vt 1.05118 -1.63386
f 29/34/1 1151/1656/1 1152/1657/1

f 117/139/1 1152/1657/1 1151/1656/1

f 1152/1657/1 117/139/1 116/138/1

vn 2.82488e-033 -8.95227e-017 -1
v 31.15 -1 41.5
v 30.65 -1 41.5
vt -1.05118 -1.46267e-016
vt -1.38189 -1.46267e-016
f 1110/268/186 1153/269/186 1154/270/186 210/271/186 209/272/186 1152/1658/186 116/1659/186 1111/275/186 

v 31.15 -1 42
f 1109/640/5 1155/641/5 1153/642/5 1110/595/5 

vt 1.38189 -1.4803e-016
vt 1.05118 -1.4803e-016
v 30.65 -1 42
f 1108/124/28 117/1660/28 1151/1661/28 212/127/28 211/128/28 1156/129/28 1155/130/28 1109/131/28 

f 118/649/5 117/650/5 1108/640/5 1107/635/5 

f 210/605/3 1154/643/3 1156/644/3 211/586/3 

f 1155/1605/13 1156/254/13 1154/253/13 1153/1606/13 

v 26.7 0 31.5
f 1157/603/3 1152/604/3 209/605/3 208/598/3 

vt 1.05118 -1.24016
f 29/34/1 1152/1657/1 1157/1662/1

v 26.7 0 31
vt 1.05118 -1.22047
f 29/34/1 1157/1662/1 1158/1663/1

f 115/137/1 1158/1663/1 1157/1662/1

f 1158/1663/1 115/137/1 113/136/1

v 31.15 -1 31
v 30.65 -1 31
vt -1.05118 -1.0926e-016
vt -1.38189 -1.0926e-016
f 1114/268/186 1159/269/186 1160/270/186 206/271/186 205/272/186 1158/1664/186 113/1665/186 114/275/186 

v 31.15 -1 31.5
f 1113/594/5 1161/647/5 1159/648/5 1114/135/5 

v 30.65 -1 31.5
f 1112/124/4 115/33/4 1157/34/4 208/127/4 207/128/4 1162/129/4 1161/130/4 1113/131/4 

f 116/592/5 115/593/5 1112/594/5 1111/595/5 

f 206/17/3 1160/596/3 1162/597/3 207/598/3 

f 1160/249/13 1159/1610/13 1161/1609/13 1162/250/13 

f 105/15/3 1158/16/3 205/17/3 108/18/3 

f 29/34/1 1158/1663/1 105/122/1

f 29/34/1 105/122/1 103/120/1

f 29/40/3 103/99/3 199/102/3 198/70/3 

vn -7.06221e-034 2.23807e-017 -1
v 31.15 -1 10
v 30.65 -1 10
vt -1.05118 8.81129e-018
vt -1.38189 8.81129e-018
f 1119/268/187 1163/269/187 1164/270/187 200/271/187 199/272/187 103/1666/187 101/1667/187 1120/275/187 

v 31.15 -1 10.5
f 1118/94/5 1165/95/5 1163/96/5 1119/84/5 

vt 1.38189 -1.85037e-017
vt 1.05118 -1.85037e-017
v 30.65 -1 10.5
f 1117/124/8 100/1668/8 102/1669/8 202/127/8 201/128/8 1166/129/8 1165/130/8 1118/131/8 

v 35.1 0 20.5
f 1167/295/5 100/296/5 1117/94/5 1116/297/5 

vt 1.38189 -0.807087
f 1167/1670/1 99/116/1 100/117/1

f 106/123/1 99/116/1 1167/1670/1

f 104/121/1 106/123/1 1167/1670/1

v 31.15 -1 20.5
v 30.65 -1 20.5
vt -1.05118 -1.44505e-016
vt -1.38189 -1.44505e-016
f 1115/268/17 1168/269/17 1169/270/17 204/271/17 203/272/17 104/1671/17 1167/1672/17 1116/275/17 

f 112/134/5 111/653/5 1168/654/5 1115/297/5 

f 1168/1614/13 111/1613/13 110/246/13 1169/245/13 

f 204/400/3 1169/401/3 110/402/3 109/18/3 

f 102/100/3 104/405/3 203/400/3 202/101/3 

f 200/102/3 1164/383/3 1166/384/3 201/101/3 

f 1163/1618/13 1165/1617/13 1166/242/13 1164/241/13 

f 101/83/5 28/40/5 1121/70/5 1120/84/5 

v 30.65 -1 -0
v 31.15 -1 -0
f 1121/124/4 28/33/4 29/34/4 198/127/4 197/128/4 1170/129/4 1171/130/4 1122/131/4 

f 196/67/3 561/68/3 1170/69/3 197/70/3 

f 195/198/6 562/199/6 561/270/6 196/271/6 

vt -1.22638 -3.54924e-014
vt -1.20669 -3.54924e-014
f 560/659/29 1171/1673/29 1170/1674/29 561/237/29 

f 1122/70/5 1171/69/5 560/75/5 1123/76/5 

f 1123/268/6 560/269/6 559/88/6 1124/89/6 

f 1124/67/3 559/68/3 65/69/3 64/70/3 

vt -1.57677 -3.54924e-014
vt -1.55709 -3.54924e-014
f 559/658/29 59/331/29 61/1675/29 65/1676/29 

f 27/40/3 69/99/3 74/102/3 63/70/3 

f 27/32/1 82/104/1 69/87/1

vt -1.55709 -0.393701
vt -1.55709 -0.413386
f 73/1677/13 78/1678/13 77/1625/13 74/1624/13 

f 78/101/3 73/102/3 72/383/3 79/384/3 

f 72/1677/13 71/327/13 76/326/13 79/1678/13 

f 68/100/3 81/405/3 1125/400/3 77/101/3 

vt -1.40157 -1.44505e-016
vt -1.73228 -1.44505e-016
v 40.05 -1 20.5
v 39.55 -1 20.5
f 1125/90/17 81/1679/17 258/1680/17 259/93/17 277/71/17 1172/72/17 1173/88/17 1126/89/17 

f 81/103/1 83/105/1 258/294/1

f 88/134/5 87/653/5 1172/654/5 277/297/5 

f 1173/1627/13 1172/323/13 87/322/13 86/1628/13 

f 1126/400/3 1173/401/3 86/402/3 85/18/3 

vn 1.0748e-030 -8.95227e-017 -1
v 40.05 -1 31
v 39.55 -1 31
vt -1.40157 -1.0926e-016
vt -1.73228 -1.0926e-016
f 275/71/188 1174/72/188 1175/88/188 1127/89/188 91/90/188 90/1681/188 257/1682/188 276/93/188 

v 40.05 -1 31.5
f 274/594/5 1176/647/5 1174/648/5 275/135/5 

v 39.55 -1 31.5
f 273/77/4 256/30/4 92/32/4 1129/78/4 1128/79/4 1177/80/4 1176/81/4 274/82/4 

f 255/592/5 256/593/5 273/594/5 272/595/5 

v 40.05 -1 41.5
v 39.55 -1 41.5
vt -1.40157 -1.46267e-016
vt -1.73228 -1.46267e-016
f 271/71/188 1178/72/188 1179/88/188 1131/89/188 1130/90/188 93/1683/188 255/1684/188 272/93/188 

v 40.05 -1 42
f 270/640/5 1180/641/5 1178/642/5 271/595/5 

vt 1.73228 -1.4803e-016
vt 1.40157 -1.4803e-016
v 39.55 -1 42
f 269/77/28 254/1685/28 94/1686/28 1133/78/28 1132/79/28 1181/80/28 1180/81/28 270/82/28 

f 253/649/5 254/650/5 269/640/5 268/635/5 

vn 2.15243e-030 -1.79045e-016 -1
v 40.05 -1 52
v 39.55 -1 52
vt -1.40157 -3.6655e-016
vt -1.73228 -3.6655e-016
f 267/71/189 1182/72/189 1183/88/189 1135/89/189 1134/90/189 95/1687/189 253/1688/189 268/93/189 

v 40.05 -1 52.5
f 266/632/5 1184/633/5 1182/634/5 267/635/5 

vt 1.73228 -3.70074e-016
vt 1.40157 -3.70074e-016
v 39.55 -1 52.5
f 265/77/22 252/1689/22 96/1690/22 1137/78/22 1136/79/22 1185/80/22 1184/81/22 266/82/22 

f 251/651/5 252/652/5 265/632/5 264/627/5 

vn 4.30486e-030 -3.58091e-016 -1
v 40.05 -1 62.5
v 39.55 -1 62.5
vt -1.40157 -8.81129e-016
vt -1.73228 -8.81129e-016
f 263/71/190 1186/72/190 1187/88/190 1139/89/190 1138/90/190 97/1691/190 251/1692/190 264/93/190 

v 40.05 -1 63
f 262/181/5 1188/625/5 1186/626/5 263/627/5 

vn -2.15243e-030 1.79045e-016 1
vt 1.73228 -4.44089e-016
vt 1.40157 -4.44089e-016
v 39.55 -1 63
f 261/77/191 250/1693/191 98/1694/191 1141/78/191 1140/79/191 1189/80/191 1188/81/191 262/82/191 

f 237/179/5 250/180/5 261/181/5 238/162/5 

f 250/286/1 97/114/1 98/115/1

f 97/114/1 250/286/1 251/287/1

f 98/195/3 99/196/3 236/167/3 1141/197/3 

f 1139/567/3 1187/568/3 1189/569/3 1140/197/3 

f 1186/307/13 1188/306/13 1189/1644/13 1187/1643/13 

f 96/574/3 97/575/3 1138/567/3 1137/576/3 

f 252/288/1 95/112/1 96/113/1

f 95/112/1 252/288/1 253/289/1

f 1135/579/3 1183/580/3 1185/581/3 1136/576/3 

f 1182/311/13 1184/310/13 1185/1640/13 1183/1639/13 

f 94/584/3 95/585/3 1134/579/3 1133/586/3 

f 254/290/1 93/110/1 94/111/1

f 93/110/1 254/290/1 255/291/1

f 1131/605/3 1179/643/3 1181/644/3 1132/586/3 

f 1180/314/13 1181/1636/13 1179/1635/13 1178/315/13 

f 92/603/3 93/604/3 1130/605/3 1129/598/3 

f 256/292/1 90/108/1 92/109/1

f 90/108/1 256/292/1 257/293/1

f 1127/17/3 1175/596/3 1177/597/3 1128/598/3 

f 1176/318/13 1177/1632/13 1175/1631/13 1174/319/13 

f 257/132/5 83/133/5 89/134/5 276/135/5 

f 1096/295/5 1069/296/5 189/94/5 188/297/5 

vt 1.0315 -1.85037e-017
vt 0.700787 -1.85037e-017
v 21.75 -1 10.5
v 22.25 -1 10.5
f 189/1560/8 1069/1695/8 1071/1696/8 890/1561/8 889/980/8 1190/981/8 1191/266/8 190/267/8 

f 1071/100/3 1072/405/3 891/400/3 890/101/3 

v 22.25 -1 20.5
v 21.75 -1 20.5
vt -0.700787 -7.22526e-017
vt -1.0315 -7.22526e-017
f 187/198/10 1192/199/10 1193/200/10 892/201/10 891/202/10 1072/1697/10 1096/1698/10 188/205/10 

v 22.25 -1 21
f 186/134/5 1194/653/5 1192/654/5 187/297/5 

vt 1.0315 -3.70074e-017
vt 0.700787 -3.70074e-017
v 21.75 -1 21
f 185/1560/2 1095/1699/2 1073/1700/2 894/1561/2 893/980/2 1195/981/2 1194/266/2 186/267/2 

f 1094/132/5 1095/133/5 185/134/5 184/135/5 

vn -2.67641e-031 -8.95227e-017 -1
v 22.25 -1 31
v 21.75 -1 31
vt -0.700787 -1.0926e-016
vt -1.0315 -1.0926e-016
f 183/198/192 1196/199/192 1197/200/192 896/201/192 895/202/192 1074/1701/192 1094/1702/192 184/205/192 

v 22.25 -1 31.5
f 182/594/5 1198/647/5 1196/648/5 183/135/5 

v 21.75 -1 31.5
f 1093/35/4 1075/36/4 898/1561/4 897/980/4 1199/981/4 1198/266/4 182/267/4 181/1560/4 

f 1093/1587/1 1074/1568/1 1075/1569/1

f 1074/1568/1 1093/1587/1 1094/1588/1

f 1075/603/3 1076/604/3 899/605/3 898/598/3 

v 22.25 -1 41.5
v 21.75 -1 41.5
vt -0.700787 -1.46267e-016
vt -1.0315 -1.46267e-016
f 179/198/192 1200/199/192 1201/200/192 900/201/192 899/202/192 1076/1703/192 1092/1704/192 180/205/192 

v 22.25 -1 42
f 178/640/5 1202/641/5 1200/642/5 179/595/5 

vt 1.0315 -1.4803e-016
vt 0.700787 -1.4803e-016
v 21.75 -1 42
f 1091/1705/28 1077/1706/28 902/1561/28 901/980/28 1203/981/28 1202/266/28 178/267/28 177/1560/28 

f 1091/1585/1 1076/1570/1 1077/1571/1

f 1076/1570/1 1091/1585/1 1092/1586/1

f 1077/584/3 1078/585/3 903/579/3 902/586/3 

v 22.25 -1 52
v 21.75 -1 52
f 175/198/6 1204/199/6 1205/200/6 904/201/6 903/202/6 1078/1373/6 1090/234/6 176/205/6 

f 174/632/5 1089/633/5 1204/634/5 175/635/5 

f 1205/1391/13 1204/216/13 1089/215/13 1088/1392/13 

f 904/579/3 1205/580/3 1088/581/3 905/576/3 

f 1090/649/5 1091/650/5 177/640/5 176/635/5 

f 900/605/3 1201/643/3 1203/644/3 901/586/3 

f 1201/1387/13 1200/220/13 1202/219/13 1203/1388/13 

f 1092/592/5 1093/593/5 181/594/5 180/595/5 

f 896/17/3 1197/596/3 1199/597/3 897/598/3 

f 1197/1383/13 1196/224/13 1198/223/13 1199/1384/13 

f 1073/15/3 1074/16/3 895/17/3 894/18/3 

f 1095/1589/1 1072/1566/1 1073/1567/1

f 1072/1566/1 1095/1589/1 1096/1590/1

f 892/400/3 1193/401/3 1195/402/3 893/18/3 

f 1193/1379/13 1192/228/13 1194/227/13 1195/1380/13 

v 21.75 -1 10
f 888/102/3 1206/383/3 1190/384/3 889/101/3 

vn 2.00731e-031 6.71421e-017 -1
v 22.25 -1 10
vt -0.700787 2.64339e-017
vt -1.0315 2.64339e-017
f 191/198/193 1207/199/193 1206/200/193 888/201/193 887/202/193 1070/1707/193 1068/1708/193 192/205/193 

f 190/94/5 1191/95/5 1207/96/5 191/84/5 

f 1206/1375/13 1207/232/13 1191/231/13 1190/1376/13 

f 31/40/3 1070/99/3 887/102/3 886/70/3 

f 157/83/5 32/40/5 881/70/5 880/84/5 

f 33/40/3 947/99/3 949/102/3 1027/70/3 

v 4.45 -1 31.5
f 1012/594/5 1208/647/5 1044/648/5 1013/135/5 

v 3.95 -1 31.5
f 1011/1435/4 953/39/4 1042/40/4 988/70/4 987/970/4 1209/971/4 1208/165/4 1012/166/4 

f 954/592/5 953/593/5 1011/594/5 1010/595/5 

f 986/17/3 1045/596/3 1209/597/3 987/598/3 

f 1208/1485/13 1209/1458/13 1045/1457/13 1044/1486/13 

f 943/100/3 931/405/3 939/400/3 944/101/3 

v 8.9 0 31
f 930/15/3 1210/16/3 1028/17/3 935/18/3 

v 8.9 0 31.5
vt 0.350394 -1.24016
vt 0.350394 -1.22047
f 930/1413/1 1211/1709/1 1210/1710/1

v 8.9 0 41.5
vt 0.350394 -1.63386
f 930/1413/1 1212/1711/1 1211/1709/1

v 8.9 0 42
vt 0.350394 -1.65354
f 930/1413/1 1213/1712/1 1212/1711/1

f 930/1413/1 927/1411/1 1213/1712/1

f 1213/584/3 927/585/3 929/579/3 1035/586/3 

vn -5.64165e-029 -2.68568e-015 1
v 12.85 -1 42
v 13.35 -1 42
vt 0.681102 4.44089e-015
vt 0.350394 4.44089e-015
f 1034/163/194 1214/164/194 1215/982/194 866/983/194 865/1399/194 150/1713/194 1213/1714/194 1035/1402/194 

v 12.85 -1 41.5
f 1033/605/3 1216/643/3 1214/644/3 1034/586/3 

vn 6.76998e-029 3.22282e-015 -1
vt -0.350394 5.26563e-015
vt -0.681102 5.26563e-015
v 13.35 -1 41.5
f 1032/178/195 1212/1715/195 151/1716/195 868/173/195 867/174/195 1217/175/195 1216/176/195 1033/177/195 

f 1211/603/3 1212/604/3 1032/605/3 1031/598/3 

vn -3.38499e-029 -1.61141e-015 1
v 12.85 -1 31.5
v 13.35 -1 31.5
vt 0.681102 1.9984e-015
vt 0.350394 1.9984e-015
f 1030/163/196 1218/164/196 1219/982/196 870/983/196 869/1399/196 152/1717/196 1211/1718/196 1031/1402/196 

v 12.85 -1 31
f 1029/17/3 1220/596/3 1218/597/3 1030/598/3 

vt -0.350394 3.49632e-015
vn 6.01776e-029 2.86473e-015 -1
vt -0.681102 3.49632e-015
v 13.35 -1 31
f 1210/1719/197 153/1720/197 872/173/197 871/174/197 1221/175/197 1220/176/197 1029/177/197 1028/178/197 

f 1210/1710/1 152/188/1 153/189/1

f 152/188/1 1210/1710/1 1211/1709/1

f 153/132/5 154/133/5 873/134/5 872/135/5 

f 870/594/5 1219/647/5 1221/648/5 871/135/5 

f 1219/1359/13 1218/1509/13 1220/1508/13 1221/1360/13 

f 151/592/5 152/593/5 869/594/5 868/595/5 

f 1212/1711/1 150/186/1 151/187/1

f 150/186/1 1212/1711/1 1213/1712/1

f 866/640/5 1215/641/5 1217/642/5 867/595/5 

f 1216/1512/13 1217/1356/13 1215/1355/13 1214/1513/13 

f 149/649/5 150/650/5 865/640/5 864/635/5 

f 923/574/3 915/575/3 919/567/3 924/576/3 

f 918/567/3 917/568/3 913/569/3 912/197/3 

f 914/1347/13 913/1470/13 917/1520/13 916/1348/13 

f 858/181/5 914/625/5 916/626/5 859/627/5 

vt -0.155512 -2.04724
vt -0.155512 -2.06693
f 1000/1721/13 1005/1722/13 994/1465/13 993/1464/13 

f 1005/576/3 1000/579/3 999/580/3 1006/581/3 

f 1003/1477/13 1006/1722/13 999/1721/13 998/1478/13 

f 878/94/5 942/95/5 948/96/5 879/84/5 

f 942/1367/13 941/1501/13 946/1500/13 948/1368/13 

f 874/134/5 934/653/5 938/654/5 875/297/5 

f 934/1363/13 933/1505/13 937/1504/13 938/1364/13 

f 862/632/5 922/633/5 928/634/5 863/635/5 

f 922/1351/13 921/1517/13 926/1516/13 928/1352/13 

v 48.95 -1 62.5
f 302/181/5 301/625/5 1222/626/5 430/627/5 

v 48.45 -1 62.5
f 1222/501/13 301/500/13 300/357/13 1223/356/13 

f 296/567/3 1223/568/3 300/569/3 297/197/3 

vn 6.44598e-030 -3.58091e-016 -1
vt -1.75197 -8.81129e-016
v 52.9 0 62.5
vt -2.08268 -8.81129e-016
f 430/281/198 1222/282/198 1223/73/198 296/74/198 295/283/198 21/1723/198 1224/1724/198 431/280/198 

f 20/574/3 21/575/3 295/567/3 294/576/3 

v 52.9 0 52.5
vt 2.08268 -3.70074e-016
vt 1.75197 -3.70074e-016
v 48.45 -1 52.5
v 48.95 -1 52.5
f 432/14/22 1225/1725/22 20/1726/22 294/9/22 293/10/22 1226/11/22 1227/12/22 433/13/22 

f 1224/651/5 1225/652/5 432/632/5 431/627/5 

vt 2.08268 -2.46063
vt 2.08268 -2.06693
f 1224/1727/1 303/360/1 1225/1728/1

f 299/361/1 303/360/1 1224/1727/1

f 21/26/1 299/361/1 1224/1727/1

f 299/361/1 21/26/1 22/27/1

v 52.9 0 52
vt 2.08268 -2.04724
f 1225/1728/1 303/360/1 1228/1729/1

v 52.9 0 42
vt 2.08268 -1.65354
f 1228/1729/1 303/360/1 1229/1730/1

v 52.9 0 41.5
vt 2.08268 -1.63386
f 1229/1730/1 303/360/1 1230/1731/1

v 52.9 0 31.5
vt 2.08268 -1.24016
f 1230/1731/1 303/360/1 1231/1732/1

v 52.9 0 31
vt 2.08268 -1.22047
f 1231/1732/1 303/360/1 1232/1733/1

f 1232/1733/1 303/360/1 6/6/1

v 52.9 0 20.5
vt 2.08268 -0.807087
f 6/6/1 303/360/1 1233/1734/1

f 1233/1734/1 303/360/1 419/490/1

f 1233/295/5 419/296/5 423/94/5 445/297/5 

v 48.95 -1 20.5
v 48.45 -1 20.5
vt -1.75197 -1.44505e-016
vt -2.08268 -1.44505e-016
f 444/281/17 1234/282/17 1235/73/17 283/74/17 282/283/17 4/1735/17 1233/1736/17 445/280/17 

f 11/134/5 10/653/5 1234/654/5 444/297/5 

f 10/516/13 9/341/13 1235/340/13 1234/517/13 

f 283/400/3 1235/401/3 9/402/3 8/18/3 

f 2/100/3 4/405/3 282/400/3 281/101/3 

f 4/4/1 6/6/1 1233/1734/1

f 1232/132/5 6/133/5 12/134/5 443/135/5 

vn 1.6115e-030 -8.95227e-017 -1
v 48.95 -1 31
v 48.45 -1 31
vt -1.75197 -1.0926e-016
vt -2.08268 -1.0926e-016
f 442/281/199 1236/282/199 1237/73/199 284/74/199 14/283/199 13/1737/199 1232/1738/199 443/280/199 

v 48.95 -1 31.5
f 441/594/5 1238/647/5 1236/648/5 442/135/5 

v 48.45 -1 31.5
f 440/14/4 1231/66/4 16/19/4 286/9/4 285/10/4 1239/11/4 1238/12/4 441/13/4 

f 1230/592/5 1231/593/5 440/594/5 439/595/5 

v 48.95 -1 41.5
v 48.45 -1 41.5
vt -1.75197 -1.46267e-016
vt -2.08268 -1.46267e-016
f 438/281/199 1240/282/199 1241/73/199 288/74/199 287/283/199 17/1739/199 1230/1740/199 439/280/199 

v 48.95 -1 42
f 437/640/5 1242/641/5 1240/642/5 438/595/5 

vt 2.08268 -1.4803e-016
vt 1.75197 -1.4803e-016
v 48.45 -1 42
f 436/14/28 1229/1741/28 18/1742/28 290/9/28 289/10/28 1243/11/28 1242/12/28 437/13/28 

f 1228/649/5 1229/650/5 436/640/5 435/635/5 

vn 3.22582e-030 -1.79045e-016 -1
v 48.95 -1 52
v 48.45 -1 52
vt -1.75197 -3.6655e-016
vt -2.08268 -3.6655e-016
f 434/281/200 1244/282/200 1245/73/200 292/74/200 291/283/200 19/1743/200 1228/1744/200 435/280/200 

f 433/632/5 1227/633/5 1244/634/5 434/635/5 

f 1227/504/13 1226/353/13 1245/352/13 1244/505/13 

f 292/579/3 1245/580/3 1226/581/3 293/576/3 

f 18/584/3 19/585/3 291/579/3 290/586/3 

f 19/24/1 1225/1728/1 1228/1729/1

f 1225/1728/1 19/24/1 20/25/1

f 1229/1730/1 17/22/1 18/23/1

f 17/22/1 1229/1730/1 1230/1731/1

f 288/605/3 1241/643/3 1243/644/3 289/586/3 

f 1242/508/13 1243/349/13 1241/348/13 1240/509/13 

f 16/603/3 17/604/3 287/605/3 286/598/3 

f 1231/1732/1 13/20/1 16/21/1

f 13/20/1 1231/1732/1 1232/1733/1

f 284/17/3 1237/596/3 1239/597/3 285/598/3 

f 1238/512/13 1239/345/13 1237/344/13 1236/513/13 

f 422/94/5 421/95/5 427/96/5 426/84/5 

f 424/336/13 427/521/13 421/520/13 420/337/13 

f 333/396/1 315/373/1 316/374/1
