# Supplementary material for: The TRP-channel painless mediates substrate stiffness sensing in the legs during Drosophila oviposition
Source: PLoS Genet. 2025 Dec 29;21(12):e1011980. doi: 10.1371/journal.pgen.1011980 (PMC12768414; doi:10.1371/journal.pgen.1011980)
Supplement: S3 File — (OBJ) [file pgen.1011980.s017.obj]

# Alias OBJ Model File
# Exported from SketchUp, (c) 2000-2012 Trimble Navigation Limited
# File units = millimeters

mtllib spacer_3d.mtl

g Mesh1 Model

usemtl FrontColor
v 62.3 0 21
vt -2.45276 -0.826772
vn 0 -1 -0
v 62.3 0 20.5
vt -2.45276 -0.807087
v 70.7 0 21
vt -2.78346 -0.826772
f 1/1/1 2/2/1 3/3/1

v 62.3 0 10.5
vt -2.45276 -0.413386
f 2/2/1 1/1/1 4/4/1

v 62.3 0 10
vt -2.45276 -0.393701
f 5/5/1 4/4/1 1/1/1

v 70.7 0 10
vt -2.78346 -0.393701
f 4/4/1 5/5/1 6/6/1

vt -2.78346 0
vn 0 0 -1
vt -2.45276 0
v 62.3 2 10
vt -2.45276 0.0787402
v 70.7 2 10
vt -2.78346 0.0787402
f 6/7/2 5/8/2 7/9/2 8/10/2 

vt -0.393701 0
vn 1 0 -0
v 62.3 0 -0
vt 0 0
v 62.3 2 -0
vt 0 0.0787402
vt -0.393701 0.0787402
f 5/11/3 9/12/3 10/13/3 7/14/3 

v 62.3 0 73
vt -2.45276 -2.87402
f 11/15/1 9/8/1 5/5/1

v 61.8 0 20.5
vt -2.43307 -0.807087
f 11/15/1 12/16/1 9/8/1

v 61.8 0 73
vt -2.43307 -2.87402
f 11/15/1 13/17/1 12/16/1

v 77.2 0 80
vt -3.03937 -3.14961
f 14/18/1 13/17/1 11/15/1

v 53.4 0 73
vt -2.10236 -2.87402
f 14/18/1 15/19/1 13/17/1

v 52.9 0 73
vt -2.08268 -2.87402
f 14/18/1 16/20/1 15/19/1

v 44.5 0 73
vt -1.75197 -2.87402
f 14/18/1 17/21/1 16/20/1

v 44 0 73
vt -1.73228 -2.87402
f 14/18/1 18/22/1 17/21/1

v 35.6 0 73
vt -1.40157 -2.87402
f 14/18/1 19/23/1 18/22/1

v 35.1 0 73
vt -1.38189 -2.87402
f 14/18/1 20/24/1 19/23/1

v 26.7 0 73
vt -1.05118 -2.87402
f 14/18/1 21/25/1 20/24/1

v 26.2 0 73
vt -1.0315 -2.87402
f 14/18/1 22/26/1 21/25/1

v 17.8 0 73
vt -0.700787 -2.87402
f 14/18/1 23/27/1 22/26/1

v 17.3 0 73
vt -0.681102 -2.87402
f 14/18/1 24/28/1 23/27/1

v 8.9 0 73
vt -0.350394 -2.87402
f 14/18/1 25/29/1 24/28/1

v 8.4 0 73
vt -0.330709 -2.87402
f 14/18/1 26/30/1 25/29/1

v 0 0 73
vt 0 -2.87402
f 14/18/1 27/31/1 26/30/1

v -8.5 0 80
vt 0.334646 -3.14961
f 28/32/1 27/31/1 14/18/1

v 0 0 -0
f 27/31/1 28/32/1 29/12/1

v -8.5 0 -7
vt 0.334646 0.275591
f 30/33/1 29/12/1 28/32/1

v 77.2 0 -7
vt -3.03937 0.275591
f 29/12/1 30/33/1 31/34/1

v 42.35 2.4 -7
vt -1.66732 0.0944882
v 42.35 2 -7
vt -1.66732 0.0787402
v 77.2 2 -7
vt -3.03937 0.0787402
vt -3.03937 0
vt 0.334646 0
v -8.5 2 -7
vt 0.334646 0.0787402
v 26.35 2 -7
vt -1.0374 0.0787402
v 26.35 2.4 -7
vt -1.0374 0.0944882
f 32/35/2 33/36/2 34/37/2 31/38/2 30/39/2 35/40/2 36/41/2 37/42/2 

v 42.35 2.4 -5.5
vt 0.216535 0.0944882
v 42.35 2 -5.5
vt 0.216535 0.0787402
vt 0.275591 0.0787402
vt 0.275591 0.0944882
f 38/43/3 39/44/3 33/45/3 32/46/3 

v 26.35 2.4 -5.5
vt 1.0374 0.0944882
vn 0 0 1
v 26.35 2 -5.5
vt 1.0374 0.0787402
vt 1.66732 0.0787402
vt 1.66732 0.0944882
f 40/47/4 41/48/4 39/49/4 38/50/4 

vt -0.275591 0.0944882
vn -1 0 -0
vt -0.275591 0.0787402
vt -0.216535 0.0787402
vt -0.216535 0.0944882
f 37/51/5 36/52/5 41/53/5 40/54/5 

vt 1.0374 0.275591
vn 0 1 -0
v 26.35 2 78.5
vt 1.0374 -3.09055
vt 1.0374 0.216535
f 36/55/6 42/56/6 41/57/6

v 26.35 2 80
vt 1.0374 -3.14961
f 36/55/6 43/58/6 42/56/6

v 26.2 2 10.5
vt 1.0315 -0.413386
f 36/55/6 44/59/6 43/58/6

v 26.2 2 -0
vt 1.0315 0
f 36/55/6 45/60/6 44/59/6

v 17.8 2 -0
vt 0.700787 0
f 36/55/6 46/61/6 45/60/6

v 17.3 2 -0
vt 0.681102 0
f 36/55/6 47/62/6 46/61/6

v 8.9 2 -0
vt 0.350394 0
f 36/55/6 48/63/6 47/62/6

v 8.4 2 -0
vt 0.330709 0
f 36/55/6 49/64/6 48/63/6

v 0 2 -0
f 36/55/6 50/12/6 49/64/6

vt -0.334646 0.275591
f 35/65/6 50/12/6 36/55/6

v -6.5 2 28.5
vt -0.255906 -1.12205
f 35/65/6 51/66/6 50/12/6

v -8.5 2 28.5
vt -0.334646 -1.12205
f 51/66/6 35/65/6 52/67/6

vt -0.275591 0
vt 3.14961 0
v -8.5 2 80
vt 3.14961 0.0787402
v -8.5 2 44.5
vt 1.75197 0.0787402
v -8.5 2.4 44.5
vt 1.75197 0.0944882
v -8.5 2.4 28.5
vt 1.12205 0.0944882
vt 1.12205 0.0787402
f 35/52/5 30/68/5 28/69/5 53/70/5 54/71/5 55/72/5 56/73/5 52/74/5 

v 26.35 2.4 80
vt -0.334646 0.0787402
vt -0.334646 0
vt 3.03937 0
v 77.2 2 80
vt 3.03937 0.0787402
v 42.35 2 80
v 42.35 2.4 80
f 57/47/4 43/48/4 53/75/4 28/76/4 14/77/4 58/78/4 59/49/4 60/50/4 

v 26.35 2.4 78.5
vt 3.09055 0.0944882
vt 3.09055 0.0787402
vt 3.14961 0.0944882
f 61/79/5 42/80/5 43/70/5 57/81/5 

v 42.35 2.4 78.5
v 42.35 2 78.5
f 62/35/2 63/36/2 42/41/2 61/42/2 

vt -3.14961 0.0944882
vt -3.14961 0.0787402
vt -3.09055 0.0787402
vt -3.09055 0.0944882
f 60/82/3 59/83/3 63/84/3 62/85/3 

vt 3.03937 -3.14961
vt 1.66732 -3.09055
vt 1.66732 -3.14961
f 58/86/6 63/87/6 59/88/6

v 44 2 73
vt 1.73228 -2.87402
f 63/87/6 58/86/6 64/89/6

v 44.5 2 73
vt 1.75197 -2.87402
f 64/89/6 58/86/6 65/90/6

v 52.9 2 73
vt 2.08268 -2.87402
f 65/90/6 58/86/6 66/91/6

v 53.4 2 73
vt 2.10236 -2.87402
f 66/91/6 58/86/6 67/92/6

v 61.8 2 73
vt 2.43307 -2.87402
f 67/92/6 58/86/6 68/93/6

v 62.3 2 73
vt 2.45276 -2.87402
f 68/93/6 58/86/6 69/94/6

v 70.7 2 73
vt 2.78346 -2.87402
f 69/94/6 58/86/6 70/95/6

v 70.7 2 63
vt 2.78346 -2.48031
f 70/95/6 58/86/6 71/96/6

v 70.7 2 62.5
vt 2.78346 -2.46063
f 71/96/6 58/86/6 72/97/6

v 70.7 2 52.5
vt 2.78346 -2.06693
f 72/97/6 58/86/6 73/98/6

v 70.7 2 52
vt 2.78346 -2.04724
f 73/98/6 58/86/6 74/99/6

v 70.7 2 42
vt 2.78346 -1.65354
f 74/99/6 58/86/6 75/100/6

v 70.7 2 41.5
vt 2.78346 -1.63386
f 75/100/6 58/86/6 76/101/6

v 70.7 2 31.5
vt 2.78346 -1.24016
f 76/101/6 58/86/6 77/102/6

v 70.7 2 31
vt 2.78346 -1.22047
f 77/102/6 58/86/6 78/103/6

v 70.7 2 21
vt 2.78346 -0.826772
f 78/103/6 58/86/6 79/104/6

v 70.7 2 20.5
vt 2.78346 -0.807087
f 79/104/6 58/86/6 80/105/6

v 70.7 2 10.5
vt 2.78346 -0.413386
f 80/105/6 58/86/6 81/106/6

vt 3.03937 0.275591
f 34/107/6 81/106/6 58/86/6

v 70.7 2 -0
vt 2.78346 0
f 34/107/6 82/108/6 81/106/6

vt 2.45276 0
f 34/107/6 10/109/6 82/108/6

v 61.8 2 -0
vt 2.43307 0
f 34/107/6 83/110/6 10/109/6

v 53.4 2 -0
vt 2.10236 0
f 34/107/6 84/111/6 83/110/6

v 52.9 2 -0
vt 2.08268 0
f 34/107/6 85/112/6 84/111/6

v 44.5 2 -0
vt 1.75197 0
f 34/107/6 86/113/6 85/112/6

v 44 2 -0
vt 1.73228 0
f 34/107/6 87/114/6 86/113/6

vt 1.66732 0.275591
f 33/115/6 87/114/6 34/107/6

vt 1.66732 0.216535
f 39/116/6 87/114/6 33/115/6

v 35.6 2 -0
vt 1.40157 0
f 39/116/6 88/117/6 87/114/6

v 35.1 2 -0
vt 1.38189 0
f 39/116/6 89/118/6 88/117/6

v 26.7 2 -0
vt 1.05118 0
f 39/116/6 90/119/6 89/118/6

f 41/57/6 90/119/6 39/116/6

v 26.7 2 73
vt 1.05118 -2.87402
f 90/119/6 41/57/6 91/120/6

f 42/56/6 91/120/6 41/57/6

f 91/120/6 42/56/6 63/87/6

v 35.1 2 73
vt 1.38189 -2.87402
f 91/120/6 63/87/6 92/121/6

v 35.6 2 73
vt 1.40157 -2.87402
f 92/121/6 63/87/6 93/122/6

f 93/122/6 63/87/6 64/89/6

vt -1.73228 0
vt -1.40157 0
vt -1.40157 0.0787402
vt -1.73228 0.0787402
f 18/123/2 19/124/2 93/125/2 64/126/2 

vt -2.87402 0
v 35.6 0 63
vt -2.48031 0
v 35.6 2 63
vt -2.48031 0.0787402
vt -2.87402 0.0787402
f 19/127/3 94/128/3 95/129/3 93/130/3 

v 35.6 0 62.5
vt -1.40157 -2.46063
vt -1.40157 -2.48031
f 19/23/1 96/131/1 94/132/1

v 35.6 0 52.5
vt -1.40157 -2.06693
f 19/23/1 97/133/1 96/131/1

v 35.6 0 52
vt -1.40157 -2.04724
f 19/23/1 98/134/1 97/133/1

v 35.6 0 42
vt -1.40157 -1.65354
f 19/23/1 99/135/1 98/134/1

v 35.6 0 41.5
vt -1.40157 -1.63386
f 19/23/1 100/136/1 99/135/1

v 35.6 0 31.5
vt -1.40157 -1.24016
f 19/23/1 101/137/1 100/136/1

v 35.6 0 31
vt -1.40157 -1.22047
f 19/23/1 102/138/1 101/137/1

v 35.6 0 21
vt -1.40157 -0.826772
f 19/23/1 103/139/1 102/138/1

v 35.6 0 10
vt -1.40157 -0.393701
f 19/23/1 104/140/1 103/139/1

v 35.6 0 -0
f 19/23/1 105/124/1 104/140/1

v 35.1 0 20.5
vt -1.38189 -0.807087
f 19/23/1 106/141/1 105/124/1

f 19/23/1 20/24/1 106/141/1

v 35.1 0 63
vt -1.38189 -2.48031
f 107/142/1 106/141/1 20/24/1

v 35.1 0 62.5
vt -1.38189 -2.46063
f 108/143/1 106/141/1 107/142/1

v 35.1 0 52.5
vt -1.38189 -2.06693
f 109/144/1 106/141/1 108/143/1

v 35.1 0 52
vt -1.38189 -2.04724
f 110/145/1 106/141/1 109/144/1

v 35.1 0 42
vt -1.38189 -1.65354
f 111/146/1 106/141/1 110/145/1

v 35.1 0 41.5
vt -1.38189 -1.63386
f 112/147/1 106/141/1 111/146/1

v 35.1 0 31.5
vt -1.38189 -1.24016
f 113/148/1 106/141/1 112/147/1

v 35.1 0 31
vt -1.38189 -1.22047
f 114/149/1 106/141/1 113/148/1

v 35.1 0 21
vt -1.38189 -0.826772
f 115/150/1 106/141/1 114/149/1

v 26.7 0 20.5
vt -1.05118 -0.807087
f 115/150/1 116/151/1 106/141/1

v 26.7 0 21
vt -1.05118 -0.826772
f 117/152/1 116/151/1 115/150/1

v 26.7 0 10.5
vt -1.05118 -0.413386
f 116/151/1 117/152/1 118/153/1

v 26.7 0 10
vt -1.05118 -0.393701
f 119/154/1 118/153/1 117/152/1

v 35.1 0 10
vt -1.38189 -0.393701
f 118/153/1 119/154/1 120/155/1

vt -1.38189 0
vt -1.05118 0
v 26.7 2 10
vt -1.05118 0.0787402
v 35.1 2 10
vt -1.38189 0.0787402
f 120/156/2 119/157/2 121/158/2 122/159/2 

v 26.7 0 -0
f 119/11/3 123/12/3 90/13/3 121/14/3 

f 21/25/1 123/157/1 119/154/1

v 26.2 0 20.5
vt -1.0315 -0.807087
f 21/25/1 124/160/1 123/157/1

f 21/25/1 22/26/1 124/160/1

v 26.2 0 63
vt -1.0315 -2.48031
f 125/161/1 124/160/1 22/26/1

v 26.2 0 62.5
vt -1.0315 -2.46063
f 126/162/1 124/160/1 125/161/1

v 26.2 0 52.5
vt -1.0315 -2.06693
f 127/163/1 124/160/1 126/162/1

v 26.2 0 52
vt -1.0315 -2.04724
f 128/164/1 124/160/1 127/163/1

v 26.2 0 42
vt -1.0315 -1.65354
f 129/165/1 124/160/1 128/164/1

v 26.2 0 41.5
vt -1.0315 -1.63386
f 130/166/1 124/160/1 129/165/1

v 26.2 0 31.5
vt -1.0315 -1.24016
f 131/167/1 124/160/1 130/166/1

v 26.2 0 31
vt -1.0315 -1.22047
f 132/168/1 124/160/1 131/167/1

v 26.2 0 21
vt -1.0315 -0.826772
f 133/169/1 124/160/1 132/168/1

v 17.8 0 21
vt -0.700787 -0.826772
f 134/170/1 124/160/1 133/169/1

v 17.8 0 20.5
vt -0.700787 -0.807087
f 124/160/1 134/170/1 135/171/1

f 23/27/1 135/171/1 134/170/1

v 17.8 0 10.5
vt -0.700787 -0.413386
f 23/27/1 136/172/1 135/171/1

v 17.8 0 10
vt -0.700787 -0.393701
f 23/27/1 137/173/1 136/172/1

v 17.8 0 -0
vt -0.700787 0
f 23/27/1 138/174/1 137/173/1

f 23/27/1 24/28/1 138/174/1

v 17.3 0 63
vt -0.681102 -2.48031
f 139/175/1 138/174/1 24/28/1

v 17.3 0 62.5
vt -0.681102 -2.46063
f 140/176/1 138/174/1 139/175/1

v 17.3 0 52.5
vt -0.681102 -2.06693
f 141/177/1 138/174/1 140/176/1

v 17.3 0 52
vt -0.681102 -2.04724
f 142/178/1 138/174/1 141/177/1

v 17.3 0 42
vt -0.681102 -1.65354
f 143/179/1 138/174/1 142/178/1

v 17.3 0 41.5
vt -0.681102 -1.63386
f 144/180/1 138/174/1 143/179/1

v 17.3 0 31.5
vt -0.681102 -1.24016
f 145/181/1 138/174/1 144/180/1

v 17.3 0 31
vt -0.681102 -1.22047
f 146/182/1 138/174/1 145/181/1

v 17.3 0 21
vt -0.681102 -0.826772
f 147/183/1 138/174/1 146/182/1

v 17.3 0 20.5
vt -0.681102 -0.807087
f 148/184/1 138/174/1 147/183/1

v 17.3 0 10.5
vt -0.681102 -0.413386
f 149/185/1 138/174/1 148/184/1

v 17.3 0 10
vt -0.681102 -0.393701
f 150/186/1 138/174/1 149/185/1

v 17.3 0 -0
vt -0.681102 0
f 151/187/1 138/174/1 150/186/1

f 151/187/1 31/34/1 138/174/1

v 8.9 0 -0
vt -0.350394 0
f 152/188/1 31/34/1 151/187/1

v 8.4 0 -0
vt -0.330709 0
f 153/189/1 31/34/1 152/188/1

f 29/12/1 31/34/1 153/189/1

vt 0.330709 0.0787402
f 29/12/4 153/64/4 49/190/4 50/13/4 

v 8.4 0 10
vt 0.393701 0
v 8.4 2 10
vt 0.393701 0.0787402
f 153/12/5 154/191/5 155/192/5 49/13/5 

vt -0.330709 -0.393701
f 153/189/1 152/188/1 154/193/1

v 8.4 0 21
vt -0.330709 -0.826772
f 154/193/1 152/188/1 156/194/1

v 8.4 0 31
vt -0.330709 -1.22047
f 156/194/1 152/188/1 157/195/1

v 8.4 0 31.5
vt -0.330709 -1.24016
f 157/195/1 152/188/1 158/196/1

v 8.4 0 41.5
vt -0.330709 -1.63386
f 158/196/1 152/188/1 159/197/1

v 8.4 0 42
vt -0.330709 -1.65354
f 159/197/1 152/188/1 160/198/1

v 8.4 0 52
vt -0.330709 -2.04724
f 160/198/1 152/188/1 161/199/1

v 8.4 0 52.5
vt -0.330709 -2.06693
f 161/199/1 152/188/1 162/200/1

v 8.4 0 62.5
vt -0.330709 -2.46063
f 162/200/1 152/188/1 163/201/1

v 8.4 0 63
vt -0.330709 -2.48031
f 163/201/1 152/188/1 164/202/1

f 164/202/1 152/188/1 26/30/1

v 8.9 0 10.5
vt -0.350394 -0.413386
f 26/30/1 152/188/1 165/203/1

v 8.9 0 10
vt -0.350394 -0.393701
f 166/204/1 165/203/1 152/188/1

f 165/203/1 166/204/1 149/185/1

f 149/185/1 166/204/1 150/186/1

v 8.9 2 10
vt -0.350394 0.0787402
v 17.3 2 10
vt -0.681102 0.0787402
f 150/187/2 166/188/2 167/205/2 168/206/2 

f 166/11/3 152/12/3 48/13/3 167/14/3 

vt 0.681102 0.0787402
vt 0.350394 0.0787402
f 152/63/4 151/62/4 47/207/4 48/208/4 

f 151/12/5 150/191/5 168/192/5 47/13/5 

vt 0.681102 -0.393701
v 17.8 2 73
vt 0.700787 -2.87402
f 168/209/6 169/210/6 47/62/6

v 17.3 2 10.5
vt 0.681102 -0.413386
f 170/211/6 169/210/6 168/209/6

v 17.3 2 20.5
vt 0.681102 -0.807087
f 171/212/6 169/210/6 170/211/6

v 17.3 2 21
vt 0.681102 -0.826772
f 172/213/6 169/210/6 171/212/6

v 17.3 2 31
vt 0.681102 -1.22047
f 173/214/6 169/210/6 172/213/6

v 17.3 2 31.5
vt 0.681102 -1.24016
f 174/215/6 169/210/6 173/214/6

v 17.3 2 41.5
vt 0.681102 -1.63386
f 175/216/6 169/210/6 174/215/6

v 17.3 2 42
vt 0.681102 -1.65354
f 176/217/6 169/210/6 175/216/6

v 17.3 2 52
vt 0.681102 -2.04724
f 177/218/6 169/210/6 176/217/6

v 17.3 2 52.5
vt 0.681102 -2.06693
f 178/219/6 169/210/6 177/218/6

v 17.3 2 62.5
vt 0.681102 -2.46063
f 179/220/6 169/210/6 178/219/6

v 17.3 2 63
vt 0.681102 -2.48031
f 180/221/6 169/210/6 179/220/6

v 17.3 2 73
vt 0.681102 -2.87402
f 181/222/6 169/210/6 180/221/6

f 181/222/6 43/58/6 169/210/6

v 8.9 2 73
vt 0.350394 -2.87402
f 182/223/6 43/58/6 181/222/6

v 8.4 2 73
vt 0.330709 -2.87402
f 183/224/6 43/58/6 182/223/6

v 0 2 73
f 184/31/6 43/58/6 183/224/6

vt -0.334646 -3.14961
f 184/31/6 53/225/6 43/58/6

vt -0.334646 -1.75197
f 53/225/6 184/31/6 54/226/6

v -6.5 2 44.5
vt -0.255906 -1.75197
f 54/226/6 184/31/6 185/227/6

f 185/227/6 184/31/6 51/66/6

f 50/12/6 51/66/6 184/31/6

v 0 2 63
vt 0 -2.48031
f 50/12/6 184/31/6 186/228/6

v 0 0 63
f 27/127/3 187/128/3 186/129/3 184/130/3 

v 0 0 62.5
vt 0 -2.46063
f 27/31/1 188/229/1 187/228/1

v 0 0 52.5
vt 0 -2.06693
f 27/31/1 189/230/1 188/229/1

v 0 0 52
vt 0 -2.04724
f 27/31/1 190/231/1 189/230/1

v 0 0 42
vt 0 -1.65354
f 27/31/1 191/232/1 190/231/1

v 0 0 41.5
vt 0 -1.63386
f 27/31/1 192/233/1 191/232/1

v 0 0 31.5
vt 0 -1.24016
f 27/31/1 193/234/1 192/233/1

v 0 0 31
vt 0 -1.22047
f 27/31/1 194/235/1 193/234/1

v 0 0 21
vt 0 -0.826772
f 27/31/1 195/236/1 194/235/1

v 0 0 20.5
vt 0 -0.807087
f 27/31/1 196/237/1 195/236/1

v 0 0 10.5
vt 0 -0.413386
f 27/31/1 197/238/1 196/237/1

v 0 0 10
vt 0 -0.393701
f 27/31/1 198/239/1 197/238/1

f 27/31/1 29/12/1 198/239/1

v 0 2 10
f 198/11/3 29/12/3 50/13/3 199/14/3 

v 0 2 10.5
f 50/12/6 200/238/6 199/239/6

v 0 2 20.5
f 50/12/6 201/237/6 200/238/6

v 0 2 21
f 50/12/6 202/236/6 201/237/6

v 0 2 31
f 50/12/6 203/235/6 202/236/6

v 0 2 31.5
f 50/12/6 204/234/6 203/235/6

v 0 2 41.5
f 50/12/6 205/233/6 204/234/6

v 0 2 42
f 50/12/6 206/232/6 205/233/6

v 0 2 52
f 50/12/6 207/231/6 206/232/6

v 0 2 52.5
f 50/12/6 208/230/6 207/231/6

v 0 2 62.5
f 50/12/6 209/229/6 208/230/6

f 50/12/6 186/228/6 209/229/6

v 8.4 2 63
vt 0.330709 -2.48031
f 210/240/6 209/229/6 186/228/6

v 8.4 2 62.5
vt 0.330709 -2.46063
f 209/229/6 210/240/6 211/241/6

f 210/240/6 182/223/6 211/241/6

f 183/224/6 182/223/6 210/240/6

vt 2.48031 0
vt 2.87402 0
vt 2.87402 0.0787402
vt 2.48031 0.0787402
f 164/242/5 26/243/5 183/244/5 210/245/5 

vt -0.330709 0.0787402
f 26/189/2 27/12/2 184/13/2 183/246/2 

f 187/12/4 164/64/4 210/190/4 186/13/4 

f 187/228/1 163/201/1 164/202/1

f 163/201/1 187/228/1 188/229/1

f 163/189/2 188/12/2 209/13/2 211/246/2 

vt -2.46063 0
vt -2.06693 0
vt -2.06693 0.0787402
vt -2.46063 0.0787402
f 188/247/3 189/248/3 208/249/3 209/250/3 

v 8.4 2 52.5
f 189/12/4 162/64/4 212/190/4 208/13/4 

f 189/230/1 161/199/1 162/200/1

f 161/199/1 189/230/1 190/231/1

v 8.4 2 52
f 161/189/2 190/12/2 207/13/2 213/246/2 

vt -2.04724 0
vt -1.65354 0
vt -1.65354 0.0787402
vt -2.04724 0.0787402
f 190/251/3 191/252/3 206/253/3 207/254/3 

v 8.4 2 42
f 191/12/4 160/64/4 214/190/4 206/13/4 

f 191/232/1 159/197/1 160/198/1

f 159/197/1 191/232/1 192/233/1

v 8.4 2 41.5
f 159/189/2 192/12/2 205/13/2 215/246/2 

vt -1.63386 0
vt -1.24016 0
vt -1.24016 0.0787402
vt -1.63386 0.0787402
f 192/255/3 193/256/3 204/257/3 205/258/3 

v 8.4 2 31.5
f 193/12/4 158/64/4 216/190/4 204/13/4 

f 193/234/1 157/195/1 158/196/1

f 157/195/1 193/234/1 194/235/1

v 8.4 2 31
f 157/189/2 194/12/2 203/13/2 217/246/2 

vt -1.22047 0
vt -0.826772 0
vt -0.826772 0.0787402
vt -1.22047 0.0787402
f 194/259/3 195/260/3 202/261/3 203/262/3 

v 8.4 2 21
f 195/12/4 156/64/4 218/190/4 202/13/4 

v 8.4 0 20.5
vt -0.330709 -0.807087
f 195/236/1 219/263/1 156/194/1

f 219/263/1 195/236/1 196/237/1

v 8.4 2 20.5
f 219/189/2 196/12/2 201/13/2 220/246/2 

vt -0.807087 0
vt -0.413386 0
vt -0.413386 0.0787402
vt -0.807087 0.0787402
f 196/264/3 197/265/3 200/266/3 201/267/3 

v 8.4 0 10.5
v 8.4 2 10.5
f 197/12/4 221/64/4 222/190/4 200/13/4 

vt -0.330709 -0.413386
f 197/238/1 154/193/1 221/268/1

f 154/193/1 197/238/1 198/239/1

f 154/189/2 198/12/2 199/13/2 155/246/2 

vt 0.330709 -0.413386
vt 0.330709 -0.393701
f 199/239/6 222/269/6 155/270/6

f 222/269/6 199/239/6 200/238/6

vt 0.330709 -0.826772
f 155/270/6 222/269/6 218/271/6

vt 0.330709 -0.807087
f 220/272/6 218/271/6 222/269/6

f 201/237/6 218/271/6 220/272/6

f 218/271/6 201/237/6 202/236/6

vt 0.413386 0
vt 0.807087 0
vt 0.807087 0.0787402
vt 0.413386 0.0787402
f 221/273/5 219/274/5 220/275/5 222/276/5 

f 221/268/1 154/193/1 219/263/1

f 156/194/1 219/263/1 154/193/1

f 218/271/6 182/223/6 155/270/6

vt 0.330709 -1.22047
f 217/277/6 182/223/6 218/271/6

vt 0.330709 -1.24016
f 216/278/6 182/223/6 217/277/6

vt 0.330709 -1.63386
f 215/279/6 182/223/6 216/278/6

vt 0.330709 -1.65354
f 214/280/6 182/223/6 215/279/6

vt 0.330709 -2.04724
f 213/281/6 182/223/6 214/280/6

vt 0.330709 -2.06693
f 212/282/6 182/223/6 213/281/6

f 211/241/6 182/223/6 212/282/6

vt 2.06693 0
vt 2.46063 0
vt 2.46063 0.0787402
vt 2.06693 0.0787402
f 162/283/5 163/284/5 211/285/5 212/286/5 

f 207/231/6 212/282/6 213/281/6

f 212/282/6 207/231/6 208/230/6

vt 1.65354 0
vt 2.04724 0
vt 2.04724 0.0787402
vt 1.65354 0.0787402
f 160/287/5 161/288/5 213/289/5 214/290/5 

f 205/233/6 214/280/6 215/279/6

f 214/280/6 205/233/6 206/232/6

vt 1.24016 0
vt 1.63386 0
vt 1.63386 0.0787402
vt 1.24016 0.0787402
f 158/291/5 159/292/5 215/293/5 216/294/5 

f 203/235/6 216/278/6 217/277/6

f 216/278/6 203/235/6 204/234/6

vt 0.826772 0
vt 1.22047 0
vt 1.22047 0.0787402
vt 0.826772 0.0787402
f 156/295/5 157/296/5 217/297/5 218/298/5 

f 155/270/6 182/223/6 49/64/6

v 8.9 2 20.5
vt 0.350394 -0.807087
f 49/64/6 182/223/6 223/299/6

v 8.9 2 21
vt 0.350394 -0.826772
f 224/300/6 223/299/6 182/223/6

f 223/299/6 224/300/6 171/212/6

f 171/212/6 224/300/6 172/213/6

v 8.9 0 21
f 225/63/4 147/62/4 172/207/4 224/208/4 

vt -0.350394 -0.826772
f 225/301/1 148/184/1 147/183/1

v 8.9 0 20.5
vt -0.350394 -0.807087
f 148/184/1 225/301/1 226/302/1

f 25/29/1 226/302/1 225/301/1

f 25/29/1 26/30/1 226/302/1

f 226/302/1 26/30/1 165/203/1

v 8.9 2 10.5
f 226/264/3 165/265/3 227/266/3 223/267/3 

f 165/63/4 149/62/4 170/207/4 227/208/4 

f 149/273/5 148/274/5 171/275/5 170/276/5 

f 148/187/2 226/188/2 223/205/2 171/206/2 

vt 0.350394 -0.393701
vt 0.350394 -0.413386
f 170/211/6 167/303/6 227/304/6

f 167/303/6 170/211/6 168/209/6

f 48/63/6 227/304/6 167/303/6

f 48/63/6 49/64/6 227/304/6

f 227/304/6 49/64/6 223/299/6

v 8.9 0 31
vt -0.350394 -1.22047
f 25/29/1 225/301/1 228/305/1

v 8.9 2 31
f 228/259/3 225/260/3 224/261/3 229/262/3 

v 8.9 2 31.5
vt 0.350394 -1.24016
vt 0.350394 -1.22047
f 224/300/6 230/306/6 229/307/6

v 8.9 2 41.5
vt 0.350394 -1.63386
f 224/300/6 231/308/6 230/306/6

v 8.9 2 42
vt 0.350394 -1.65354
f 224/300/6 232/309/6 231/308/6

v 8.9 2 52
vt 0.350394 -2.04724
f 224/300/6 233/310/6 232/309/6

v 8.9 2 52.5
vt 0.350394 -2.06693
f 224/300/6 234/311/6 233/310/6

v 8.9 2 62.5
vt 0.350394 -2.46063
f 224/300/6 235/312/6 234/311/6

v 8.9 2 63
vt 0.350394 -2.48031
f 224/300/6 236/313/6 235/312/6

f 224/300/6 182/223/6 236/313/6

v 8.9 0 63
f 25/127/3 237/128/3 236/129/3 182/130/3 

v 8.9 0 62.5
vt -0.350394 -2.46063
vt -0.350394 -2.48031
f 25/29/1 238/314/1 237/315/1

v 8.9 0 52.5
vt -0.350394 -2.06693
f 25/29/1 239/316/1 238/314/1

v 8.9 0 52
vt -0.350394 -2.04724
f 25/29/1 240/317/1 239/316/1

v 8.9 0 42
vt -0.350394 -1.65354
f 25/29/1 241/318/1 240/317/1

v 8.9 0 41.5
vt -0.350394 -1.63386
f 25/29/1 242/319/1 241/318/1

v 8.9 0 31.5
vt -0.350394 -1.24016
f 25/29/1 243/320/1 242/319/1

f 25/29/1 228/305/1 243/320/1

f 146/182/1 243/320/1 228/305/1

f 243/320/1 146/182/1 145/181/1

f 243/63/4 145/62/4 174/207/4 230/208/4 

f 145/291/5 144/292/5 175/293/5 174/294/5 

f 144/187/2 242/188/2 231/205/2 175/206/2 

f 144/180/1 241/318/1 242/319/1

f 241/318/1 144/180/1 143/179/1

f 241/63/4 143/62/4 176/207/4 232/208/4 

f 143/287/5 142/288/5 177/289/5 176/290/5 

f 142/187/2 240/188/2 233/205/2 177/206/2 

f 142/178/1 239/316/1 240/317/1

f 239/316/1 142/178/1 141/177/1

f 239/63/4 141/62/4 178/207/4 234/208/4 

f 141/283/5 140/284/5 179/285/5 178/286/5 

f 140/187/2 238/188/2 235/205/2 179/206/2 

f 140/176/1 237/315/1 238/314/1

f 237/315/1 140/176/1 139/175/1

f 237/63/4 139/62/4 180/207/4 236/208/4 

f 139/242/5 24/243/5 181/244/5 180/245/5 

f 24/187/2 25/188/2 182/205/2 181/206/2 

f 180/221/6 235/312/6 236/313/6

f 235/312/6 180/221/6 179/220/6

f 238/247/3 239/248/3 234/249/3 235/250/3 

f 178/219/6 233/310/6 234/311/6

f 233/310/6 178/219/6 177/218/6

f 240/251/3 241/252/3 232/253/3 233/254/3 

f 176/217/6 231/308/6 232/309/6

f 231/308/6 176/217/6 175/216/6

f 242/255/3 243/256/3 230/257/3 231/258/3 

f 174/215/6 229/307/6 230/306/6

f 229/307/6 174/215/6 173/214/6

f 146/187/2 228/188/2 229/205/2 173/206/2 

f 147/295/5 146/296/5 173/297/5 172/298/5 

v -6.5 2.4 44.5
vt -1.75197 0.0944882
vt -1.75197 0.0787402
vt -1.12205 0.0787402
v -6.5 2.4 28.5
vt -1.12205 0.0944882
f 244/321/3 185/322/3 51/323/3 245/324/3 

vt -0.334646 0.0944882
vt -0.255906 0.0787402
vt -0.255906 0.0944882
f 55/325/4 54/75/4 185/326/4 244/327/4 

f 244/227/6 245/66/6 56/67/6 55/226/6 

vt 0.255906 0.0944882
vt 0.255906 0.0787402
vt 0.334646 0.0944882
f 245/328/2 51/329/2 52/40/2 56/330/2 

v 26.2 2 73
vt 1.0315 -2.87402
f 169/210/6 43/58/6 246/331/6

v 26.2 2 63
vt 1.0315 -2.48031
f 246/331/6 43/58/6 247/332/6

v 26.2 2 62.5
vt 1.0315 -2.46063
f 247/332/6 43/58/6 248/333/6

v 26.2 2 52.5
vt 1.0315 -2.06693
f 248/333/6 43/58/6 249/334/6

v 26.2 2 52
vt 1.0315 -2.04724
f 249/334/6 43/58/6 250/335/6

v 26.2 2 42
vt 1.0315 -1.65354
f 250/335/6 43/58/6 251/336/6

v 26.2 2 41.5
vt 1.0315 -1.63386
f 251/336/6 43/58/6 252/337/6

v 26.2 2 31.5
vt 1.0315 -1.24016
f 252/337/6 43/58/6 253/338/6

v 26.2 2 31
vt 1.0315 -1.22047
f 253/338/6 43/58/6 254/339/6

v 26.2 2 21
vt 1.0315 -0.826772
f 254/339/6 43/58/6 255/340/6

v 26.2 2 20.5
vt 1.0315 -0.807087
f 255/340/6 43/58/6 256/341/6

f 256/341/6 43/58/6 44/59/6

v 26.2 0 10.5
f 257/273/5 124/274/5 256/275/5 44/276/5 

vt -1.0315 -0.413386
f 257/342/1 123/157/1 124/160/1

v 26.2 0 10
vt -1.0315 -0.393701
f 258/343/1 123/157/1 257/342/1

v 26.2 0 -0
vt -1.0315 0
f 259/344/1 123/157/1 258/343/1

f 259/344/1 31/34/1 123/157/1

f 138/174/1 31/34/1 259/344/1

vt 1.0315 0.0787402
vt 0.700787 0.0787402
f 138/61/4 259/60/4 45/345/4 46/346/4 

v 26.2 2 10
f 259/12/5 258/191/5 260/192/5 45/13/5 

v 17.8 2 10
vt -0.700787 0.0787402
vt -1.0315 0.0787402
f 258/344/2 137/174/2 261/347/2 260/348/2 

f 258/343/1 136/172/1 137/173/1

f 136/172/1 258/343/1 257/342/1

v 17.8 2 10.5
f 136/61/4 257/60/4 44/345/4 262/346/4 

vt 0.700787 -0.393701
vt 0.700787 -0.413386
f 44/59/6 261/349/6 262/350/6

vt 1.0315 -0.393701
f 261/349/6 44/59/6 260/351/6

f 260/351/6 44/59/6 45/60/6

f 46/61/6 262/350/6 261/349/6

v 17.8 2 20.5
vt 0.700787 -0.807087
f 46/61/6 263/352/6 262/350/6

v 17.8 2 21
vt 0.700787 -0.826772
f 46/61/6 264/353/6 263/352/6

v 17.8 2 31
vt 0.700787 -1.22047
f 46/61/6 265/354/6 264/353/6

v 17.8 2 31.5
vt 0.700787 -1.24016
f 46/61/6 266/355/6 265/354/6

v 17.8 2 41.5
vt 0.700787 -1.63386
f 46/61/6 267/356/6 266/355/6

v 17.8 2 42
vt 0.700787 -1.65354
f 46/61/6 268/357/6 267/356/6

v 17.8 2 52
vt 0.700787 -2.04724
f 46/61/6 269/358/6 268/357/6

v 17.8 2 52.5
vt 0.700787 -2.06693
f 46/61/6 270/359/6 269/358/6

v 17.8 2 62.5
vt 0.700787 -2.46063
f 46/61/6 271/360/6 270/359/6

v 17.8 2 63
vt 0.700787 -2.48031
f 46/61/6 272/361/6 271/360/6

f 46/61/6 169/210/6 272/361/6

f 46/61/6 47/62/6 169/210/6

v 17.8 0 63
f 23/127/3 273/128/3 272/129/3 169/130/3 

v 17.8 0 62.5
vt -0.700787 -2.46063
vt -0.700787 -2.48031
f 23/27/1 274/362/1 273/363/1

v 17.8 0 52.5
vt -0.700787 -2.06693
f 23/27/1 275/364/1 274/362/1

v 17.8 0 52
vt -0.700787 -2.04724
f 23/27/1 276/365/1 275/364/1

v 17.8 0 42
vt -0.700787 -1.65354
f 23/27/1 277/366/1 276/365/1

v 17.8 0 41.5
vt -0.700787 -1.63386
f 23/27/1 278/367/1 277/366/1

v 17.8 0 31.5
vt -0.700787 -1.24016
f 23/27/1 279/368/1 278/367/1

v 17.8 0 31
vt -0.700787 -1.22047
f 23/27/1 280/369/1 279/368/1

f 23/27/1 134/170/1 280/369/1

f 280/259/3 134/260/3 264/261/3 265/262/3 

f 134/61/4 133/60/4 255/345/4 264/346/4 

f 133/295/5 132/296/5 254/297/5 255/298/5 

f 132/344/2 280/174/2 265/347/2 254/348/2 

f 132/168/1 279/368/1 280/369/1

f 279/368/1 132/168/1 131/167/1

f 279/61/4 131/60/4 253/345/4 266/346/4 

f 131/291/5 130/292/5 252/293/5 253/294/5 

f 130/344/2 278/174/2 267/347/2 252/348/2 

f 130/166/1 277/366/1 278/367/1

f 277/366/1 130/166/1 129/165/1

f 277/61/4 129/60/4 251/345/4 268/346/4 

f 129/287/5 128/288/5 250/289/5 251/290/5 

f 128/344/2 276/174/2 269/347/2 250/348/2 

f 128/164/1 275/364/1 276/365/1

f 275/364/1 128/164/1 127/163/1

f 275/61/4 127/60/4 249/345/4 270/346/4 

f 127/283/5 126/284/5 248/285/5 249/286/5 

f 126/344/2 274/174/2 271/347/2 248/348/2 

f 126/162/1 273/363/1 274/362/1

f 273/363/1 126/162/1 125/161/1

f 273/61/4 125/60/4 247/345/4 272/346/4 

f 125/242/5 22/243/5 246/244/5 247/245/5 

f 22/344/2 23/174/2 169/347/2 246/348/2 

f 247/332/6 271/360/6 272/361/6

f 271/360/6 247/332/6 248/333/6

f 274/247/3 275/248/3 270/249/3 271/250/3 

f 249/334/6 269/358/6 270/359/6

f 269/358/6 249/334/6 250/335/6

f 276/251/3 277/252/3 268/253/3 269/254/3 

f 251/336/6 267/356/6 268/357/6

f 267/356/6 251/336/6 252/337/6

f 278/255/3 279/256/3 266/257/3 267/258/3 

f 253/338/6 265/354/6 266/355/6

f 265/354/6 253/338/6 254/339/6

f 255/340/6 263/352/6 264/353/6

f 263/352/6 255/340/6 256/341/6

f 124/344/2 135/174/2 263/347/2 256/348/2 

f 135/264/3 136/265/3 262/266/3 263/267/3 

f 137/11/3 138/12/3 46/13/3 261/14/3 

v 35.1 0 -0
f 123/157/1 31/34/1 281/156/1

f 281/156/1 31/34/1 105/124/1

v 44 0 -0
f 105/124/1 31/34/1 282/123/1

v 44.5 0 -0
vt -1.75197 0
f 282/123/1 31/34/1 283/370/1

v 52.9 0 -0
vt -2.08268 0
f 283/370/1 31/34/1 284/371/1

v 53.4 0 -0
vt -2.10236 0
f 284/371/1 31/34/1 285/372/1

v 61.8 0 -0
vt -2.43307 0
f 285/372/1 31/34/1 286/373/1

f 286/373/1 31/34/1 9/8/1

v 70.7 0 -0
f 9/8/1 31/34/1 287/7/1

f 287/7/1 31/34/1 6/6/1

v 70.7 0 10.5
vt -2.78346 -0.413386
f 6/6/1 31/34/1 288/374/1

v 70.7 0 20.5
vt -2.78346 -0.807087
f 288/374/1 31/34/1 289/375/1

f 14/18/1 289/375/1 31/34/1

v 70.7 0 73
vt -2.78346 -2.87402
f 14/18/1 290/376/1 289/375/1

f 14/18/1 11/15/1 290/376/1

f 290/7/2 11/8/2 69/9/2 70/10/2 

v 62.3 0 63
v 62.3 2 63
f 11/127/3 291/128/3 292/129/3 69/130/3 

v 62.3 0 62.5
vt -2.45276 -2.46063
vt -2.45276 -2.48031
f 11/15/1 293/377/1 291/378/1

v 62.3 0 52.5
vt -2.45276 -2.06693
f 11/15/1 294/379/1 293/377/1

v 62.3 0 52
vt -2.45276 -2.04724
f 11/15/1 295/380/1 294/379/1

v 62.3 0 42
vt -2.45276 -1.65354
f 11/15/1 296/381/1 295/380/1

v 62.3 0 41.5
vt -2.45276 -1.63386
f 11/15/1 297/382/1 296/381/1

v 62.3 0 31.5
vt -2.45276 -1.24016
f 11/15/1 298/383/1 297/382/1

v 62.3 0 31
vt -2.45276 -1.22047
f 11/15/1 299/384/1 298/383/1

f 11/15/1 1/1/1 299/384/1

f 11/15/1 5/5/1 1/1/1

v 62.3 2 21
v 62.3 2 31
f 299/259/3 1/260/3 300/261/3 301/262/3 

vt 2.78346 0.0787402
vt 2.45276 0.0787402
f 1/109/4 3/108/4 79/385/4 300/386/4 

v 70.7 0 31
f 3/295/5 302/296/5 78/297/5 79/298/5 

vt -2.78346 -1.22047
f 3/3/1 289/375/1 302/387/1

f 3/3/1 2/2/1 289/375/1

v 62.3 2 20.5
f 289/7/2 2/8/2 303/9/2 80/10/2 

v 62.3 2 10.5
f 2/264/3 4/265/3 304/266/3 303/267/3 

f 4/109/4 288/108/4 81/385/4 304/386/4 

f 4/4/1 6/6/1 288/374/1

f 288/273/5 289/274/5 80/275/5 81/276/5 

vt 2.78346 -0.393701
vt 2.45276 -0.413386
f 8/388/6 304/389/6 81/106/6

vt 2.45276 -0.393701
f 7/390/6 304/389/6 8/388/6

vt 2.45276 -0.807087
f 304/389/6 7/390/6 303/391/6

vt 2.45276 -0.826772
f 300/392/6 303/391/6 7/390/6

f 303/391/6 300/392/6 79/104/6

f 303/391/6 79/104/6 80/105/6

f 10/109/6 300/392/6 7/390/6

vt 2.45276 -1.22047
f 10/109/6 301/393/6 300/392/6

v 62.3 2 31.5
vt 2.45276 -1.24016
f 10/109/6 305/394/6 301/393/6

v 62.3 2 41.5
vt 2.45276 -1.63386
f 10/109/6 306/395/6 305/394/6

v 62.3 2 42
vt 2.45276 -1.65354
f 10/109/6 307/396/6 306/395/6

v 62.3 2 52
vt 2.45276 -2.04724
f 10/109/6 308/397/6 307/396/6

v 62.3 2 52.5
vt 2.45276 -2.06693
f 10/109/6 309/398/6 308/397/6

v 62.3 2 62.5
vt 2.45276 -2.46063
f 10/109/6 310/399/6 309/398/6

vt 2.45276 -2.48031
f 10/109/6 292/400/6 310/399/6

f 10/109/6 69/94/6 292/400/6

v 61.8 2 10.5
vt 2.43307 -0.413386
f 10/109/6 311/401/6 69/94/6

f 10/109/6 83/110/6 311/401/6

v 61.8 2 10
vt 2.43307 -0.393701
f 312/402/6 311/401/6 83/110/6

v 53.4 2 10.5
vt 2.10236 -0.413386
f 312/402/6 313/403/6 311/401/6

v 53.4 2 10
vt 2.10236 -0.393701
f 314/404/6 313/403/6 312/402/6

v 53.4 2 20.5
vt 2.10236 -0.807087
f 313/403/6 314/404/6 315/405/6

v 53.4 2 21
vt 2.10236 -0.826772
f 316/406/6 315/405/6 314/404/6

v 61.8 2 21
vt 2.43307 -0.826772
f 315/405/6 316/406/6 317/407/6

v 53.4 0 21
v 61.8 0 21
vt 2.43307 0.0787402
vt 2.10236 0.0787402
f 318/111/4 319/110/4 317/408/4 316/409/4 

vt -2.10236 -0.826772
v 53.4 0 20.5
vt -2.10236 -0.807087
vt -2.43307 -0.826772
f 318/410/1 320/411/1 319/412/1

v 53.4 0 10.5
vt -2.10236 -0.413386
f 320/411/1 318/410/1 321/413/1

v 53.4 0 10
vt -2.10236 -0.393701
f 322/414/1 321/413/1 318/410/1

v 61.8 0 10
vt -2.43307 -0.393701
f 321/413/1 322/414/1 323/415/1

vt -2.10236 0.0787402
vt -2.43307 0.0787402
f 323/373/2 322/372/2 314/416/2 312/417/2 

f 322/11/3 285/12/3 84/13/3 314/14/3 

f 15/19/1 285/372/1 322/414/1

v 52.9 0 20.5
vt -2.08268 -0.807087
f 15/19/1 324/418/1 285/372/1

f 15/19/1 16/20/1 324/418/1

v 52.9 0 63
vt -2.08268 -2.48031
f 325/419/1 324/418/1 16/20/1

v 52.9 0 62.5
vt -2.08268 -2.46063
f 326/420/1 324/418/1 325/419/1

v 52.9 0 52.5
vt -2.08268 -2.06693
f 327/421/1 324/418/1 326/420/1

v 52.9 0 52
vt -2.08268 -2.04724
f 328/422/1 324/418/1 327/421/1

v 52.9 0 42
vt -2.08268 -1.65354
f 329/423/1 324/418/1 328/422/1

v 52.9 0 41.5
vt -2.08268 -1.63386
f 330/424/1 324/418/1 329/423/1

v 52.9 0 31.5
vt -2.08268 -1.24016
f 331/425/1 324/418/1 330/424/1

v 52.9 0 31
vt -2.08268 -1.22047
f 332/426/1 324/418/1 331/425/1

v 52.9 0 21
vt -2.08268 -0.826772
f 333/427/1 324/418/1 332/426/1

v 44.5 0 20.5
vt -1.75197 -0.807087
f 333/427/1 334/428/1 324/418/1

v 44.5 0 21
vt -1.75197 -0.826772
f 335/429/1 334/428/1 333/427/1

v 44.5 0 10.5
vt -1.75197 -0.413386
f 334/428/1 335/429/1 336/430/1

v 44.5 0 10
vt -1.75197 -0.393701
f 337/431/1 336/430/1 335/429/1

v 52.9 0 10
vt -2.08268 -0.393701
f 336/430/1 337/431/1 338/432/1

v 44.5 2 10
v 52.9 2 10
vt -2.08268 0.0787402
f 338/371/2 337/370/2 339/322/2 340/433/2 

f 337/11/3 283/12/3 86/13/3 339/14/3 

f 17/21/1 283/370/1 337/431/1

v 44 0 20.5
vt -1.73228 -0.807087
f 17/21/1 341/434/1 283/370/1

f 17/21/1 18/22/1 341/434/1

v 44 0 63
vt -1.73228 -2.48031
f 342/435/1 341/434/1 18/22/1

v 44 0 62.5
vt -1.73228 -2.46063
f 343/436/1 341/434/1 342/435/1

v 44 0 52.5
vt -1.73228 -2.06693
f 344/437/1 341/434/1 343/436/1

v 44 0 52
vt -1.73228 -2.04724
f 345/438/1 341/434/1 344/437/1

v 44 0 42
vt -1.73228 -1.65354
f 346/439/1 341/434/1 345/438/1

v 44 0 41.5
vt -1.73228 -1.63386
f 347/440/1 341/434/1 346/439/1

v 44 0 31.5
vt -1.73228 -1.24016
f 348/441/1 341/434/1 347/440/1

v 44 0 31
vt -1.73228 -1.22047
f 349/442/1 341/434/1 348/441/1

v 44 0 21
vt -1.73228 -0.826772
f 350/443/1 341/434/1 349/442/1

v 35.6 0 20.5
vt -1.40157 -0.807087
f 350/443/1 351/444/1 341/434/1

f 103/139/1 351/444/1 350/443/1

v 35.6 0 10.5
vt -1.40157 -0.413386
f 351/444/1 103/139/1 352/445/1

f 104/140/1 352/445/1 103/139/1

v 44 0 10
vt -1.73228 -0.393701
f 352/445/1 104/140/1 353/446/1

v 35.6 2 10
v 44 2 10
f 353/123/2 104/124/2 354/125/2 355/126/2 

f 104/11/3 105/12/3 88/13/3 354/14/3 

vt 1.73228 0.0787402
vt 1.40157 0.0787402
f 105/117/4 282/114/4 87/447/4 88/448/4 

f 282/12/5 353/191/5 355/192/5 87/13/5 

f 282/123/1 283/370/1 353/446/1

v 44 0 10.5
vt -1.73228 -0.413386
f 353/446/1 283/370/1 356/449/1

f 356/449/1 283/370/1 341/434/1

v 44 2 20.5
v 44 2 10.5
f 356/273/5 341/274/5 357/275/5 358/276/5 

v 35.6 2 20.5
f 341/123/2 351/124/2 359/125/2 357/126/2 

v 35.6 2 10.5
f 351/264/3 352/265/3 360/266/3 359/267/3 

f 352/117/4 356/114/4 358/447/4 360/448/4 

f 352/445/1 353/446/1 356/449/1

vt 1.73228 -0.393701
vt 1.40157 -0.413386
vt 1.73228 -0.413386
f 355/450/6 360/451/6 358/452/6

vt 1.40157 -0.393701
f 354/453/6 360/451/6 355/450/6

vt 1.40157 -0.807087
f 360/451/6 354/453/6 359/454/6

v 35.6 2 21
vt 1.40157 -0.826772
f 361/455/6 359/454/6 354/453/6

v 44 2 21
vt 1.73228 -0.826772
f 359/454/6 361/455/6 362/456/6

f 103/117/4 350/114/4 362/447/4 361/448/4 

v 44 2 31
f 350/295/5 349/296/5 363/297/5 362/298/5 

v 35.6 2 31
f 349/123/2 102/124/2 364/125/2 363/126/2 

f 349/442/1 101/137/1 102/138/1

f 101/137/1 349/442/1 348/441/1

v 44 2 31.5
v 35.6 2 31.5
f 101/117/4 348/114/4 365/447/4 366/448/4 

v 44 2 41.5
f 348/291/5 347/292/5 367/293/5 365/294/5 

v 35.6 2 41.5
f 347/123/2 100/124/2 368/125/2 367/126/2 

f 347/440/1 99/135/1 100/136/1

f 99/135/1 347/440/1 346/439/1

v 44 2 42
v 35.6 2 42
f 99/117/4 346/114/4 369/447/4 370/448/4 

v 44 2 52
f 346/287/5 345/288/5 371/289/5 369/290/5 

v 35.6 2 52
f 345/123/2 98/124/2 372/125/2 371/126/2 

f 345/438/1 97/133/1 98/134/1

f 97/133/1 345/438/1 344/437/1

v 44 2 52.5
v 35.6 2 52.5
f 97/117/4 344/114/4 373/447/4 374/448/4 

v 44 2 62.5
f 344/283/5 343/284/5 375/285/5 373/286/5 

v 35.6 2 62.5
f 343/123/2 96/124/2 376/125/2 375/126/2 

f 343/436/1 94/132/1 96/131/1

f 94/132/1 343/436/1 342/435/1

v 44 2 63
f 94/117/4 342/114/4 377/447/4 95/448/4 

f 342/242/5 18/243/5 64/244/5 377/245/5 

vt 1.73228 -2.48031
f 64/89/6 65/90/6 377/457/6

vt 1.73228 -2.46063
f 377/457/6 65/90/6 375/458/6

vt 1.73228 -2.06693
f 375/458/6 65/90/6 373/459/6

vt 1.73228 -2.04724
f 373/459/6 65/90/6 371/460/6

vt 1.73228 -1.65354
f 371/460/6 65/90/6 369/461/6

vt 1.73228 -1.63386
f 369/461/6 65/90/6 367/462/6

vt 1.73228 -1.24016
f 367/462/6 65/90/6 365/463/6

vt 1.73228 -1.22047
f 365/463/6 65/90/6 363/464/6

f 363/464/6 65/90/6 362/456/6

vt 1.73228 -0.807087
f 362/456/6 65/90/6 357/465/6

f 357/465/6 65/90/6 358/452/6

f 86/113/6 358/452/6 65/90/6

f 86/113/6 87/114/6 358/452/6

f 355/450/6 358/452/6 87/114/6

v 44.5 2 63
vt 1.75197 -2.48031
f 86/113/6 65/90/6 378/466/6

v 44.5 0 63
f 17/127/3 379/128/3 378/129/3 65/130/3 

v 44.5 0 62.5
vt -1.75197 -2.46063
vt -1.75197 -2.48031
f 17/21/1 380/467/1 379/468/1

v 44.5 0 52.5
vt -1.75197 -2.06693
f 17/21/1 381/469/1 380/467/1

v 44.5 0 52
vt -1.75197 -2.04724
f 17/21/1 382/470/1 381/469/1

v 44.5 0 42
vt -1.75197 -1.65354
f 17/21/1 383/471/1 382/470/1

v 44.5 0 41.5
vt -1.75197 -1.63386
f 17/21/1 384/472/1 383/471/1

v 44.5 0 31.5
vt -1.75197 -1.24016
f 17/21/1 385/473/1 384/472/1

v 44.5 0 31
vt -1.75197 -1.22047
f 17/21/1 386/474/1 385/473/1

f 17/21/1 335/429/1 386/474/1

f 17/21/1 337/431/1 335/429/1

v 44.5 2 21
v 44.5 2 31
f 386/259/3 335/260/3 387/261/3 388/262/3 

v 52.9 2 21
vt 2.08268 0.0787402
f 335/113/4 333/112/4 389/475/4 387/71/4 

v 52.9 2 31
f 333/295/5 332/296/5 390/297/5 389/298/5 

f 332/371/2 386/370/2 388/322/2 390/433/2 

f 332/426/1 385/473/1 386/474/1

f 385/473/1 332/426/1 331/425/1

v 52.9 2 31.5
v 44.5 2 31.5
f 385/113/4 331/112/4 391/475/4 392/71/4 

v 52.9 2 41.5
f 331/291/5 330/292/5 393/293/5 391/294/5 

v 44.5 2 41.5
f 330/371/2 384/370/2 394/322/2 393/433/2 

f 330/424/1 383/471/1 384/472/1

f 383/471/1 330/424/1 329/423/1

v 52.9 2 42
v 44.5 2 42
f 383/113/4 329/112/4 395/475/4 396/71/4 

v 52.9 2 52
f 329/287/5 328/288/5 397/289/5 395/290/5 

v 44.5 2 52
f 328/371/2 382/370/2 398/322/2 397/433/2 

f 328/422/1 381/469/1 382/470/1

f 381/469/1 328/422/1 327/421/1

v 52.9 2 52.5
v 44.5 2 52.5
f 381/113/4 327/112/4 399/475/4 400/71/4 

v 52.9 2 62.5
f 327/283/5 326/284/5 401/285/5 399/286/5 

v 44.5 2 62.5
f 326/371/2 380/370/2 402/322/2 401/433/2 

f 326/420/1 379/468/1 380/467/1

f 379/468/1 326/420/1 325/419/1

v 52.9 2 63
f 325/128/3 326/247/3 401/250/3 403/129/3 

vt 2.08268 -2.48031
vt 2.08268 -2.46063
f 403/476/6 67/92/6 401/477/6

f 66/91/6 67/92/6 403/476/6

f 325/242/5 16/243/5 66/244/5 403/245/5 

f 16/371/2 17/370/2 65/322/2 66/433/2 

f 379/113/4 325/112/4 403/475/4 378/71/4 

vt 1.75197 -2.46063
f 403/476/6 402/478/6 378/466/6

f 402/478/6 403/476/6 401/477/6

f 86/113/6 378/466/6 402/478/6

vt 1.75197 -2.06693
f 86/113/6 402/478/6 400/479/6

f 380/247/3 381/248/3 400/249/3 402/250/3 

vt 1.75197 -2.04724
f 86/113/6 400/479/6 398/480/6

vt 2.08268 -2.06693
f 399/481/6 398/480/6 400/479/6

vt 2.08268 -2.04724
f 398/480/6 399/481/6 397/482/6

f 399/481/6 67/92/6 397/482/6

f 401/477/6 67/92/6 399/481/6

vt 2.08268 -1.65354
f 397/482/6 67/92/6 395/483/6

vt 2.08268 -1.63386
f 395/483/6 67/92/6 393/484/6

vt 2.08268 -1.24016
f 393/484/6 67/92/6 391/485/6

vt 2.08268 -1.22047
f 391/485/6 67/92/6 390/486/6

vt 2.08268 -0.826772
f 390/486/6 67/92/6 389/487/6

v 52.9 2 20.5
vt 2.08268 -0.807087
f 389/487/6 67/92/6 404/488/6

v 52.9 2 10.5
vt 2.08268 -0.413386
f 404/488/6 67/92/6 405/489/6

f 84/111/6 405/489/6 67/92/6

f 84/111/6 85/112/6 405/489/6

vt 2.08268 -0.393701
f 340/490/6 405/489/6 85/112/6

v 44.5 2 10.5
vt 1.75197 -0.413386
f 340/490/6 406/491/6 405/489/6

vt 1.75197 -0.393701
f 339/492/6 406/491/6 340/490/6

v 44.5 2 20.5
vt 1.75197 -0.807087
f 406/491/6 339/492/6 407/493/6

vt 1.75197 -0.826772
f 387/494/6 407/493/6 339/492/6

f 407/493/6 387/494/6 389/487/6

f 407/493/6 389/487/6 404/488/6

f 324/371/2 334/370/2 407/322/2 404/433/2 

f 334/264/3 336/265/3 406/266/3 407/267/3 

v 52.9 0 10.5
f 336/113/4 408/112/4 405/475/4 406/71/4 

vt -2.08268 -0.413386
f 336/430/1 338/432/1 408/495/1

f 338/432/1 285/372/1 408/495/1

f 284/371/1 285/372/1 338/432/1

f 284/12/5 338/191/5 340/192/5 85/13/5 

f 283/113/4 284/112/4 85/475/4 86/71/4 

f 408/495/1 285/372/1 324/418/1

f 408/273/5 324/274/5 404/275/5 405/276/5 

f 86/113/6 387/494/6 339/492/6

vt 1.75197 -1.22047
f 86/113/6 388/496/6 387/494/6

vt 1.75197 -1.24016
f 86/113/6 392/497/6 388/496/6

vt 1.75197 -1.63386
f 86/113/6 394/498/6 392/497/6

vt 1.75197 -1.65354
f 86/113/6 396/499/6 394/498/6

f 86/113/6 398/480/6 396/499/6

f 382/251/3 383/252/3 396/253/3 398/254/3 

f 395/483/6 394/498/6 396/499/6

f 394/498/6 395/483/6 393/484/6

f 384/255/3 385/256/3 392/257/3 394/258/3 

f 391/485/6 388/496/6 392/497/6

f 388/496/6 391/485/6 390/486/6

v 53.4 2 63
vt 2.10236 -2.48031
f 84/111/6 67/92/6 409/500/6

v 53.4 0 63
f 15/127/3 410/128/3 409/129/3 67/130/3 

v 53.4 0 62.5
vt -2.10236 -2.46063
vt -2.10236 -2.48031
f 15/19/1 411/501/1 410/502/1

v 53.4 0 52.5
vt -2.10236 -2.06693
f 15/19/1 412/503/1 411/501/1

v 53.4 0 52
vt -2.10236 -2.04724
f 15/19/1 413/504/1 412/503/1

v 53.4 0 42
vt -2.10236 -1.65354
f 15/19/1 414/505/1 413/504/1

v 53.4 0 41.5
vt -2.10236 -1.63386
f 15/19/1 415/506/1 414/505/1

v 53.4 0 31.5
vt -2.10236 -1.24016
f 15/19/1 416/507/1 415/506/1

v 53.4 0 31
vt -2.10236 -1.22047
f 15/19/1 417/508/1 416/507/1

f 15/19/1 318/410/1 417/508/1

f 15/19/1 322/414/1 318/410/1

v 53.4 2 31
f 417/259/3 318/260/3 316/261/3 418/262/3 

vt 2.10236 -1.22047
f 84/111/6 418/509/6 316/406/6

v 53.4 2 31.5
vt 2.10236 -1.24016
f 84/111/6 419/510/6 418/509/6

v 53.4 2 41.5
vt 2.10236 -1.63386
f 84/111/6 420/511/6 419/510/6

v 53.4 2 42
vt 2.10236 -1.65354
f 84/111/6 421/512/6 420/511/6

v 53.4 2 52
vt 2.10236 -2.04724
f 84/111/6 422/513/6 421/512/6

v 53.4 2 52.5
vt 2.10236 -2.06693
f 84/111/6 423/514/6 422/513/6

v 53.4 2 62.5
vt 2.10236 -2.46063
f 84/111/6 424/515/6 423/514/6

f 84/111/6 409/500/6 424/515/6

v 61.8 2 63
vt 2.43307 -2.48031
f 425/516/6 424/515/6 409/500/6

v 61.8 2 62.5
vt 2.43307 -2.46063
f 424/515/6 425/516/6 426/517/6

f 425/516/6 69/94/6 426/517/6

f 68/93/6 69/94/6 425/516/6

v 61.8 0 63
f 427/242/5 13/243/5 68/244/5 425/245/5 

vt -2.43307 -2.48031
f 427/518/1 12/16/1 13/17/1

v 61.8 0 62.5
vt -2.43307 -2.46063
f 428/519/1 12/16/1 427/518/1

v 61.8 0 52.5
vt -2.43307 -2.06693
f 429/520/1 12/16/1 428/519/1

v 61.8 0 52
vt -2.43307 -2.04724
f 430/521/1 12/16/1 429/520/1

v 61.8 0 42
vt -2.43307 -1.65354
f 431/522/1 12/16/1 430/521/1

v 61.8 0 41.5
vt -2.43307 -1.63386
f 432/523/1 12/16/1 431/522/1

v 61.8 0 31.5
vt -2.43307 -1.24016
f 433/524/1 12/16/1 432/523/1

v 61.8 0 31
vt -2.43307 -1.22047
f 434/525/1 12/16/1 433/524/1

f 319/412/1 12/16/1 434/525/1

f 319/412/1 320/411/1 12/16/1

v 61.8 2 20.5
f 12/373/2 320/372/2 315/416/2 435/417/2 

f 320/264/3 321/265/3 313/266/3 315/267/3 

v 61.8 0 10.5
f 321/111/4 436/110/4 311/408/4 313/409/4 

vt -2.43307 -0.413386
f 321/413/1 323/415/1 436/526/1

f 323/415/1 9/8/1 436/526/1

f 286/373/1 9/8/1 323/415/1

f 286/12/5 323/191/5 312/192/5 83/13/5 

f 285/111/4 286/110/4 83/408/4 84/409/4 

f 436/526/1 9/8/1 12/16/1

f 436/273/5 12/274/5 435/275/5 311/276/5 

vt 2.43307 -0.807087
f 435/527/6 69/94/6 311/401/6

f 317/407/6 69/94/6 435/527/6

v 61.8 2 31
vt 2.43307 -1.22047
f 437/528/6 69/94/6 317/407/6

v 61.8 2 31.5
vt 2.43307 -1.24016
f 438/529/6 69/94/6 437/528/6

v 61.8 2 41.5
vt 2.43307 -1.63386
f 439/530/6 69/94/6 438/529/6

v 61.8 2 42
vt 2.43307 -1.65354
f 440/531/6 69/94/6 439/530/6

v 61.8 2 52
vt 2.43307 -2.04724
f 441/532/6 69/94/6 440/531/6

v 61.8 2 52.5
vt 2.43307 -2.06693
f 442/533/6 69/94/6 441/532/6

f 426/517/6 69/94/6 442/533/6

f 429/283/5 428/284/5 426/285/5 442/286/5 

f 428/373/2 411/372/2 424/416/2 426/417/2 

f 428/519/1 410/502/1 411/501/1

f 410/502/1 428/519/1 427/518/1

f 410/111/4 427/110/4 425/408/4 409/409/4 

f 411/247/3 412/248/3 423/249/3 424/250/3 

f 412/111/4 429/110/4 442/408/4 423/409/4 

f 412/503/1 430/521/1 429/520/1

f 430/521/1 412/503/1 413/504/1

f 430/373/2 413/372/2 422/416/2 441/417/2 

f 413/251/3 414/252/3 421/253/3 422/254/3 

f 414/111/4 431/110/4 440/408/4 421/409/4 

f 414/505/1 432/523/1 431/522/1

f 432/523/1 414/505/1 415/506/1

f 432/373/2 415/372/2 420/416/2 439/417/2 

f 415/255/3 416/256/3 419/257/3 420/258/3 

f 416/111/4 433/110/4 438/408/4 419/409/4 

f 416/507/1 434/525/1 433/524/1

f 434/525/1 416/507/1 417/508/1

f 434/373/2 417/372/2 418/416/2 437/417/2 

f 418/509/6 438/529/6 437/528/6

f 438/529/6 418/509/6 419/510/6

f 319/295/5 434/296/5 437/297/5 317/298/5 

f 433/291/5 432/292/5 439/293/5 438/294/5 

f 420/511/6 440/531/6 439/530/6

f 440/531/6 420/511/6 421/512/6

f 431/287/5 430/288/5 441/289/5 440/290/5 

f 422/513/6 442/533/6 441/532/6

f 442/533/6 422/513/6 423/514/6

f 315/405/6 317/407/6 435/527/6

f 13/373/2 15/372/2 67/416/2 68/417/2 

f 84/111/6 316/406/6 314/404/6

f 359/454/6 362/456/6 357/465/6

vt 1.40157 -1.22047
f 364/534/6 365/463/6 363/464/6

vt 1.40157 -1.24016
f 365/463/6 364/534/6 366/535/6

f 88/117/6 366/535/6 364/534/6

vt 1.40157 -1.63386
f 88/117/6 368/536/6 366/535/6

vt 1.40157 -1.65354
f 88/117/6 370/537/6 368/536/6

vt 1.40157 -2.04724
f 88/117/6 372/538/6 370/537/6

vt 1.40157 -2.06693
f 88/117/6 374/539/6 372/538/6

vt 1.40157 -2.46063
f 88/117/6 376/540/6 374/539/6

vt 1.40157 -2.48031
f 88/117/6 95/541/6 376/540/6

f 88/117/6 93/122/6 95/541/6

v 35.1 2 10.5
vt 1.38189 -0.413386
f 88/117/6 443/542/6 93/122/6

f 88/117/6 89/118/6 443/542/6

vt 1.38189 -0.393701
f 122/543/6 443/542/6 89/118/6

v 26.7 2 10.5
vt 1.05118 -0.413386
f 122/543/6 444/544/6 443/542/6

vt 1.05118 -0.393701
f 121/545/6 444/544/6 122/543/6

v 26.7 2 20.5
vt 1.05118 -0.807087
f 444/544/6 121/545/6 445/546/6

v 26.7 2 21
vt 1.05118 -0.826772
f 446/547/6 445/546/6 121/545/6

v 35.1 2 21
vt 1.38189 -0.826772
f 445/546/6 446/547/6 447/548/6

vt 1.38189 0.0787402
vt 1.05118 0.0787402
f 117/119/4 115/118/4 447/549/4 446/550/4 

v 35.1 2 31
f 115/295/5 114/296/5 448/297/5 447/298/5 

v 26.7 0 31
v 26.7 2 31
f 114/156/2 449/157/2 450/158/2 448/159/2 

v 26.7 0 31.5
vt -1.05118 -1.24016
vt -1.05118 -1.22047
f 114/149/1 451/551/1 449/552/1

f 451/551/1 114/149/1 113/148/1

v 35.1 2 31.5
v 26.7 2 31.5
f 451/119/4 113/118/4 452/549/4 453/550/4 

v 35.1 2 41.5
f 113/291/5 112/292/5 454/293/5 452/294/5 

v 26.7 0 41.5
v 26.7 2 41.5
f 112/156/2 455/157/2 456/158/2 454/159/2 

v 26.7 0 42
vt -1.05118 -1.65354
vt -1.05118 -1.63386
f 112/147/1 457/553/1 455/554/1

f 457/553/1 112/147/1 111/146/1

v 35.1 2 42
v 26.7 2 42
f 457/119/4 111/118/4 458/549/4 459/550/4 

v 35.1 2 52
f 111/287/5 110/288/5 460/289/5 458/290/5 

v 26.7 0 52
v 26.7 2 52
f 110/156/2 461/157/2 462/158/2 460/159/2 

v 26.7 0 52.5
vt -1.05118 -2.06693
vt -1.05118 -2.04724
f 110/145/1 463/555/1 461/556/1

f 463/555/1 110/145/1 109/144/1

v 35.1 2 52.5
v 26.7 2 52.5
f 463/119/4 109/118/4 464/549/4 465/550/4 

v 35.1 2 62.5
f 109/283/5 108/284/5 466/285/5 464/286/5 

v 26.7 0 62.5
v 26.7 2 62.5
f 108/156/2 467/157/2 468/158/2 466/159/2 

v 26.7 0 63
vt -1.05118 -2.48031
vt -1.05118 -2.46063
f 108/143/1 469/557/1 467/558/1

f 469/557/1 108/143/1 107/142/1

v 35.1 2 63
v 26.7 2 63
f 469/119/4 107/118/4 470/549/4 471/550/4 

f 107/242/5 20/243/5 92/244/5 470/245/5 

f 20/156/2 21/157/2 91/158/2 92/159/2 

f 21/127/3 469/128/3 471/129/3 91/130/3 

f 21/25/1 467/558/1 469/557/1

f 21/25/1 463/555/1 467/558/1

f 21/25/1 461/556/1 463/555/1

f 21/25/1 457/553/1 461/556/1

f 21/25/1 455/554/1 457/553/1

f 21/25/1 451/551/1 455/554/1

f 21/25/1 449/552/1 451/551/1

f 21/25/1 117/152/1 449/552/1

f 21/25/1 119/154/1 117/152/1

f 449/259/3 117/260/3 446/261/3 450/262/3 

vt 1.05118 -1.22047
f 90/119/6 450/559/6 446/547/6

vt 1.05118 -1.24016
f 90/119/6 453/560/6 450/559/6

vt 1.05118 -1.63386
f 90/119/6 456/561/6 453/560/6

vt 1.05118 -1.65354
f 90/119/6 459/562/6 456/561/6

vt 1.05118 -2.04724
f 90/119/6 462/563/6 459/562/6

vt 1.05118 -2.06693
f 90/119/6 465/564/6 462/563/6

vt 1.05118 -2.46063
f 90/119/6 468/565/6 465/564/6

vt 1.05118 -2.48031
f 90/119/6 471/566/6 468/565/6

f 90/119/6 91/120/6 471/566/6

vt 1.38189 -2.48031
f 470/567/6 468/565/6 471/566/6

vt 1.38189 -2.46063
f 468/565/6 470/567/6 466/568/6

f 470/567/6 93/122/6 466/568/6

f 92/121/6 93/122/6 470/567/6

vt 1.38189 -2.06693
f 466/568/6 93/122/6 464/569/6

vt 1.38189 -2.04724
f 464/569/6 93/122/6 460/570/6

vt 1.38189 -1.65354
f 460/570/6 93/122/6 458/571/6

vt 1.38189 -1.63386
f 458/571/6 93/122/6 454/572/6

vt 1.38189 -1.24016
f 454/572/6 93/122/6 452/573/6

vt 1.38189 -1.22047
f 452/573/6 93/122/6 448/574/6

f 448/574/6 93/122/6 447/548/6

v 35.1 2 20.5
vt 1.38189 -0.807087
f 447/548/6 93/122/6 472/575/6

f 472/575/6 93/122/6 443/542/6

v 35.1 0 10.5
f 473/273/5 106/274/5 472/275/5 443/276/5 

vt -1.38189 -0.413386
f 473/576/1 105/124/1 106/141/1

f 120/155/1 105/124/1 473/576/1

f 281/156/1 105/124/1 120/155/1

f 281/12/5 120/191/5 122/192/5 89/13/5 

f 123/119/4 281/118/4 89/549/4 90/550/4 

f 118/153/1 120/155/1 473/576/1

f 118/119/4 473/118/4 443/549/4 444/550/4 

f 116/264/3 118/265/3 444/266/3 445/267/3 

f 106/156/2 116/157/2 445/158/2 472/159/2 

f 445/546/6 447/548/6 472/575/6

f 450/559/6 452/573/6 448/574/6

f 452/573/6 450/559/6 453/560/6

f 456/561/6 458/571/6 454/572/6

f 458/571/6 456/561/6 459/562/6

f 462/563/6 464/569/6 460/570/6

f 464/569/6 462/563/6 465/564/6

f 467/247/3 463/248/3 465/249/3 468/250/3 

f 461/251/3 457/252/3 459/253/3 462/254/3 

f 455/255/3 451/256/3 453/257/3 456/258/3 

f 90/119/6 446/547/6 121/545/6

f 377/457/6 376/540/6 95/541/6

f 376/540/6 377/457/6 375/458/6

f 96/247/3 97/248/3 374/249/3 376/250/3 

f 373/459/6 372/538/6 374/539/6

f 372/538/6 373/459/6 371/460/6

f 98/251/3 99/252/3 370/253/3 372/254/3 

f 369/461/6 368/536/6 370/537/6

f 368/536/6 369/461/6 367/462/6

f 100/255/3 101/256/3 366/257/3 368/258/3 

f 88/117/6 364/534/6 361/455/6

f 102/259/3 103/260/3 361/261/3 364/262/3 

f 88/117/6 361/455/6 354/453/6

f 71/96/6 310/399/6 292/400/6

f 310/399/6 71/96/6 72/97/6

v 70.7 0 62.5
f 474/7/2 293/8/2 310/9/2 72/10/2 

vt -2.78346 -2.46063
f 474/577/1 291/378/1 293/377/1

v 70.7 0 63
vt -2.78346 -2.48031
f 291/378/1 474/577/1 475/578/1

f 474/577/1 289/375/1 475/578/1

v 70.7 0 52.5
vt -2.78346 -2.06693
f 476/579/1 289/375/1 474/577/1

v 70.7 0 52
vt -2.78346 -2.04724
f 477/580/1 289/375/1 476/579/1

v 70.7 0 42
vt -2.78346 -1.65354
f 478/581/1 289/375/1 477/580/1

v 70.7 0 41.5
vt -2.78346 -1.63386
f 479/582/1 289/375/1 478/581/1

v 70.7 0 31.5
vt -2.78346 -1.24016
f 480/583/1 289/375/1 479/582/1

f 302/387/1 289/375/1 480/583/1

f 298/383/1 302/387/1 480/583/1

f 302/387/1 298/383/1 299/384/1

f 302/7/2 299/8/2 301/9/2 78/10/2 

f 301/393/6 77/102/6 78/103/6

f 77/102/6 301/393/6 305/394/6

f 298/109/4 480/108/4 77/385/4 305/386/4 

f 480/291/5 479/292/5 76/293/5 77/294/5 

f 479/7/2 297/8/2 306/9/2 76/10/2 

f 479/582/1 296/381/1 297/382/1

f 296/381/1 479/582/1 478/581/1

f 296/109/4 478/108/4 75/385/4 307/386/4 

f 478/287/5 477/288/5 74/289/5 75/290/5 

f 477/7/2 295/8/2 308/9/2 74/10/2 

f 477/580/1 294/379/1 295/380/1

f 294/379/1 477/580/1 476/579/1

f 294/109/4 476/108/4 73/385/4 309/386/4 

f 476/283/5 474/284/5 72/285/5 73/286/5 

f 73/98/6 308/397/6 309/398/6

f 308/397/6 73/98/6 74/99/6

f 293/247/3 294/248/3 309/249/3 310/250/3 

f 295/251/3 296/252/3 307/253/3 308/254/3 

f 75/100/6 306/395/6 307/396/6

f 306/395/6 75/100/6 76/101/6

f 297/255/3 298/256/3 305/257/3 306/258/3 

f 475/578/1 289/375/1 290/376/1

f 475/242/5 290/243/5 70/244/5 71/245/5 

f 291/109/4 475/108/4 71/385/4 292/386/4 

f 8/388/6 81/106/6 82/108/6

f 287/12/5 6/191/5 8/192/5 82/13/5 

f 9/109/4 287/108/4 82/385/4 10/386/4 

vt -3.14961 0
vt 0.275591 0
f 14/584/3 31/585/3 34/45/3 58/83/3 

f 61/56/6 57/58/6 60/88/6 62/87/6 

f 40/57/6 38/116/6 32/115/6 37/55/6 
