# Supplementary material for: The TRP-channel painless mediates substrate stiffness sensing in the legs during Drosophila oviposition
Source: PLoS Genet. 2025 Dec 29;21(12):e1011980. doi: 10.1371/journal.pgen.1011980 (PMC12768414; doi:10.1371/journal.pgen.1011980)
Supplement: S4 File — (OBJ) [file pgen.1011980.s018.obj]

# Alias OBJ Model File
# Exported from SketchUp, (c) 2000-2012 Trimble Navigation Limited
# File units = millimeters

mtllib loft2_3d.mtl

g Mesh1 Model

usemtl FrontColor
v 52.9 0 62.5
vt -2.08268 -2.46063
vn 0 -1 -0
v 44.5 0 63
vt -1.75197 -2.48031
v 44.5 0 62.5
vt -1.75197 -2.46063
f 1/1/1 2/2/1 3/3/1

v 52.9 0 63
vt -2.08268 -2.48031
f 2/2/1 1/1/1 4/4/1

v 52.9 0 20.5
vt -2.08268 -0.807087
f 1/1/1 5/5/1 4/4/1

v 52.9 0 52.5
vt -2.08268 -2.06693
f 6/6/1 5/5/1 1/1/1

v 52.9 0 52
vt -2.08268 -2.04724
f 7/7/1 5/5/1 6/6/1

v 52.9 0 42
vt -2.08268 -1.65354
f 8/8/1 5/5/1 7/7/1

v 52.9 0 41.5
vt -2.08268 -1.63386
f 9/9/1 5/5/1 8/8/1

v 52.9 0 31.5
vt -2.08268 -1.24016
f 10/10/1 5/5/1 9/9/1

v 52.9 0 31
vt -2.08268 -1.22047
f 11/11/1 5/5/1 10/10/1

v 52.9 0 21
vt -2.08268 -0.826772
f 12/12/1 5/5/1 11/11/1

v 44.5 0 20.5
vt -1.75197 -0.807087
f 12/12/1 13/13/1 5/5/1

v 44.5 0 21
vt -1.75197 -0.826772
f 14/14/1 13/13/1 12/12/1

v 44.5 0 10.5
vt -1.75197 -0.413386
f 13/13/1 14/14/1 15/15/1

v 44.5 0 10
vt -1.75197 -0.393701
f 16/16/1 15/15/1 14/14/1

v 52.9 0 10
vt -2.08268 -0.393701
f 15/15/1 16/16/1 17/17/1

vt -2.08268 0
vn 0 0 -1
vt -1.75197 0
v 44.5 5 10
vt -1.75197 0.19685
v 52.9 5 10
vt -2.08268 0.19685
f 17/18/2 16/19/2 18/20/2 19/21/2 

vt -0.393701 0
vn 1 0 -0
v 44.5 0 -0
vt 0 0
v 44.5 5 -0
vt 0 0.19685
vt -0.393701 0.19685
f 16/22/3 20/23/3 21/24/3 18/25/3 

v 44.5 0 73
vt -1.75197 -2.87402
f 22/26/1 20/19/1 16/16/1

v 44 0 20.5
vt -1.73228 -0.807087
f 22/26/1 23/27/1 20/19/1

v 44 0 73
vt -1.73228 -2.87402
f 22/26/1 24/28/1 23/27/1

v 77.2 0 80
vt -3.03937 -3.14961
f 25/29/1 24/28/1 22/26/1

v 35.6 0 73
vt -1.40157 -2.87402
f 25/29/1 26/30/1 24/28/1

v 35.1 0 73
vt -1.38189 -2.87402
f 25/29/1 27/31/1 26/30/1

v 26.7 0 73
vt -1.05118 -2.87402
f 25/29/1 28/32/1 27/31/1

v 26.2 0 73
vt -1.0315 -2.87402
f 25/29/1 29/33/1 28/32/1

v 17.8 0 73
vt -0.700787 -2.87402
f 25/29/1 30/34/1 29/33/1

v 17.3 0 73
vt -0.681102 -2.87402
f 25/29/1 31/35/1 30/34/1

v 8.9 0 73
vt -0.350394 -2.87402
f 25/29/1 32/36/1 31/35/1

v 8.4 0 73
vt -0.330709 -2.87402
f 25/29/1 33/37/1 32/36/1

v 0 0 73
vt 0 -2.87402
f 25/29/1 34/38/1 33/37/1

v -8.5 0 80
vt 0.334646 -3.14961
f 35/39/1 34/38/1 25/29/1

v 0 0 -0
f 34/38/1 35/39/1 36/23/1

v -8.5 0 -7
vt 0.334646 0.275591
f 37/40/1 36/23/1 35/39/1

v 77.2 0 -7
vt -3.03937 0.275591
f 36/23/1 37/40/1 38/41/1

vt -3.03937 0
vt 0.334646 0
v -8.5 1 -7
vt 0.334646 0.0393701
v 77.2 1 -7
vt -3.03937 0.0393701
f 38/42/2 37/43/2 39/44/2 40/45/2 

vt -0.275591 0
vn -1 0 -0
vt 3.14961 0
v -8.5 1 80
vt 3.14961 0.0393701
vt -0.275591 0.0393701
f 37/46/4 35/47/4 41/48/4 39/49/4 

vt -0.334646 0
vn 0 0 1
vt 3.03937 0
v 77.2 1 80
vt 3.03937 0.0393701
vt -0.334646 0.0393701
f 35/50/5 25/51/5 42/52/5 41/53/5 

vt -3.14961 0
vt 0.275591 0
vt 0.275591 0.0393701
vt -3.14961 0.0393701
f 25/54/3 38/55/3 40/56/3 42/57/3 

v 70.7 0 20.5
vt -2.78346 -0.807087
f 25/29/1 43/58/1 38/41/1

v 70.7 0 73
vt -2.78346 -2.87402
f 25/29/1 44/59/1 43/58/1

v 62.3 0 73
vt -2.45276 -2.87402
f 25/29/1 45/60/1 44/59/1

v 61.8 0 73
vt -2.43307 -2.87402
f 25/29/1 46/61/1 45/60/1

v 53.4 0 73
vt -2.10236 -2.87402
f 25/29/1 47/62/1 46/61/1

v 52.9 0 73
vt -2.08268 -2.87402
f 25/29/1 48/63/1 47/62/1

f 25/29/1 22/26/1 48/63/1

v 44.5 5 73
v 52.9 5 73
f 48/18/2 22/19/2 49/20/2 50/21/2 

vt -2.87402 0
vt -2.48031 0
v 44.5 5 63
vt -2.48031 0.19685
vt -2.87402 0.19685
f 22/64/3 2/65/3 51/66/3 49/67/3 

f 22/26/1 3/3/1 2/2/1

v 44.5 0 52.5
vt -1.75197 -2.06693
f 22/26/1 52/68/1 3/3/1

v 44.5 0 52
vt -1.75197 -2.04724
f 22/26/1 53/69/1 52/68/1

v 44.5 0 42
vt -1.75197 -1.65354
f 22/26/1 54/70/1 53/69/1

v 44.5 0 41.5
vt -1.75197 -1.63386
f 22/26/1 55/71/1 54/70/1

v 44.5 0 31.5
vt -1.75197 -1.24016
f 22/26/1 56/72/1 55/71/1

v 44.5 0 31
vt -1.75197 -1.22047
f 22/26/1 57/73/1 56/72/1

f 22/26/1 14/14/1 57/73/1

f 22/26/1 16/16/1 14/14/1

vt -1.22047 0
vt -0.826772 0
v 44.5 5 21
vt -0.826772 0.19685
v 44.5 5 31
vt -1.22047 0.19685
f 57/74/3 14/75/3 58/76/3 59/77/3 

vt 1.75197 0
vt 2.08268 0
v 52.9 5 21
vt 2.08268 0.19685
vt 1.75197 0.19685
f 14/78/5 12/79/5 60/80/5 58/81/5 

vt 0.826772 0
vt 1.22047 0
v 52.9 5 31
vt 1.22047 0.19685
vt 0.826772 0.19685
f 12/82/4 11/83/4 61/84/4 60/85/4 

f 11/18/2 57/19/2 59/20/2 61/21/2 

f 11/11/1 56/72/1 57/73/1

f 56/72/1 11/11/1 10/10/1

v 52.9 5 31.5
v 44.5 5 31.5
f 56/78/5 10/79/5 62/80/5 63/81/5 

vt 1.24016 0
vt 1.63386 0
v 52.9 5 41.5
vt 1.63386 0.19685
vt 1.24016 0.19685
f 10/86/4 9/87/4 64/88/4 62/89/4 

v 44.5 5 41.5
f 9/18/2 55/19/2 65/20/2 64/21/2 

f 9/9/1 54/70/1 55/71/1

f 54/70/1 9/9/1 8/8/1

v 52.9 5 42
v 44.5 5 42
f 54/78/5 8/79/5 66/80/5 67/81/5 

vt 1.65354 0
vt 2.04724 0
v 52.9 5 52
vt 2.04724 0.19685
vt 1.65354 0.19685
f 8/90/4 7/91/4 68/92/4 66/93/4 

v 44.5 5 52
f 7/18/2 53/19/2 69/20/2 68/21/2 

f 7/7/1 52/68/1 53/69/1

f 52/68/1 7/7/1 6/6/1

v 52.9 5 52.5
v 44.5 5 52.5
f 52/78/5 6/79/5 70/80/5 71/81/5 

vt 2.06693 0
vt 2.46063 0
v 52.9 5 62.5
vt 2.46063 0.19685
vt 2.06693 0.19685
f 6/94/4 1/95/4 72/96/4 70/97/4 

v 44.5 5 62.5
f 1/18/2 3/19/2 73/20/2 72/21/2 

vt -2.46063 0
vt -2.06693 0
vt -2.06693 0.19685
vt -2.46063 0.19685
f 3/98/3 52/99/3 71/100/3 73/101/3 

vn 0 1 -0
vt 1.75197 -2.46063
vt 1.75197 -2.06693
f 21/78/6 73/102/6 71/103/6

vt 1.75197 -2.48031
f 21/78/6 51/104/6 73/102/6

vt 1.75197 -2.87402
f 21/78/6 49/105/6 51/104/6

v 44 5 10.5
vt 1.73228 -0.413386
f 21/78/6 74/106/6 49/105/6

v 44 5 -0
vt 1.73228 0
f 21/78/6 75/107/6 74/106/6

v 71.6 5 -0.8
vt 2.8189 0.0314961
f 76/108/6 75/107/6 21/78/6

v 35.6 5 -0
vt 1.40157 0
f 76/108/6 77/109/6 75/107/6

v 35.1 5 -0
vt 1.38189 0
f 76/108/6 78/110/6 77/109/6

v 26.7 5 -0
vt 1.05118 0
f 76/108/6 79/111/6 78/110/6

v 26.2 5 -0
vt 1.0315 0
f 76/108/6 80/112/6 79/111/6

v 17.8 5 -0
vt 0.700787 0
f 76/108/6 81/113/6 80/112/6

v 17.3 5 -0
vt 0.681102 0
f 76/108/6 82/114/6 81/113/6

v 8.9 5 -0
vt 0.350394 0
f 76/108/6 83/115/6 82/114/6

v 8.4 5 -0
vt 0.330709 0
f 76/108/6 84/116/6 83/115/6

v 0 5 -0
f 76/108/6 85/23/6 84/116/6

v -0.8 5 -0.8
vt -0.0314961 0.0314961
f 86/117/6 85/23/6 76/108/6

v 0 5 73
f 85/23/6 86/117/6 87/38/6

v -0.8 5 73.8
vt -0.0314961 -2.90551
f 88/118/6 87/38/6 86/117/6

v 71.6 5 73.8
vt 2.8189 -2.90551
f 87/38/6 88/118/6 89/119/6

vt -0.0314961 0.19685
v -0.8 1 73.8
vt -0.0314961 0.0393701
v 71.6 1 73.8
vt 2.8189 0.0393701
vt 2.8189 0.19685
f 88/120/5 90/121/5 91/122/5 89/123/5 

v -0.8 1 -0.8
vt 2.90551 0.0393701
vt 2.90551 0.19685
f 86/120/4 92/121/4 90/124/4 88/125/4 

vt -2.8189 0.19685
v 71.6 1 -0.8
vt -2.8189 0.0393701
vt 0.0314961 0.0393701
vt 0.0314961 0.19685
f 76/126/2 93/127/2 92/128/2 86/129/2 

vt -2.90551 0.19685
vt -2.90551 0.0393701
f 89/130/3 91/131/3 93/128/3 76/129/3 

vt 3.03937 -3.14961
f 91/119/6 42/132/6 93/108/6

f 90/118/6 42/132/6 91/119/6

vt -0.334646 -3.14961
f 90/118/6 41/133/6 42/132/6

vt -0.334646 0.275591
f 41/133/6 90/118/6 39/134/6

f 92/117/6 39/134/6 90/118/6

vt 3.03937 0.275591
f 39/134/6 92/117/6 40/135/6

f 40/135/6 92/117/6 93/108/6

f 40/135/6 93/108/6 42/132/6

v 70.7 5 10.5
vt 2.78346 -0.413386
f 76/108/6 94/136/6 89/119/6

v 70.7 5 -0
vt 2.78346 0
f 76/108/6 95/137/6 94/136/6

v 62.3 5 -0
vt 2.45276 0
f 76/108/6 96/138/6 95/137/6

v 61.8 5 -0
vt 2.43307 0
f 76/108/6 97/139/6 96/138/6

v 53.4 5 -0
vt 2.10236 0
f 76/108/6 98/140/6 97/139/6

v 52.9 5 -0
f 76/108/6 99/79/6 98/140/6

f 76/108/6 21/78/6 99/79/6

v 52.9 0 -0
f 20/78/5 100/79/5 99/80/5 21/81/5 

f 20/19/1 38/41/1 100/18/1

v 44 0 -0
vt -1.73228 0
f 101/141/1 38/41/1 20/19/1

v 35.6 0 -0
vt -1.40157 0
f 102/142/1 38/41/1 101/141/1

v 35.1 0 -0
vt -1.38189 0
f 103/143/1 38/41/1 102/142/1

v 26.7 0 -0
vt -1.05118 0
f 104/144/1 38/41/1 103/143/1

v 26.2 0 -0
vt -1.0315 0
f 105/145/1 38/41/1 104/144/1

v 17.8 0 -0
vt -0.700787 0
f 106/146/1 38/41/1 105/145/1

v 17.3 0 -0
vt -0.681102 0
f 107/147/1 38/41/1 106/146/1

v 8.9 0 -0
vt -0.350394 0
f 108/148/1 38/41/1 107/147/1

v 8.4 0 -0
vt -0.330709 0
f 109/149/1 38/41/1 108/148/1

f 36/23/1 38/41/1 109/149/1

vt 0.330709 0.19685
f 36/23/5 109/116/5 84/150/5 85/24/5 

v 8.4 0 10
vt 0.393701 0
v 8.4 5 10
vt 0.393701 0.19685
f 109/23/4 110/151/4 111/152/4 84/24/4 

vt -0.330709 -0.393701
f 109/149/1 108/148/1 110/153/1

v 8.4 0 21
vt -0.330709 -0.826772
f 110/153/1 108/148/1 112/154/1

v 8.4 0 31
vt -0.330709 -1.22047
f 112/154/1 108/148/1 113/155/1

v 8.4 0 31.5
vt -0.330709 -1.24016
f 113/155/1 108/148/1 114/156/1

v 8.4 0 41.5
vt -0.330709 -1.63386
f 114/156/1 108/148/1 115/157/1

v 8.4 0 42
vt -0.330709 -1.65354
f 115/157/1 108/148/1 116/158/1

v 8.4 0 52
vt -0.330709 -2.04724
f 116/158/1 108/148/1 117/159/1

v 8.4 0 52.5
vt -0.330709 -2.06693
f 117/159/1 108/148/1 118/160/1

v 8.4 0 62.5
vt -0.330709 -2.46063
f 118/160/1 108/148/1 119/161/1

v 8.4 0 63
vt -0.330709 -2.48031
f 119/161/1 108/148/1 120/162/1

f 120/162/1 108/148/1 33/37/1

v 8.9 0 10.5
vt -0.350394 -0.413386
f 33/37/1 108/148/1 121/163/1

v 8.9 0 10
vt -0.350394 -0.393701
f 122/164/1 121/163/1 108/148/1

v 17.3 0 10.5
vt -0.681102 -0.413386
f 121/163/1 122/164/1 123/165/1

v 17.3 0 10
vt -0.681102 -0.393701
f 123/165/1 122/164/1 124/166/1

v 8.9 5 10
vt -0.350394 0.19685
v 17.3 5 10
vt -0.681102 0.19685
f 124/147/2 122/148/2 125/167/2 126/168/2 

f 122/22/3 108/23/3 83/24/3 125/25/3 

vt 0.681102 0.19685
vt 0.350394 0.19685
f 108/115/5 107/114/5 82/169/5 83/170/5 

f 107/23/4 124/151/4 126/152/4 82/24/4 

f 107/147/1 106/146/1 124/166/1

f 124/166/1 106/146/1 123/165/1

v 17.3 0 20.5
vt -0.681102 -0.807087
f 123/165/1 106/146/1 127/171/1

v 17.3 0 21
vt -0.681102 -0.826772
f 127/171/1 106/146/1 128/172/1

v 17.3 0 31
vt -0.681102 -1.22047
f 128/172/1 106/146/1 129/173/1

v 17.3 0 31.5
vt -0.681102 -1.24016
f 129/173/1 106/146/1 130/174/1

v 17.3 0 41.5
vt -0.681102 -1.63386
f 130/174/1 106/146/1 131/175/1

v 17.3 0 42
vt -0.681102 -1.65354
f 131/175/1 106/146/1 132/176/1

v 17.3 0 52
vt -0.681102 -2.04724
f 132/176/1 106/146/1 133/177/1

v 17.3 0 52.5
vt -0.681102 -2.06693
f 133/177/1 106/146/1 134/178/1

v 17.3 0 62.5
vt -0.681102 -2.46063
f 134/178/1 106/146/1 135/179/1

v 17.3 0 63
vt -0.681102 -2.48031
f 135/179/1 106/146/1 136/180/1

f 136/180/1 106/146/1 31/35/1

f 30/34/1 31/35/1 106/146/1

v 17.8 0 10
vt -0.700787 -0.393701
f 30/34/1 106/146/1 137/181/1

v 17.8 5 10
f 137/22/3 106/23/3 81/24/3 138/25/3 

vt 1.0315 0.19685
vt 0.700787 0.19685
f 106/113/5 105/112/5 80/182/5 81/183/5 

v 26.2 0 10
v 26.2 5 10
f 105/23/4 139/151/4 140/152/4 80/24/4 

vt -1.0315 -0.393701
f 105/145/1 104/144/1 139/184/1

v 26.2 0 10.5
vt -1.0315 -0.413386
f 139/184/1 104/144/1 141/185/1

v 26.2 0 20.5
vt -1.0315 -0.807087
f 141/185/1 104/144/1 142/186/1

f 28/32/1 142/186/1 104/144/1

f 28/32/1 29/33/1 142/186/1

v 26.2 0 63
vt -1.0315 -2.48031
f 143/187/1 142/186/1 29/33/1

v 26.2 0 62.5
vt -1.0315 -2.46063
f 144/188/1 142/186/1 143/187/1

v 26.2 0 52.5
vt -1.0315 -2.06693
f 145/189/1 142/186/1 144/188/1

v 26.2 0 52
vt -1.0315 -2.04724
f 146/190/1 142/186/1 145/189/1

v 26.2 0 42
vt -1.0315 -1.65354
f 147/191/1 142/186/1 146/190/1

v 26.2 0 41.5
vt -1.0315 -1.63386
f 148/192/1 142/186/1 147/191/1

v 26.2 0 31.5
vt -1.0315 -1.24016
f 149/193/1 142/186/1 148/192/1

v 26.2 0 31
vt -1.0315 -1.22047
f 150/194/1 142/186/1 149/193/1

v 26.2 0 21
vt -1.0315 -0.826772
f 151/195/1 142/186/1 150/194/1

v 17.8 0 21
vt -0.700787 -0.826772
f 152/196/1 142/186/1 151/195/1

v 17.8 0 20.5
vt -0.700787 -0.807087
f 142/186/1 152/196/1 153/197/1

f 30/34/1 153/197/1 152/196/1

v 17.8 0 10.5
vt -0.700787 -0.413386
f 30/34/1 154/198/1 153/197/1

f 30/34/1 137/181/1 154/198/1

f 139/184/1 154/198/1 137/181/1

f 154/198/1 139/184/1 141/185/1

v 26.2 5 10.5
v 17.8 5 10.5
f 154/113/5 141/112/5 155/182/5 156/183/5 

vt 0.413386 0
vt 0.807087 0
v 26.2 5 20.5
vt 0.807087 0.19685
vt 0.413386 0.19685
f 141/199/4 142/200/4 157/201/4 155/202/4 

v 17.8 5 20.5
vt -0.700787 0.19685
vt -1.0315 0.19685
f 142/145/2 153/146/2 158/203/2 157/204/2 

vt -0.807087 0
vt -0.413386 0
vt -0.413386 0.19685
vt -0.807087 0.19685
f 153/205/3 154/206/3 156/207/3 158/208/3 

vt 0.700787 -0.807087
vt 0.700787 -0.413386
f 81/113/6 158/209/6 156/210/6

v 17.8 5 21
vt 0.700787 -0.826772
f 81/113/6 159/211/6 158/209/6

v 17.8 5 31
vt 0.700787 -1.22047
f 81/113/6 160/212/6 159/211/6

v 17.8 5 31.5
vt 0.700787 -1.24016
f 81/113/6 161/213/6 160/212/6

v 17.8 5 41.5
vt 0.700787 -1.63386
f 81/113/6 162/214/6 161/213/6

v 17.8 5 42
vt 0.700787 -1.65354
f 81/113/6 163/215/6 162/214/6

v 17.8 5 52
vt 0.700787 -2.04724
f 81/113/6 164/216/6 163/215/6

v 17.8 5 52.5
vt 0.700787 -2.06693
f 81/113/6 165/217/6 164/216/6

v 17.8 5 62.5
vt 0.700787 -2.46063
f 81/113/6 166/218/6 165/217/6

v 17.8 5 63
vt 0.700787 -2.48031
f 81/113/6 167/219/6 166/218/6

v 17.8 5 73
vt 0.700787 -2.87402
f 81/113/6 168/220/6 167/219/6

f 81/113/6 82/114/6 168/220/6

vt 0.681102 -0.393701
f 126/221/6 168/220/6 82/114/6

v 17.3 5 10.5
vt 0.681102 -0.413386
f 169/222/6 168/220/6 126/221/6

v 17.3 5 20.5
vt 0.681102 -0.807087
f 170/223/6 168/220/6 169/222/6

v 17.3 5 21
vt 0.681102 -0.826772
f 171/224/6 168/220/6 170/223/6

v 17.3 5 31
vt 0.681102 -1.22047
f 172/225/6 168/220/6 171/224/6

v 17.3 5 31.5
vt 0.681102 -1.24016
f 173/226/6 168/220/6 172/225/6

v 17.3 5 41.5
vt 0.681102 -1.63386
f 174/227/6 168/220/6 173/226/6

v 17.3 5 42
vt 0.681102 -1.65354
f 175/228/6 168/220/6 174/227/6

v 17.3 5 52
vt 0.681102 -2.04724
f 176/229/6 168/220/6 175/228/6

v 17.3 5 52.5
vt 0.681102 -2.06693
f 177/230/6 168/220/6 176/229/6

v 17.3 5 62.5
vt 0.681102 -2.46063
f 178/231/6 168/220/6 177/230/6

v 17.3 5 63
vt 0.681102 -2.48031
f 179/232/6 168/220/6 178/231/6

v 17.3 5 73
vt 0.681102 -2.87402
f 180/233/6 168/220/6 179/232/6

f 180/233/6 89/119/6 168/220/6

v 8.9 5 73
vt 0.350394 -2.87402
f 181/234/6 89/119/6 180/233/6

v 8.4 5 73
vt 0.330709 -2.87402
f 182/235/6 89/119/6 181/234/6

f 87/38/6 89/119/6 182/235/6

vt -0.330709 0.19685
f 33/149/2 34/23/2 87/24/2 182/236/2 

v 0 0 63
v 0 5 63
f 34/64/3 183/65/3 184/66/3 87/67/3 

v 0 0 62.5
vt 0 -2.46063
vt 0 -2.48031
f 34/38/1 185/237/1 183/238/1

v 0 0 52.5
vt 0 -2.06693
f 34/38/1 186/239/1 185/237/1

v 0 0 52
vt 0 -2.04724
f 34/38/1 187/240/1 186/239/1

v 0 0 42
vt 0 -1.65354
f 34/38/1 188/241/1 187/240/1

v 0 0 41.5
vt 0 -1.63386
f 34/38/1 189/242/1 188/241/1

v 0 0 31.5
vt 0 -1.24016
f 34/38/1 190/243/1 189/242/1

v 0 0 31
vt 0 -1.22047
f 34/38/1 191/244/1 190/243/1

v 0 0 21
vt 0 -0.826772
f 34/38/1 192/245/1 191/244/1

v 0 0 20.5
vt 0 -0.807087
f 34/38/1 193/246/1 192/245/1

v 0 0 10.5
vt 0 -0.413386
f 34/38/1 194/247/1 193/246/1

v 0 0 10
vt 0 -0.393701
f 34/38/1 195/248/1 194/247/1

f 34/38/1 36/23/1 195/248/1

v 0 5 10
f 195/22/3 36/23/3 85/24/3 196/25/3 

v 0 5 10.5
f 85/23/6 197/247/6 196/248/6

v 0 5 20.5
f 85/23/6 198/246/6 197/247/6

v 0 5 21
f 85/23/6 199/245/6 198/246/6

v 0 5 31
f 85/23/6 200/244/6 199/245/6

v 0 5 31.5
f 85/23/6 201/243/6 200/244/6

v 0 5 41.5
f 85/23/6 202/242/6 201/243/6

v 0 5 42
f 85/23/6 203/241/6 202/242/6

v 0 5 52
f 85/23/6 204/240/6 203/241/6

v 0 5 52.5
f 85/23/6 205/239/6 204/240/6

v 0 5 62.5
f 85/23/6 206/237/6 205/239/6

f 85/23/6 184/238/6 206/237/6

f 85/23/6 87/38/6 184/238/6

v 8.4 5 63
vt 0.330709 -2.48031
f 207/249/6 206/237/6 184/238/6

v 8.4 5 62.5
vt 0.330709 -2.46063
f 206/237/6 207/249/6 208/250/6

f 207/249/6 181/234/6 208/250/6

f 182/235/6 181/234/6 207/249/6

vt 2.48031 0
vt 2.87402 0
vt 2.87402 0.19685
vt 2.48031 0.19685
f 120/251/4 33/252/4 182/253/4 207/254/4 

f 183/23/5 120/116/5 207/150/5 184/24/5 

f 183/238/1 119/161/1 120/162/1

f 119/161/1 183/238/1 185/237/1

f 119/149/2 185/23/2 206/24/2 208/236/2 

f 185/98/3 186/99/3 205/100/3 206/101/3 

v 8.4 5 52.5
f 186/23/5 118/116/5 209/150/5 205/24/5 

f 186/239/1 117/159/1 118/160/1

f 117/159/1 186/239/1 187/240/1

v 8.4 5 52
f 117/149/2 187/23/2 204/24/2 210/236/2 

vt -2.04724 0
vt -1.65354 0
vt -1.65354 0.19685
vt -2.04724 0.19685
f 187/255/3 188/256/3 203/257/3 204/258/3 

v 8.4 5 42
f 188/23/5 116/116/5 211/150/5 203/24/5 

f 188/241/1 115/157/1 116/158/1

f 115/157/1 188/241/1 189/242/1

v 8.4 5 41.5
f 115/149/2 189/23/2 202/24/2 212/236/2 

vt -1.63386 0
vt -1.24016 0
vt -1.24016 0.19685
vt -1.63386 0.19685
f 189/259/3 190/260/3 201/261/3 202/262/3 

v 8.4 5 31.5
f 190/23/5 114/116/5 213/150/5 201/24/5 

f 190/243/1 113/155/1 114/156/1

f 113/155/1 190/243/1 191/244/1

v 8.4 5 31
f 113/149/2 191/23/2 200/24/2 214/236/2 

f 191/74/3 192/75/3 199/76/3 200/77/3 

v 8.4 5 21
f 192/23/5 112/116/5 215/150/5 199/24/5 

v 8.4 0 20.5
vt -0.330709 -0.807087
f 192/245/1 216/263/1 112/154/1

f 216/263/1 192/245/1 193/246/1

v 8.4 5 20.5
f 216/149/2 193/23/2 198/24/2 217/236/2 

f 193/205/3 194/206/3 197/207/3 198/208/3 

v 8.4 0 10.5
v 8.4 5 10.5
f 194/23/5 218/116/5 219/150/5 197/24/5 

vt -0.330709 -0.413386
f 194/247/1 110/153/1 218/264/1

f 110/153/1 194/247/1 195/248/1

f 110/149/2 195/23/2 196/24/2 111/236/2 

vt 0.330709 -0.413386
vt 0.330709 -0.393701
f 196/248/6 219/265/6 111/266/6

f 219/265/6 196/248/6 197/247/6

vt 0.330709 -0.826772
f 111/266/6 219/265/6 215/267/6

vt 0.330709 -0.807087
f 217/268/6 215/267/6 219/265/6

f 198/246/6 215/267/6 217/268/6

f 215/267/6 198/246/6 199/245/6

f 218/199/4 216/200/4 217/201/4 219/202/4 

f 218/264/1 110/153/1 216/263/1

f 112/154/1 216/263/1 110/153/1

f 215/267/6 181/234/6 111/266/6

vt 0.330709 -1.22047
f 214/269/6 181/234/6 215/267/6

vt 0.330709 -1.24016
f 213/270/6 181/234/6 214/269/6

vt 0.330709 -1.63386
f 212/271/6 181/234/6 213/270/6

vt 0.330709 -1.65354
f 211/272/6 181/234/6 212/271/6

vt 0.330709 -2.04724
f 210/273/6 181/234/6 211/272/6

vt 0.330709 -2.06693
f 209/274/6 181/234/6 210/273/6

f 208/250/6 181/234/6 209/274/6

f 118/94/4 119/95/4 208/96/4 209/97/4 

f 204/240/6 209/274/6 210/273/6

f 209/274/6 204/240/6 205/239/6

f 116/90/4 117/91/4 210/92/4 211/93/4 

f 202/242/6 211/272/6 212/271/6

f 211/272/6 202/242/6 203/241/6

f 114/86/4 115/87/4 212/88/4 213/89/4 

f 200/244/6 213/270/6 214/269/6

f 213/270/6 200/244/6 201/243/6

f 112/82/4 113/83/4 214/84/4 215/85/4 

f 111/266/6 181/234/6 84/116/6

v 8.9 5 20.5
vt 0.350394 -0.807087
f 84/116/6 181/234/6 220/275/6

v 8.9 5 21
vt 0.350394 -0.826772
f 221/276/6 220/275/6 181/234/6

f 220/275/6 221/276/6 170/223/6

f 170/223/6 221/276/6 171/224/6

v 8.9 0 21
f 222/115/5 128/114/5 171/169/5 221/170/5 

vt -0.350394 -0.826772
f 222/277/1 127/171/1 128/172/1

v 8.9 0 20.5
vt -0.350394 -0.807087
f 127/171/1 222/277/1 223/278/1

f 32/36/1 223/278/1 222/277/1

f 32/36/1 33/37/1 223/278/1

f 223/278/1 33/37/1 121/163/1

v 8.9 5 10.5
f 223/205/3 121/206/3 224/207/3 220/208/3 

f 121/115/5 123/114/5 169/169/5 224/170/5 

f 123/199/4 127/200/4 170/201/4 169/202/4 

f 127/147/2 223/148/2 220/167/2 170/168/2 

vt 0.350394 -0.393701
vt 0.350394 -0.413386
f 169/222/6 125/279/6 224/280/6

f 125/279/6 169/222/6 126/221/6

f 83/115/6 224/280/6 125/279/6

f 83/115/6 84/116/6 224/280/6

f 224/280/6 84/116/6 220/275/6

v 8.9 0 31
vt -0.350394 -1.22047
f 32/36/1 222/277/1 225/281/1

v 8.9 5 31
f 225/74/3 222/75/3 221/76/3 226/77/3 

v 8.9 5 31.5
vt 0.350394 -1.24016
vt 0.350394 -1.22047
f 221/276/6 227/282/6 226/283/6

v 8.9 5 41.5
vt 0.350394 -1.63386
f 221/276/6 228/284/6 227/282/6

v 8.9 5 42
vt 0.350394 -1.65354
f 221/276/6 229/285/6 228/284/6

v 8.9 5 52
vt 0.350394 -2.04724
f 221/276/6 230/286/6 229/285/6

v 8.9 5 52.5
vt 0.350394 -2.06693
f 221/276/6 231/287/6 230/286/6

v 8.9 5 62.5
vt 0.350394 -2.46063
f 221/276/6 232/288/6 231/287/6

v 8.9 5 63
vt 0.350394 -2.48031
f 221/276/6 233/289/6 232/288/6

f 221/276/6 181/234/6 233/289/6

v 8.9 0 63
f 32/64/3 234/65/3 233/66/3 181/67/3 

v 8.9 0 62.5
vt -0.350394 -2.46063
vt -0.350394 -2.48031
f 32/36/1 235/290/1 234/291/1

v 8.9 0 52.5
vt -0.350394 -2.06693
f 32/36/1 236/292/1 235/290/1

v 8.9 0 52
vt -0.350394 -2.04724
f 32/36/1 237/293/1 236/292/1

v 8.9 0 42
vt -0.350394 -1.65354
f 32/36/1 238/294/1 237/293/1

v 8.9 0 41.5
vt -0.350394 -1.63386
f 32/36/1 239/295/1 238/294/1

v 8.9 0 31.5
vt -0.350394 -1.24016
f 32/36/1 240/296/1 239/295/1

f 32/36/1 225/281/1 240/296/1

f 129/173/1 240/296/1 225/281/1

f 240/296/1 129/173/1 130/174/1

f 240/115/5 130/114/5 173/169/5 227/170/5 

f 130/86/4 131/87/4 174/88/4 173/89/4 

f 131/147/2 239/148/2 228/167/2 174/168/2 

f 131/175/1 238/294/1 239/295/1

f 238/294/1 131/175/1 132/176/1

f 238/115/5 132/114/5 175/169/5 229/170/5 

f 132/90/4 133/91/4 176/92/4 175/93/4 

f 133/147/2 237/148/2 230/167/2 176/168/2 

f 133/177/1 236/292/1 237/293/1

f 236/292/1 133/177/1 134/178/1

f 236/115/5 134/114/5 177/169/5 231/170/5 

f 134/94/4 135/95/4 178/96/4 177/97/4 

f 135/147/2 235/148/2 232/167/2 178/168/2 

f 135/179/1 234/291/1 235/290/1

f 234/291/1 135/179/1 136/180/1

f 234/115/5 136/114/5 179/169/5 233/170/5 

f 136/251/4 31/252/4 180/253/4 179/254/4 

f 31/147/2 32/148/2 181/167/2 180/168/2 

f 179/232/6 232/288/6 233/289/6

f 232/288/6 179/232/6 178/231/6

f 235/98/3 236/99/3 231/100/3 232/101/3 

f 177/230/6 230/286/6 231/287/6

f 230/286/6 177/230/6 176/229/6

f 237/255/3 238/256/3 229/257/3 230/258/3 

f 175/228/6 228/284/6 229/285/6

f 228/284/6 175/228/6 174/227/6

f 239/259/3 240/260/3 227/261/3 228/262/3 

f 173/226/6 226/283/6 227/282/6

f 226/283/6 173/226/6 172/225/6

f 129/147/2 225/148/2 226/167/2 172/168/2 

f 128/82/4 129/83/4 172/84/4 171/85/4 

v 26.2 5 73
vt 1.0315 -2.87402
f 168/220/6 89/119/6 241/297/6

v 26.7 5 73
vt 1.05118 -2.87402
f 241/297/6 89/119/6 242/298/6

v 35.1 5 73
vt 1.38189 -2.87402
f 242/298/6 89/119/6 243/299/6

v 35.6 5 73
vt 1.40157 -2.87402
f 243/299/6 89/119/6 244/300/6

v 44 5 73
vt 1.73228 -2.87402
f 244/300/6 89/119/6 245/301/6

f 245/301/6 89/119/6 49/105/6

vt 2.08268 -2.87402
f 49/105/6 89/119/6 50/302/6

v 53.4 5 73
vt 2.10236 -2.87402
f 50/302/6 89/119/6 246/303/6

v 61.8 5 73
vt 2.43307 -2.87402
f 246/303/6 89/119/6 247/304/6

v 62.3 5 73
vt 2.45276 -2.87402
f 247/304/6 89/119/6 248/305/6

v 70.7 5 73
vt 2.78346 -2.87402
f 248/305/6 89/119/6 249/306/6

v 70.7 5 63
vt 2.78346 -2.48031
f 249/306/6 89/119/6 250/307/6

v 70.7 5 62.5
vt 2.78346 -2.46063
f 250/307/6 89/119/6 251/308/6

v 70.7 5 52.5
vt 2.78346 -2.06693
f 251/308/6 89/119/6 252/309/6

v 70.7 5 52
vt 2.78346 -2.04724
f 252/309/6 89/119/6 253/310/6

v 70.7 5 42
vt 2.78346 -1.65354
f 253/310/6 89/119/6 254/311/6

v 70.7 5 41.5
vt 2.78346 -1.63386
f 254/311/6 89/119/6 255/312/6

v 70.7 5 31.5
vt 2.78346 -1.24016
f 255/312/6 89/119/6 256/313/6

v 70.7 5 31
vt 2.78346 -1.22047
f 256/313/6 89/119/6 257/314/6

v 70.7 5 21
vt 2.78346 -0.826772
f 257/314/6 89/119/6 258/315/6

v 70.7 5 20.5
vt 2.78346 -0.807087
f 258/315/6 89/119/6 259/316/6

f 259/316/6 89/119/6 94/136/6

v 70.7 0 10.5
f 260/199/4 43/200/4 259/201/4 94/202/4 

vt -2.78346 -0.413386
f 260/317/1 38/41/1 43/58/1

v 70.7 0 10
vt -2.78346 -0.393701
f 261/318/1 38/41/1 260/317/1

v 70.7 0 -0
vt -2.78346 0
f 262/319/1 38/41/1 261/318/1

v 62.3 0 -0
vt -2.45276 0
f 263/320/1 38/41/1 262/319/1

v 61.8 0 -0
vt -2.43307 0
f 264/321/1 38/41/1 263/320/1

v 53.4 0 -0
vt -2.10236 0
f 265/322/1 38/41/1 264/321/1

f 100/18/1 38/41/1 265/322/1

f 100/18/1 265/322/1 17/17/1

v 52.9 0 10.5
vt -2.08268 -0.413386
f 17/17/1 265/322/1 266/323/1

f 266/323/1 265/322/1 5/5/1

f 47/62/1 5/5/1 265/322/1

f 47/62/1 48/63/1 5/5/1

f 4/4/1 5/5/1 48/63/1

v 52.9 5 63
f 4/251/4 48/252/4 50/253/4 267/254/4 

vt 2.08268 -2.48031
f 50/302/6 246/303/6 267/324/6

vt 2.08268 -2.46063
f 267/324/6 246/303/6 72/325/6

vt 2.08268 -2.06693
f 72/325/6 246/303/6 70/326/6

vt 2.08268 -2.04724
f 70/326/6 246/303/6 68/327/6

vt 2.08268 -1.65354
f 68/327/6 246/303/6 66/328/6

vt 2.08268 -1.63386
f 66/328/6 246/303/6 64/329/6

vt 2.08268 -1.24016
f 64/329/6 246/303/6 62/330/6

vt 2.08268 -1.22047
f 62/330/6 246/303/6 61/331/6

vt 2.08268 -0.826772
f 61/331/6 246/303/6 60/332/6

v 52.9 5 20.5
vt 2.08268 -0.807087
f 60/332/6 246/303/6 268/333/6

v 52.9 5 10.5
vt 2.08268 -0.413386
f 268/333/6 246/303/6 269/334/6

f 98/140/6 269/334/6 246/303/6

f 98/140/6 99/79/6 269/334/6

vt 2.08268 -0.393701
f 19/335/6 269/334/6 99/79/6

v 44.5 5 10.5
vt 1.75197 -0.413386
f 19/335/6 270/336/6 269/334/6

vt 1.75197 -0.393701
f 18/337/6 270/336/6 19/335/6

v 44.5 5 20.5
vt 1.75197 -0.807087
f 270/336/6 18/337/6 271/338/6

vt 1.75197 -0.826772
f 58/339/6 271/338/6 18/337/6

f 271/338/6 58/339/6 60/332/6

f 271/338/6 60/332/6 268/333/6

f 5/18/2 13/19/2 271/20/2 268/21/2 

f 13/205/3 15/206/3 270/207/3 271/208/3 

f 15/78/5 266/79/5 269/80/5 270/81/5 

f 15/15/1 17/17/1 266/323/1

f 266/199/4 5/200/4 268/201/4 269/202/4 

f 21/78/6 58/339/6 18/337/6

vt 1.75197 -1.22047
f 21/78/6 59/340/6 58/339/6

vt 1.75197 -1.24016
f 21/78/6 63/341/6 59/340/6

vt 1.75197 -1.63386
f 21/78/6 65/342/6 63/341/6

vt 1.75197 -1.65354
f 21/78/6 67/343/6 65/342/6

vt 1.75197 -2.04724
f 21/78/6 69/344/6 67/343/6

f 21/78/6 71/103/6 69/344/6

f 70/326/6 69/344/6 71/103/6

f 69/344/6 70/326/6 68/327/6

f 53/255/3 54/256/3 67/257/3 69/258/3 

f 66/328/6 65/342/6 67/343/6

f 65/342/6 66/328/6 64/329/6

f 55/259/3 56/260/3 63/261/3 65/262/3 

f 62/330/6 59/340/6 63/341/6

f 59/340/6 62/330/6 61/331/6

f 100/23/4 17/151/4 19/152/4 99/24/4 

v 53.4 5 63
vt 2.10236 -2.48031
f 98/140/6 246/303/6 272/345/6

v 53.4 0 63
f 47/64/3 273/65/3 272/66/3 246/67/3 

v 53.4 0 62.5
vt -2.10236 -2.46063
vt -2.10236 -2.48031
f 47/62/1 274/346/1 273/347/1

v 53.4 0 52.5
vt -2.10236 -2.06693
f 47/62/1 275/348/1 274/346/1

v 53.4 0 52
vt -2.10236 -2.04724
f 47/62/1 276/349/1 275/348/1

v 53.4 0 42
vt -2.10236 -1.65354
f 47/62/1 277/350/1 276/349/1

v 53.4 0 41.5
vt -2.10236 -1.63386
f 47/62/1 278/351/1 277/350/1

v 53.4 0 31.5
vt -2.10236 -1.24016
f 47/62/1 279/352/1 278/351/1

v 53.4 0 31
vt -2.10236 -1.22047
f 47/62/1 280/353/1 279/352/1

v 53.4 0 21
vt -2.10236 -0.826772
f 47/62/1 281/354/1 280/353/1

v 53.4 0 10
vt -2.10236 -0.393701
f 47/62/1 282/355/1 281/354/1

f 47/62/1 265/322/1 282/355/1

v 53.4 5 10
f 282/22/3 265/23/3 98/24/3 283/25/3 

vt 2.43307 0.19685
vt 2.10236 0.19685
f 265/140/5 264/139/5 97/356/5 98/357/5 

v 61.8 0 10
v 61.8 5 10
f 264/23/4 284/151/4 285/152/4 97/24/4 

vt -2.43307 -0.393701
f 264/321/1 263/320/1 284/358/1

v 61.8 0 10.5
vt -2.43307 -0.413386
f 284/358/1 263/320/1 286/359/1

v 61.8 0 20.5
vt -2.43307 -0.807087
f 286/359/1 263/320/1 287/360/1

f 45/60/1 287/360/1 263/320/1

f 45/60/1 46/61/1 287/360/1

v 61.8 0 63
vt -2.43307 -2.48031
f 288/361/1 287/360/1 46/61/1

v 61.8 0 62.5
vt -2.43307 -2.46063
f 289/362/1 287/360/1 288/361/1

v 61.8 0 52.5
vt -2.43307 -2.06693
f 290/363/1 287/360/1 289/362/1

v 61.8 0 52
vt -2.43307 -2.04724
f 291/364/1 287/360/1 290/363/1

v 61.8 0 42
vt -2.43307 -1.65354
f 292/365/1 287/360/1 291/364/1

v 61.8 0 41.5
vt -2.43307 -1.63386
f 293/366/1 287/360/1 292/365/1

v 61.8 0 31.5
vt -2.43307 -1.24016
f 294/367/1 287/360/1 293/366/1

v 61.8 0 31
vt -2.43307 -1.22047
f 295/368/1 287/360/1 294/367/1

v 61.8 0 21
vt -2.43307 -0.826772
f 296/369/1 287/360/1 295/368/1

v 53.4 0 20.5
vt -2.10236 -0.807087
f 296/369/1 297/370/1 287/360/1

f 281/354/1 297/370/1 296/369/1

v 53.4 0 10.5
vt -2.10236 -0.413386
f 297/370/1 281/354/1 298/371/1

f 282/355/1 298/371/1 281/354/1

f 298/371/1 282/355/1 284/358/1

vt -2.10236 0.19685
vt -2.43307 0.19685
f 284/321/2 282/322/2 283/372/2 285/373/2 

vt 2.10236 -0.393701
v 53.4 5 10.5
vt 2.10236 -0.413386
vt 2.43307 -0.393701
f 283/374/6 299/375/6 285/376/6

v 53.4 5 20.5
vt 2.10236 -0.807087
f 299/375/6 283/374/6 300/377/6

v 53.4 5 21
vt 2.10236 -0.826772
f 301/378/6 300/377/6 283/374/6

v 61.8 5 21
vt 2.43307 -0.826772
f 300/377/6 301/378/6 302/379/6

f 281/140/5 296/139/5 302/356/5 301/357/5 

v 61.8 5 31
f 296/82/4 295/83/4 303/84/4 302/85/4 

v 53.4 5 31
f 295/321/2 280/322/2 304/372/2 303/373/2 

f 295/368/1 279/352/1 280/353/1

f 279/352/1 295/368/1 294/367/1

v 61.8 5 31.5
v 53.4 5 31.5
f 279/140/5 294/139/5 305/356/5 306/357/5 

v 61.8 5 41.5
f 294/86/4 293/87/4 307/88/4 305/89/4 

v 53.4 5 41.5
f 293/321/2 278/322/2 308/372/2 307/373/2 

f 293/366/1 277/350/1 278/351/1

f 277/350/1 293/366/1 292/365/1

v 61.8 5 42
v 53.4 5 42
f 277/140/5 292/139/5 309/356/5 310/357/5 

v 61.8 5 52
f 292/90/4 291/91/4 311/92/4 309/93/4 

v 53.4 5 52
f 291/321/2 276/322/2 312/372/2 311/373/2 

f 291/364/1 275/348/1 276/349/1

f 275/348/1 291/364/1 290/363/1

v 61.8 5 52.5
v 53.4 5 52.5
f 275/140/5 290/139/5 313/356/5 314/357/5 

v 61.8 5 62.5
f 290/94/4 289/95/4 315/96/4 313/97/4 

v 53.4 5 62.5
f 289/321/2 274/322/2 316/372/2 315/373/2 

f 289/362/1 273/347/1 274/346/1

f 273/347/1 289/362/1 288/361/1

v 61.8 5 63
f 273/140/5 288/139/5 317/356/5 272/357/5 

f 288/251/4 46/252/4 247/253/4 317/254/4 

f 46/321/2 47/322/2 246/372/2 247/373/2 

vt 2.43307 -2.48031
f 247/304/6 248/305/6 317/380/6

vt 2.43307 -2.46063
f 317/380/6 248/305/6 315/381/6

vt 2.43307 -2.06693
f 315/381/6 248/305/6 313/382/6

vt 2.43307 -2.04724
f 313/382/6 248/305/6 311/383/6

vt 2.43307 -1.65354
f 311/383/6 248/305/6 309/384/6

vt 2.43307 -1.63386
f 309/384/6 248/305/6 307/385/6

vt 2.43307 -1.24016
f 307/385/6 248/305/6 305/386/6

vt 2.43307 -1.22047
f 305/386/6 248/305/6 303/387/6

f 303/387/6 248/305/6 302/379/6

v 61.8 5 20.5
vt 2.43307 -0.807087
f 302/379/6 248/305/6 318/388/6

v 61.8 5 10.5
vt 2.43307 -0.413386
f 318/388/6 248/305/6 319/389/6

f 96/138/6 319/389/6 248/305/6

f 96/138/6 97/139/6 319/389/6

f 285/376/6 319/389/6 97/139/6

f 285/376/6 299/375/6 319/389/6

f 298/140/5 286/139/5 319/356/5 299/357/5 

f 298/371/1 284/358/1 286/359/1

f 286/199/4 287/200/4 318/201/4 319/202/4 

f 287/321/2 297/322/2 300/372/2 318/373/2 

f 297/205/3 298/206/3 299/207/3 300/208/3 

f 300/377/6 302/379/6 318/388/6

v 62.3 5 63
vt 2.45276 -2.48031
f 96/138/6 248/305/6 320/390/6

v 62.3 0 63
f 45/64/3 321/65/3 320/66/3 248/67/3 

v 62.3 0 62.5
vt -2.45276 -2.46063
vt -2.45276 -2.48031
f 45/60/1 322/391/1 321/392/1

v 62.3 0 52.5
vt -2.45276 -2.06693
f 45/60/1 323/393/1 322/391/1

v 62.3 0 52
vt -2.45276 -2.04724
f 45/60/1 324/394/1 323/393/1

v 62.3 0 42
vt -2.45276 -1.65354
f 45/60/1 325/395/1 324/394/1

v 62.3 0 41.5
vt -2.45276 -1.63386
f 45/60/1 326/396/1 325/395/1

v 62.3 0 31.5
vt -2.45276 -1.24016
f 45/60/1 327/397/1 326/396/1

v 62.3 0 31
vt -2.45276 -1.22047
f 45/60/1 328/398/1 327/397/1

v 62.3 0 21
vt -2.45276 -0.826772
f 45/60/1 329/399/1 328/398/1

v 62.3 0 10
vt -2.45276 -0.393701
f 45/60/1 330/400/1 329/399/1

f 45/60/1 263/320/1 330/400/1

v 62.3 5 10
f 330/22/3 263/23/3 96/24/3 331/25/3 

vt 2.78346 0.19685
vt 2.45276 0.19685
f 263/138/5 262/137/5 95/401/5 96/402/5 

v 70.7 5 10
f 262/23/4 261/151/4 332/152/4 95/24/4 

vt -2.45276 0.19685
vt -2.78346 0.19685
f 261/319/2 330/320/2 331/403/2 332/404/2 

v 62.3 0 10.5
vt -2.45276 -0.413386
f 333/405/1 330/400/1 261/318/1

f 330/400/1 333/405/1 329/399/1

v 62.3 0 20.5
vt -2.45276 -0.807087
f 334/406/1 329/399/1 333/405/1

v 70.7 0 21
vt -2.78346 -0.826772
f 329/399/1 334/406/1 335/407/1

f 335/407/1 334/406/1 43/58/1

v 62.3 5 20.5
f 43/319/2 334/320/2 336/403/2 259/404/2 

v 62.3 5 10.5
f 334/205/3 333/206/3 337/207/3 336/208/3 

f 333/138/5 260/137/5 94/401/5 337/402/5 

f 333/405/1 261/318/1 260/317/1

vt 2.78346 -0.393701
vt 2.45276 -0.413386
f 332/408/6 337/409/6 94/136/6

vt 2.45276 -0.393701
f 331/410/6 337/409/6 332/408/6

vt 2.45276 -0.807087
f 337/409/6 331/410/6 336/411/6

v 62.3 5 21
vt 2.45276 -0.826772
f 338/412/6 336/411/6 331/410/6

f 336/411/6 338/412/6 258/315/6

f 329/138/5 335/137/5 258/401/5 338/402/5 

v 70.7 0 31
f 335/82/4 339/83/4 257/84/4 258/85/4 

vt -2.78346 -1.22047
f 335/407/1 43/58/1 339/413/1

v 70.7 0 31.5
vt -2.78346 -1.24016
f 339/413/1 43/58/1 340/414/1

v 70.7 0 41.5
vt -2.78346 -1.63386
f 340/414/1 43/58/1 341/415/1

v 70.7 0 42
vt -2.78346 -1.65354
f 341/415/1 43/58/1 342/416/1

v 70.7 0 52
vt -2.78346 -2.04724
f 342/416/1 43/58/1 343/417/1

v 70.7 0 52.5
vt -2.78346 -2.06693
f 343/417/1 43/58/1 344/418/1

v 70.7 0 62.5
vt -2.78346 -2.46063
f 344/418/1 43/58/1 345/419/1

v 70.7 0 63
vt -2.78346 -2.48031
f 345/419/1 43/58/1 346/420/1

f 346/420/1 43/58/1 44/59/1

f 346/251/4 44/252/4 249/253/4 250/254/4 

f 44/319/2 45/320/2 248/403/2 249/404/2 

f 321/138/5 346/137/5 250/401/5 320/402/5 

f 321/392/1 345/419/1 346/420/1

f 345/419/1 321/392/1 322/391/1

v 62.3 5 62.5
f 345/319/2 322/320/2 347/403/2 251/404/2 

v 62.3 5 52.5
f 322/98/3 323/99/3 348/100/3 347/101/3 

f 323/138/5 344/137/5 252/401/5 348/402/5 

f 323/393/1 343/417/1 344/418/1

f 343/417/1 323/393/1 324/394/1

v 62.3 5 52
f 343/319/2 324/320/2 349/403/2 253/404/2 

v 62.3 5 42
f 324/255/3 325/256/3 350/257/3 349/258/3 

f 325/138/5 342/137/5 254/401/5 350/402/5 

f 325/395/1 341/415/1 342/416/1

f 341/415/1 325/395/1 326/396/1

v 62.3 5 41.5
f 341/319/2 326/320/2 351/403/2 255/404/2 

v 62.3 5 31.5
f 326/259/3 327/260/3 352/261/3 351/262/3 

f 327/138/5 340/137/5 256/401/5 352/402/5 

f 327/397/1 339/413/1 340/414/1

f 339/413/1 327/397/1 328/398/1

v 62.3 5 31
f 339/319/2 328/320/2 353/403/2 257/404/2 

f 328/74/3 329/75/3 338/76/3 353/77/3 

vt 2.45276 -1.22047
f 96/138/6 353/421/6 338/412/6

vt 2.45276 -1.24016
f 96/138/6 352/422/6 353/421/6

vt 2.45276 -1.63386
f 96/138/6 351/423/6 352/422/6

vt 2.45276 -1.65354
f 96/138/6 350/424/6 351/423/6

vt 2.45276 -2.04724
f 96/138/6 349/425/6 350/424/6

vt 2.45276 -2.06693
f 96/138/6 348/426/6 349/425/6

vt 2.45276 -2.46063
f 96/138/6 347/427/6 348/426/6

f 96/138/6 320/390/6 347/427/6

f 250/307/6 347/427/6 320/390/6

f 347/427/6 250/307/6 251/308/6

f 252/309/6 349/425/6 348/426/6

f 349/425/6 252/309/6 253/310/6

f 254/311/6 351/423/6 350/424/6

f 351/423/6 254/311/6 255/312/6

f 256/313/6 353/421/6 352/422/6

f 353/421/6 256/313/6 257/314/6

f 96/138/6 338/412/6 331/410/6

f 340/86/4 341/87/4 255/88/4 256/89/4 

f 342/90/4 343/91/4 253/92/4 254/93/4 

f 344/94/4 345/95/4 251/96/4 252/97/4 

f 336/411/6 258/315/6 259/316/6

f 332/408/6 94/136/6 95/137/6

vt 2.10236 -1.22047
f 304/428/6 305/386/6 303/387/6

vt 2.10236 -1.24016
f 305/386/6 304/428/6 306/429/6

f 98/140/6 306/429/6 304/428/6

vt 2.10236 -1.63386
f 98/140/6 308/430/6 306/429/6

vt 2.10236 -1.65354
f 98/140/6 310/431/6 308/430/6

vt 2.10236 -2.04724
f 98/140/6 312/432/6 310/431/6

vt 2.10236 -2.06693
f 98/140/6 314/433/6 312/432/6

vt 2.10236 -2.46063
f 98/140/6 316/434/6 314/433/6

f 98/140/6 272/345/6 316/434/6

f 317/380/6 316/434/6 272/345/6

f 316/434/6 317/380/6 315/381/6

f 274/98/3 275/99/3 314/100/3 316/101/3 

f 313/382/6 312/432/6 314/433/6

f 312/432/6 313/382/6 311/383/6

f 276/255/3 277/256/3 310/257/3 312/258/3 

f 309/384/6 308/430/6 310/431/6

f 308/430/6 309/384/6 307/385/6

f 278/259/3 279/260/3 306/261/3 308/262/3 

f 98/140/6 304/428/6 301/378/6

f 280/74/3 281/75/3 301/76/3 304/77/3 

f 98/140/6 301/378/6 283/374/6

f 73/102/6 267/324/6 72/325/6

f 267/324/6 73/102/6 51/104/6

f 2/78/5 4/79/5 267/80/5 51/81/5 

f 4/65/3 1/98/3 72/101/3 267/66/3 

v 44 5 63
vt 1.73228 -2.48031
f 245/301/6 49/105/6 354/435/6

v 44 5 62.5
vt 1.73228 -2.46063
f 354/435/6 49/105/6 355/436/6

v 44 5 52.5
vt 1.73228 -2.06693
f 355/436/6 49/105/6 356/437/6

v 44 5 52
vt 1.73228 -2.04724
f 356/437/6 49/105/6 357/438/6

v 44 5 42
vt 1.73228 -1.65354
f 357/438/6 49/105/6 358/439/6

v 44 5 41.5
vt 1.73228 -1.63386
f 358/439/6 49/105/6 359/440/6

v 44 5 31.5
vt 1.73228 -1.24016
f 359/440/6 49/105/6 360/441/6

v 44 5 31
vt 1.73228 -1.22047
f 360/441/6 49/105/6 361/442/6

v 44 5 21
vt 1.73228 -0.826772
f 361/442/6 49/105/6 362/443/6

v 44 5 20.5
vt 1.73228 -0.807087
f 362/443/6 49/105/6 363/444/6

f 363/444/6 49/105/6 74/106/6

v 44 0 10.5
f 364/199/4 23/200/4 363/201/4 74/202/4 

vt -1.73228 -0.413386
f 364/445/1 20/19/1 23/27/1

v 44 0 10
vt -1.73228 -0.393701
f 365/446/1 20/19/1 364/445/1

f 101/141/1 20/19/1 365/446/1

v 44 5 10
f 101/23/4 365/151/4 366/152/4 75/24/4 

v 35.6 0 10
v 35.6 5 10
vt -1.40157 0.19685
vt -1.73228 0.19685
f 365/141/2 367/142/2 368/447/2 366/448/2 

v 35.6 0 10.5
vt -1.40157 -0.413386
vt -1.40157 -0.393701
f 369/449/1 367/450/1 365/446/1

v 35.6 0 21
vt -1.40157 -0.826772
f 367/450/1 369/449/1 370/451/1

v 35.6 0 20.5
vt -1.40157 -0.807087
f 371/452/1 370/451/1 369/449/1

v 44 0 21
vt -1.73228 -0.826772
f 370/451/1 371/452/1 372/453/1

f 372/453/1 371/452/1 23/27/1

v 35.6 5 20.5
f 23/141/2 371/142/2 373/447/2 363/448/2 

v 35.6 5 10.5
f 371/205/3 369/206/3 374/207/3 373/208/3 

vt 1.73228 0.19685
vt 1.40157 0.19685
f 369/109/5 364/107/5 74/454/5 374/455/5 

f 369/449/1 365/446/1 364/445/1

vt 1.73228 -0.393701
vt 1.40157 -0.413386
f 366/456/6 374/457/6 74/106/6

vt 1.40157 -0.393701
f 368/458/6 374/457/6 366/456/6

vt 1.40157 -0.807087
f 374/457/6 368/458/6 373/459/6

v 35.6 5 21
vt 1.40157 -0.826772
f 375/460/6 373/459/6 368/458/6

f 373/459/6 375/460/6 362/443/6

f 370/109/5 372/107/5 362/454/5 375/455/5 

v 44 0 31
f 372/82/4 376/83/4 361/84/4 362/85/4 

vt -1.73228 -1.22047
f 372/453/1 23/27/1 376/461/1

v 44 0 31.5
vt -1.73228 -1.24016
f 376/461/1 23/27/1 377/462/1

v 44 0 41.5
vt -1.73228 -1.63386
f 377/462/1 23/27/1 378/463/1

v 44 0 42
vt -1.73228 -1.65354
f 378/463/1 23/27/1 379/464/1

v 44 0 52
vt -1.73228 -2.04724
f 379/464/1 23/27/1 380/465/1

v 44 0 52.5
vt -1.73228 -2.06693
f 380/465/1 23/27/1 381/466/1

v 44 0 62.5
vt -1.73228 -2.46063
f 381/466/1 23/27/1 382/467/1

v 44 0 63
vt -1.73228 -2.48031
f 382/467/1 23/27/1 383/468/1

f 383/468/1 23/27/1 24/28/1

f 383/251/4 24/252/4 245/253/4 354/254/4 

f 24/141/2 26/142/2 244/447/2 245/448/2 

v 35.6 0 63
v 35.6 5 63
f 26/64/3 384/65/3 385/66/3 244/67/3 

v 35.6 0 62.5
vt -1.40157 -2.46063
vt -1.40157 -2.48031
f 26/30/1 386/469/1 384/470/1

v 35.6 0 52.5
vt -1.40157 -2.06693
f 26/30/1 387/471/1 386/469/1

v 35.6 0 52
vt -1.40157 -2.04724
f 26/30/1 388/472/1 387/471/1

v 35.6 0 42
vt -1.40157 -1.65354
f 26/30/1 389/473/1 388/472/1

v 35.6 0 41.5
vt -1.40157 -1.63386
f 26/30/1 390/474/1 389/473/1

v 35.6 0 31.5
vt -1.40157 -1.24016
f 26/30/1 391/475/1 390/474/1

v 35.6 0 31
vt -1.40157 -1.22047
f 26/30/1 392/476/1 391/475/1

f 26/30/1 370/451/1 392/476/1

f 26/30/1 367/450/1 370/451/1

f 26/30/1 102/142/1 367/450/1

v 35.1 0 20.5
vt -1.38189 -0.807087
f 26/30/1 393/477/1 102/142/1

f 26/30/1 27/31/1 393/477/1

v 35.1 0 63
vt -1.38189 -2.48031
f 394/478/1 393/477/1 27/31/1

v 35.1 0 62.5
vt -1.38189 -2.46063
f 395/479/1 393/477/1 394/478/1

v 35.1 0 52.5
vt -1.38189 -2.06693
f 396/480/1 393/477/1 395/479/1

v 35.1 0 52
vt -1.38189 -2.04724
f 397/481/1 393/477/1 396/480/1

v 35.1 0 42
vt -1.38189 -1.65354
f 398/482/1 393/477/1 397/481/1

v 35.1 0 41.5
vt -1.38189 -1.63386
f 399/483/1 393/477/1 398/482/1

v 35.1 0 31.5
vt -1.38189 -1.24016
f 400/484/1 393/477/1 399/483/1

v 35.1 0 31
vt -1.38189 -1.22047
f 401/485/1 393/477/1 400/484/1

v 35.1 0 21
vt -1.38189 -0.826772
f 402/486/1 393/477/1 401/485/1

v 26.7 0 20.5
vt -1.05118 -0.807087
f 402/486/1 403/487/1 393/477/1

v 26.7 0 21
vt -1.05118 -0.826772
f 404/488/1 403/487/1 402/486/1

v 26.7 0 10.5
vt -1.05118 -0.413386
f 403/487/1 404/488/1 405/489/1

v 26.7 0 10
vt -1.05118 -0.393701
f 406/490/1 405/489/1 404/488/1

v 35.1 0 10
vt -1.38189 -0.393701
f 405/489/1 406/490/1 407/491/1

v 26.7 5 10
vt -1.05118 0.19685
v 35.1 5 10
vt -1.38189 0.19685
f 407/143/2 406/144/2 408/492/2 409/493/2 

f 406/22/3 104/23/3 79/24/3 408/25/3 

f 28/32/1 104/144/1 406/490/1

f 28/32/1 406/490/1 404/488/1

v 26.7 0 31
vt -1.05118 -1.22047
f 28/32/1 404/488/1 410/494/1

v 26.7 5 21
v 26.7 5 31
f 410/74/3 404/75/3 411/76/3 412/77/3 

v 35.1 5 21
vt 1.38189 0.19685
vt 1.05118 0.19685
f 404/111/5 402/110/5 413/495/5 411/496/5 

v 35.1 5 31
f 402/82/4 401/83/4 414/84/4 413/85/4 

f 401/143/2 410/144/2 412/492/2 414/493/2 

v 26.7 0 31.5
vt -1.05118 -1.24016
f 401/485/1 415/497/1 410/494/1

f 415/497/1 401/485/1 400/484/1

v 35.1 5 31.5
v 26.7 5 31.5
f 415/111/5 400/110/5 416/495/5 417/496/5 

v 35.1 5 41.5
f 400/86/4 399/87/4 418/88/4 416/89/4 

v 26.7 0 41.5
v 26.7 5 41.5
f 399/143/2 419/144/2 420/492/2 418/493/2 

v 26.7 0 42
vt -1.05118 -1.65354
vt -1.05118 -1.63386
f 399/483/1 421/498/1 419/499/1

f 421/498/1 399/483/1 398/482/1

v 35.1 5 42
v 26.7 5 42
f 421/111/5 398/110/5 422/495/5 423/496/5 

v 35.1 5 52
f 398/90/4 397/91/4 424/92/4 422/93/4 

v 26.7 0 52
v 26.7 5 52
f 397/143/2 425/144/2 426/492/2 424/493/2 

v 26.7 0 52.5
vt -1.05118 -2.06693
vt -1.05118 -2.04724
f 397/481/1 427/500/1 425/501/1

f 427/500/1 397/481/1 396/480/1

v 35.1 5 52.5
v 26.7 5 52.5
f 427/111/5 396/110/5 428/495/5 429/496/5 

v 35.1 5 62.5
f 396/94/4 395/95/4 430/96/4 428/97/4 

v 26.7 0 62.5
v 26.7 5 62.5
f 395/143/2 431/144/2 432/492/2 430/493/2 

v 26.7 0 63
vt -1.05118 -2.48031
vt -1.05118 -2.46063
f 395/479/1 433/502/1 431/503/1

f 433/502/1 395/479/1 394/478/1

v 35.1 5 63
v 26.7 5 63
f 433/111/5 394/110/5 434/495/5 435/496/5 

f 394/251/4 27/252/4 243/253/4 434/254/4 

f 27/143/2 28/144/2 242/492/2 243/493/2 

f 28/64/3 433/65/3 435/66/3 242/67/3 

f 28/32/1 431/503/1 433/502/1

f 28/32/1 427/500/1 431/503/1

f 28/32/1 425/501/1 427/500/1

f 28/32/1 421/498/1 425/501/1

f 28/32/1 419/499/1 421/498/1

f 28/32/1 415/497/1 419/499/1

f 28/32/1 410/494/1 415/497/1

f 419/259/3 415/260/3 417/261/3 420/262/3 

vt 1.05118 -1.63386
vt 1.05118 -1.24016
f 79/111/6 420/504/6 417/505/6

vt 1.05118 -1.65354
f 79/111/6 423/506/6 420/504/6

vt 1.05118 -2.04724
f 79/111/6 426/507/6 423/506/6

vt 1.05118 -2.06693
f 79/111/6 429/508/6 426/507/6

vt 1.05118 -2.46063
f 79/111/6 432/509/6 429/508/6

vt 1.05118 -2.48031
f 79/111/6 435/510/6 432/509/6

f 79/111/6 242/298/6 435/510/6

vt 1.0315 -0.413386
f 79/111/6 155/511/6 242/298/6

f 79/111/6 80/112/6 155/511/6

vt 1.0315 -0.393701
f 140/512/6 155/511/6 80/112/6

vt 0.700787 -0.393701
f 138/513/6 155/511/6 140/512/6

f 155/511/6 138/513/6 156/210/6

f 81/113/6 156/210/6 138/513/6

f 139/145/2 137/146/2 138/203/2 140/204/2 

vt 1.0315 -0.807087
f 157/514/6 242/298/6 155/511/6

v 26.2 5 21
vt 1.0315 -0.826772
f 436/515/6 242/298/6 157/514/6

v 26.2 5 31
vt 1.0315 -1.22047
f 437/516/6 242/298/6 436/515/6

v 26.2 5 31.5
vt 1.0315 -1.24016
f 438/517/6 242/298/6 437/516/6

v 26.2 5 41.5
vt 1.0315 -1.63386
f 439/518/6 242/298/6 438/517/6

v 26.2 5 42
vt 1.0315 -1.65354
f 440/519/6 242/298/6 439/518/6

v 26.2 5 52
vt 1.0315 -2.04724
f 441/520/6 242/298/6 440/519/6

v 26.2 5 52.5
vt 1.0315 -2.06693
f 442/521/6 242/298/6 441/520/6

v 26.2 5 62.5
vt 1.0315 -2.46063
f 443/522/6 242/298/6 442/521/6

v 26.2 5 63
vt 1.0315 -2.48031
f 444/523/6 242/298/6 443/522/6

f 241/297/6 242/298/6 444/523/6

f 143/251/4 29/252/4 241/253/4 444/254/4 

f 29/145/2 30/146/2 168/203/2 241/204/2 

v 17.8 0 63
f 30/64/3 445/65/3 167/66/3 168/67/3 

v 17.8 0 62.5
vt -0.700787 -2.46063
vt -0.700787 -2.48031
f 30/34/1 446/524/1 445/525/1

v 17.8 0 52.5
vt -0.700787 -2.06693
f 30/34/1 447/526/1 446/524/1

v 17.8 0 52
vt -0.700787 -2.04724
f 30/34/1 448/527/1 447/526/1

v 17.8 0 42
vt -0.700787 -1.65354
f 30/34/1 449/528/1 448/527/1

v 17.8 0 41.5
vt -0.700787 -1.63386
f 30/34/1 450/529/1 449/528/1

v 17.8 0 31.5
vt -0.700787 -1.24016
f 30/34/1 451/530/1 450/529/1

v 17.8 0 31
vt -0.700787 -1.22047
f 30/34/1 452/531/1 451/530/1

f 30/34/1 152/196/1 452/531/1

f 452/74/3 152/75/3 159/76/3 160/77/3 

f 152/113/5 151/112/5 436/182/5 159/183/5 

f 151/82/4 150/83/4 437/84/4 436/85/4 

f 150/145/2 452/146/2 160/203/2 437/204/2 

f 150/194/1 451/530/1 452/531/1

f 451/530/1 150/194/1 149/193/1

f 451/113/5 149/112/5 438/182/5 161/183/5 

f 149/86/4 148/87/4 439/88/4 438/89/4 

f 148/145/2 450/146/2 162/203/2 439/204/2 

f 148/192/1 449/528/1 450/529/1

f 449/528/1 148/192/1 147/191/1

f 449/113/5 147/112/5 440/182/5 163/183/5 

f 147/90/4 146/91/4 441/92/4 440/93/4 

f 146/145/2 448/146/2 164/203/2 441/204/2 

f 146/190/1 447/526/1 448/527/1

f 447/526/1 146/190/1 145/189/1

f 447/113/5 145/112/5 442/182/5 165/183/5 

f 145/94/4 144/95/4 443/96/4 442/97/4 

f 144/145/2 446/146/2 166/203/2 443/204/2 

f 144/188/1 445/525/1 446/524/1

f 445/525/1 144/188/1 143/187/1

f 445/113/5 143/112/5 444/182/5 167/183/5 

f 444/523/6 166/218/6 167/219/6

f 166/218/6 444/523/6 443/522/6

f 446/98/3 447/99/3 165/100/3 166/101/3 

f 442/521/6 164/216/6 165/217/6

f 164/216/6 442/521/6 441/520/6

f 448/255/3 449/256/3 163/257/3 164/258/3 

f 440/519/6 162/214/6 163/215/6

f 162/214/6 440/519/6 439/518/6

f 450/259/3 451/260/3 161/261/3 162/262/3 

f 438/517/6 160/212/6 161/213/6

f 160/212/6 438/517/6 437/516/6

f 436/515/6 158/209/6 159/211/6

f 158/209/6 436/515/6 157/514/6

vt 1.38189 -2.48031
f 434/532/6 432/509/6 435/510/6

vt 1.38189 -2.46063
f 432/509/6 434/532/6 430/533/6

f 434/532/6 244/300/6 430/533/6

f 243/299/6 244/300/6 434/532/6

vt 1.38189 -2.06693
f 430/533/6 244/300/6 428/534/6

vt 1.38189 -2.04724
f 428/534/6 244/300/6 424/535/6

vt 1.38189 -1.65354
f 424/535/6 244/300/6 422/536/6

vt 1.38189 -1.63386
f 422/536/6 244/300/6 418/537/6

vt 1.38189 -1.24016
f 418/537/6 244/300/6 416/538/6

vt 1.38189 -1.22047
f 416/538/6 244/300/6 414/539/6

vt 1.38189 -0.826772
f 414/539/6 244/300/6 413/540/6

v 35.1 5 20.5
vt 1.38189 -0.807087
f 413/540/6 244/300/6 453/541/6

v 35.1 5 10.5
vt 1.38189 -0.413386
f 453/541/6 244/300/6 454/542/6

f 77/109/6 454/542/6 244/300/6

f 77/109/6 78/110/6 454/542/6

vt 1.38189 -0.393701
f 409/543/6 454/542/6 78/110/6

v 26.7 5 10.5
vt 1.05118 -0.413386
f 409/543/6 455/544/6 454/542/6

vt 1.05118 -0.393701
f 408/545/6 455/544/6 409/543/6

v 26.7 5 20.5
vt 1.05118 -0.807087
f 455/544/6 408/545/6 456/546/6

vt 1.05118 -0.826772
f 411/547/6 456/546/6 408/545/6

f 456/546/6 411/547/6 413/540/6

f 456/546/6 413/540/6 453/541/6

f 393/143/2 403/144/2 456/492/2 453/493/2 

f 403/205/3 405/206/3 455/207/3 456/208/3 

v 35.1 0 10.5
f 405/111/5 457/110/5 454/495/5 455/496/5 

vt -1.38189 -0.413386
f 405/489/1 407/491/1 457/548/1

f 407/491/1 102/142/1 457/548/1

f 103/143/1 102/142/1 407/491/1

f 103/23/4 407/151/4 409/152/4 78/24/4 

f 104/111/5 103/110/5 78/495/5 79/496/5 

f 457/548/1 102/142/1 393/477/1

f 457/199/4 393/200/4 453/201/4 454/202/4 

f 79/111/6 411/547/6 408/545/6

vt 1.05118 -1.22047
f 79/111/6 412/549/6 411/547/6

f 79/111/6 417/505/6 412/549/6

f 416/538/6 412/549/6 417/505/6

f 412/549/6 416/538/6 414/539/6

vt 1.40157 -2.48031
f 77/109/6 244/300/6 385/550/6

v 35.6 5 62.5
vt 1.40157 -2.46063
f 77/109/6 385/550/6 458/551/6

f 354/435/6 458/551/6 385/550/6

f 458/551/6 354/435/6 355/436/6

f 382/141/2 386/142/2 458/447/2 355/448/2 

f 382/467/1 384/470/1 386/469/1

f 384/470/1 382/467/1 383/468/1

f 384/109/5 383/107/5 354/454/5 385/455/5 

v 35.6 5 52.5
f 386/98/3 387/99/3 459/100/3 458/101/3 

f 387/109/5 381/107/5 356/454/5 459/455/5 

f 387/471/1 380/465/1 381/466/1

f 380/465/1 387/471/1 388/472/1

v 35.6 5 52
f 380/141/2 388/142/2 460/447/2 357/448/2 

v 35.6 5 42
f 388/255/3 389/256/3 461/257/3 460/258/3 

f 389/109/5 379/107/5 358/454/5 461/455/5 

f 389/473/1 378/463/1 379/464/1

f 378/463/1 389/473/1 390/474/1

v 35.6 5 41.5
f 378/141/2 390/142/2 462/447/2 359/448/2 

v 35.6 5 31.5
f 390/259/3 391/260/3 463/261/3 462/262/3 

f 391/109/5 377/107/5 360/454/5 463/455/5 

f 391/475/1 376/461/1 377/462/1

f 376/461/1 391/475/1 392/476/1

v 35.6 5 31
f 376/141/2 392/142/2 464/447/2 361/448/2 

f 392/74/3 370/75/3 375/76/3 464/77/3 

vt 1.40157 -1.22047
f 77/109/6 464/552/6 375/460/6

vt 1.40157 -1.24016
f 77/109/6 463/553/6 464/552/6

vt 1.40157 -1.63386
f 77/109/6 462/554/6 463/553/6

vt 1.40157 -1.65354
f 77/109/6 461/555/6 462/554/6

vt 1.40157 -2.04724
f 77/109/6 460/556/6 461/555/6

vt 1.40157 -2.06693
f 77/109/6 459/557/6 460/556/6

f 77/109/6 458/551/6 459/557/6

f 356/437/6 460/556/6 459/557/6

f 460/556/6 356/437/6 357/438/6

f 358/439/6 462/554/6 461/555/6

f 462/554/6 358/439/6 359/440/6

f 360/441/6 464/552/6 463/553/6

f 464/552/6 360/441/6 361/442/6

f 77/109/6 375/460/6 368/458/6

f 367/22/3 102/23/3 77/24/3 368/25/3 

f 102/109/5 101/107/5 75/454/5 77/455/5 

f 377/86/4 378/87/4 359/88/4 360/89/4 

f 379/90/4 380/91/4 357/92/4 358/93/4 

f 381/94/4 382/95/4 355/96/4 356/97/4 

f 420/504/6 422/536/6 418/537/6

f 422/536/6 420/504/6 423/506/6

f 426/507/6 428/534/6 424/535/6

f 428/534/6 426/507/6 429/508/6

f 431/98/3 427/99/3 429/100/3 432/101/3 

f 425/255/3 421/256/3 423/257/3 426/258/3 

f 373/459/6 362/443/6 363/444/6

f 366/456/6 74/106/6 75/107/6
