# Supplementary material for: The TRP-channel painless mediates substrate stiffness sensing in the legs during Drosophila oviposition
Source: PLoS Genet. 2025 Dec 29;21(12):e1011980. doi: 10.1371/journal.pgen.1011980 (PMC12768414; doi:10.1371/journal.pgen.1011980)
Supplement: S5 File — (ZIP) [file pgen.1011980.s019.zip]

Archive with 11 entries (10 files):
- Supplemental File SS5/
- Supplemental File SS5/behavioral data Fig S9.xlsx
- Supplemental File SS5/behavioral data Fig 4.xlsx
- Supplemental File SS5/.DS_Store
- __MACOSX/Supplemental File SS5/._.DS_Store
- Supplemental File SS5/behavioral data Fig 5.xlsx
- Supplemental File SS5/behavioral data Fig 2.xlsx
- Supplemental File SS5/behavioral data Fig 3.xlsx
- __MACOSX/Supplemental File SS5/._behavioral data Fig 3.xlsx
- Supplemental File SS5/behavioral data Fig 1.xlsx
- Supplemental File SS5/behavioral data Fig S6.xlsx
