# Supplementary material for: The TRP-channel painless mediates substrate stiffness sensing in the legs during Drosophila oviposition
Source: PLoS Genet. 2025 Dec 29;21(12):e1011980. doi: 10.1371/journal.pgen.1011980 (PMC12768414; doi:10.1371/journal.pgen.1011980)
Supplement: S5 File — (ZIP) [file pgen.1011980.s019.zip › Supplemental File SS5/behavioral data Fig S9.xlsx]

## Sheet: S9A
All Points																		Threshold Points
pox neuro Gal4_UAS-pain-IR2						pox neuro Gal4/+						UAS-pain-IR2/+						pox neuro Gal4_UAS-pain-IR2						pox neuro Gal4/+						UAS-pain-IR2/+
Date	0.005	0.0125	Total	PI for softer media		Date	0.005	0.0125	Total	PI for softer media		Date	0.005	0.0125	Total	PI for softer media		Date	0.005	0.0125	Total	PI for softer media		Date	0.005	0.0125	Total	PI for softer media		Date	0.005	0.0125	Total	PI for softer media
29_04_24	5	0	5	1		29_04_24	16	0	16	1		29_04_24	23	2	25	0.84		29_04_24	5	0	5	1		29_04_24	16	0	16	1		29_04_24	23	2	25	0.84
	12	2	14	0.714286			15	0	15	1			6	0	6	1			12	2	14	0.714286			15	0	15	1			6	0	6	1
	8	0	8	1			32	0	32	1			12	5	17	0.411765			8	0	8	1			32	0	32	1			12	5	17	0.411765
	5	1	6	0.666667			11	0	11	1			26	1	27	0.925926			5	1	6	0.666667			11	0	11	1			26	1	27	0.925926
	6	5	11	0.0909091			27	0	27	1			7	2	9	0.555556			6	5	11	0.0909091			27	0	27	1			7	2	9	0.555556
	8	4	12	0.333333			8	0	8	1			6	0	6	1			8	4	12	0.333333			8	0	8	1			6	0	6	1
	16	0	16	1			6	0	6	1			8	0	8	1			16	0	16	1			6	0	6	1			8	0	8	1
	28	4	32	0.75			13	2	15	0.733333			24	7	31	0.548387			28	4	32	0.75			13	2	15	0.733333			24	7	31	0.548387
	13	5	18	0.444444			24	0	24	1			19	3	22	0.727273			13	5	18	0.444444			24	0	24	1			19	3	22	0.727273
													22	1	23	0.913043															22	1	23	0.913043
													5	0	5	1															5	0	5	1
13_05_24	3	3	6	0								13_05_24	24	12	36	0.333333		13_05_24	3	3	6	0								13_05_24	24	12	36	0.333333
	3	0	3	1									22	4	26	0.692308															22	4	26	0.692308
	2	0	2	1									9	0	9	1															9	0	9	1
	2	3	5	-0.2									17	2	19	0.789474			2	3	5	-0.2									17	2	19	0.789474
	2	1	3	0.333333									7	3	10	0.4															7	3	10	0.4
	13	3	16	0.625									28	13	41	0.365854			13	3	16	0.625									28	13	41	0.365854
	8	4	12	0.333333									2	0	2	1			8	4	12	0.333333
	7	5	12	0.166667									21	3	24	0.75			7	5	12	0.166667									21	3	24	0.75
	8	0	8	1									4	1	5	0.6			8	0	8	1									4	1	5	0.6
	4	4	8	0									7	0	7	1			4	4	8	0									7	0	7	1
	13	6	19	0.368421									16	0	16	1			13	6	19	0.368421									16	0	16	1
	12	4	16	0.5									10	5	15	0.333333			12	4	16	0.5									10	5	15	0.333333
	14	4	18	0.555556									13	2	15	0.733333			14	4	18	0.555556									13	2	15	0.733333
	4	4	8	0									9	0	9	1			4	4	8	0									9	0	9	1
	30	6	36	0.666667									17	4	21	0.619048			30	6	36	0.666667									17	4	21	0.619048
	19	3	22	0.727273									14	0	14	1			19	3	22	0.727273									14	0	14	1
													32	2	34	0.882353															32	2	34	0.882353
													8	0	8	1															8	0	8	1
													12	4	16	0.5															12	4	16	0.5
													9	2	11	0.636364															9	2	11	0.636364
16_05_24	3	1	4	0.5		16_05_24	4	1	5	0.6		16_05_24	15	3	18	0.666667		16_05_24						16_05_24	4	1	5	0.6		16_05_24	15	3	18	0.666667
	2	2	4	0			16	3	19	0.684211			27	7	34	0.588235									16	3	19	0.684211			27	7	34	0.588235
	12	1	13	0.846154			12	6	18	0.333333			21	7	28	0.5			12	1	13	0.846154			12	6	18	0.333333			21	7	28	0.5
	4	0	4	1			6	0	6	1			23	4	27	0.703704									6	0	6	1			23	4	27	0.703704
							6	3	9	0.333333			19	7	26	0.461538									6	3	9	0.333333			19	7	26	0.461538
							22	1	23	0.913043			10	1	11	0.818182									22	1	23	0.913043			10	1	11	0.818182
													12	0	12	1															12	0	12	1
													26	0	26	1															26	0	26	1
													10	3	13	0.538462															10	3	13	0.538462
													18	5	23	0.565217															18	5	23	0.565217
													15	0	15	1															15	0	15	1
													16	3	19	0.684211															16	3	19	0.684211
													12	1	13	0.846154															12	1	13	0.846154
													8	0	8	1															8	0	8	1
													16	3	19	0.684211															16	3	19	0.684211
													7	5	12	0.166667															7	5	12	0.166667
													14	7	21	0.333333															14	7	21	0.333333
													11	4	15	0.466667															11	4	15	0.466667
													19	1	20	0.9															19	1	20	0.9
													19	6	25	0.52															19	6	25	0.52
05_08_24	11	0	11	1		05_08_24	3	0	3	1								05_08_24	11	0	11	1		05_08_24
	17	1	18	0.888889			4	2	6	0.333333									17	1	18	0.888889			4	2	6	0.333333
	16	3	19	0.684211															16	3	19	0.684211
18_11_24	13	23	36	-0.277778		18_11_24	17	0	17	1		18_11_24	19	1	20	0.9		18_11_24	13	23	36	-0.277778		18_11_24	17	0	17	1		18_11_24	19	1	20	0.9
	21	15	36	0.166667			16	1	17	0.882353			11	0	11	1			21	15	36	0.166667			16	1	17	0.882353			11	0	11	1
	29	17	46	0.26087			26	0	26	1			25	2	27	0.851852			29	17	46	0.26087			26	0	26	1			25	2	27	0.851852
	14	11	25	0.12			24	1	25	0.92			18	0	18	1			14	11	25	0.12			24	1	25	0.92			18	0	18	1
	10	2	12	0.666667			20	0	20	1			17	0	17	1			10	2	12	0.666667			20	0	20	1			17	0	17	1
	2	1	3	0.333333			19	0	19	1			16	3	19	0.684211									19	0	19	1			16	3	19	0.684211
	7	2	9	0.555556			17	0	17	1			16	3	19	0.684211			7	2	9	0.555556			17	0	17	1			16	3	19	0.684211
	19	1	20	0.9			15	1	16	0.875			23	4	27	0.703704			19	1	20	0.9			15	1	16	0.875			23	4	27	0.703704
	10	1	11	0.818182			16	0	16	1			18	1	19	0.894737			10	1	11	0.818182			16	0	16	1			18	1	19	0.894737
	3	1	4	0.5			23	0	23	1			7	3	10	0.4									23	0	23	1			7	3	10	0.4
	26	5	31	0.677419			39	0	39	1			19	1	20	0.9			26	5	31	0.677419			39	0	39	1			19	1	20	0.9
	21	7	28	0.5			2	0	2	1			18	5	23	0.565217			21	7	28	0.5									18	5	23	0.565217
	15	6	21	0.428571			5	0	5	1			18	1	19	0.894737			15	6	21	0.428571			5	0	5	1			18	1	19	0.894737
	35	1	36	0.944444			27	1	28	0.928571			16	2	18	0.777778			35	1	36	0.944444			27	1	28	0.928571			16	2	18	0.777778
	35	7	42	0.666667			25	4	29	0.724138			12	0	12	1			35	7	42	0.666667			25	4	29	0.724138			12	0	12	1
	13	2	15	0.733333			22	9	31	0.419355			13	1	14	0.857143			13	2	15	0.733333			22	9	31	0.419355			13	1	14	0.857143
	16	0	16	1			14	2	16	0.75			17	0	17	1			16	0	16	1			14	2	16	0.75			17	0	17	1
	23	0	23	1			16	0	16	1			19	0	19	1			23	0	23	1			16	0	16	1			19	0	19	1
	24	0	24	1			11	0	11	1			13	2	15	0.733333			24	0	24	1			11	0	11	1			13	2	15	0.733333
	13	1	14	0.857143			22	4	26	0.692308			25	0	25	1			13	1	14	0.857143			22	4	26	0.692308			25	0	25	1
	16	2	18	0.777778			7	0	7	1			12	1	13	0.846154			16	2	18	0.777778			7	0	7	1			12	1	13	0.846154
	32	2	34	0.882353			17	0	17	1			22	2	24	0.833333			32	2	34	0.882353			17	0	17	1			22	2	24	0.833333
	10	4	14	0.428571			18	0	18	1			22	1	23	0.913043			10	4	14	0.428571			18	0	18	1			22	1	23	0.913043
	23	0	23	1			11	0	11	1			16	0	16	1			23	0	23	1			11	0	11	1			16	0	16	1
	17	1	18	0.888889			22	0	22	1			16	1	17	0.882353			17	1	18	0.888889			22	0	22	1			16	1	17	0.882353
	11	1	12	0.833333			15	1	16	0.875			18	3	21	0.714286			11	1	12	0.833333			15	1	16	0.875			18	3	21	0.714286
	4	0	4	1			14	0	14	1			26	0	26	1									14	0	14	1			26	0	26	1
	13	4	17	0.529412			13	0	13	1			14	11	25	0.12			13	4	17	0.529412			13	0	13	1			14	11	25	0.12
04_02_25	17	4	21	0.619048		04_02_25	20	1	21	0.904762		04_02_25	8	2	10	0.6		04_02_25	17	4	21	0.619048		04_02_25	20	1	21	0.904762		04_02_25	8	2	10	0.6
	11	1	12	0.833333			15	13	28	0.0714286			5	0	5	1			11	1	12	0.833333			15	13	28	0.0714286			5	0	5	1
	4	1	5	0.6			20	9	29	0.37931			18	3	21	0.714286			4	1	5	0.6			20	9	29	0.37931			18	3	21	0.714286
	4	4	8	0			18	3	21	0.714286			6	2	8	0.5			4	4	8	0			18	3	21	0.714286			6	2	8	0.5
	3	0	3	1			6	1	7	0.714286			8	4	12	0.333333									6	1	7	0.714286			8	4	12	0.333333
	6	4	10	0.2			14	4	18	0.555556			5	0	5	1			6	4	10	0.2			14	4	18	0.555556			5	0	5	1
	3	2	5	0.2			9	0	9	1			20	6	26	0.538462			3	2	5	0.2			9	0	9	1			20	6	26	0.538462
	9	3	12	0.5			20	8	28	0.428571			40	3	43	0.860465			9	3	12	0.5			20	8	28	0.428571			40	3	43	0.860465
							16	0	16	1			12	10	22	0.0909091									16	0	16	1			12	10	22	0.0909091
							14	0	14	1			19	10	29	0.310345									14	0	14	1			19	10	29	0.310345
							4	0	4	1			22	0	22	1															22	0	22	1
							7	0	7	1			14	1	15	0.866667									7	0	7	1			14	1	15	0.866667
							22	2	24	0.833333			9	10	19	-0.0526316									22	2	24	0.833333			9	10	19	-0.0526316
							21	2	23	0.826087			19	0	19	1									21	2	23	0.826087			19	0	19	1
													11	3	14	0.571429															11	3	14	0.571429
													18	10	28	0.285714															18	10	28	0.285714
													10	9	19	0.0526316															10	9	19	0.0526316
													13	9	22	0.181818															13	9	22	0.181818

## Sheet: S9B
All Points																		Threshold Points
CS2-Gal4_UAS-pain-IR2						CS2-Gal4/+						UAS-pain-IR2/+						CS2-Gal4_UAS-pain-IR2						CS2-Gal4/+						UAS-pain-IR2/+
Date	0.005	0.0125	Total	PI for softer media		Date	0.005	0.0125	Total	PI for softer media		Date	0.005	0.0125	Total	PI for softer media		Date	0.005	0.0125	Total	PI for softer media		Date	0.005	0.0125	Total	PI for softer media		Date	0.005	0.0125	Total	PI for softer media
29_04_24	9	1	10	0.8		29_04_24	6	0	6	1		29_04_24	23	2	25	0.84		29_04_24	9	1	10	0.8		29_04_24	6	0	6	1		29_04_24	23	2	25	0.84
	18	0	18	1			8	0	8	1			6	0	6	1			18	0	18	1			8	0	8	1			6	0	6	1
	16	9	25	0.28			14	1	15	0.866667			12	5	17	0.411765			16	9	25	0.28			14	1	15	0.866667			12	5	17	0.411765
	7	3	10	0.4			14	1	15	0.866667			26	1	27	0.925926			7	3	10	0.4			14	1	15	0.866667			26	1	27	0.925926
	14	4	18	0.555556			3	0	3	1			7	2	9	0.555556			14	4	18	0.555556									7	2	9	0.555556
	24	5	29	0.655172			17	7	24	0.416667			6	0	6	1			24	5	29	0.655172			17	7	24	0.416667			6	0	6	1
	14	3	17	0.647059			17	0	17	1			8	0	8	1			14	3	17	0.647059			17	0	17	1			8	0	8	1
	9	5	14	0.285714			11	0	11	1			24	7	31	0.548387			9	5	14	0.285714			11	0	11	1			24	7	31	0.548387
	26	4	30	0.733333			13	3	16	0.625			19	3	22	0.727273			26	4	30	0.733333			13	3	16	0.625			19	3	22	0.727273
							13	0	13	1			22	1	23	0.913043									13	0	13	1			22	1	23	0.913043
							11	1	12	0.833333			5	0	5	1									11	1	12	0.833333			5	0	5	1
							16	8	24	0.333333															16	8	24	0.333333
							5	2	7	0.428571															5	2	7	0.428571
							31	4	35	0.771429															31	4	35	0.771429
							17	0	17	1															17	0	17	1
							9	0	9	1															9	0	9	1
							18	0	18	1															18	0	18	1
							28	4	32	0.75															28	4	32	0.75
							35	1	36	0.944444															35	1	36	0.944444
							29	2	31	0.870968															29	2	31	0.870968
							15	5	20	0.5															15	5	20	0.5
							5	1	6	0.666667															5	1	6	0.666667
							17	4	21	0.619048															17	4	21	0.619048
							26	1	27	0.925926															26	1	27	0.925926
05_05_24	7	6	13	0.0769231		05_05_24	21	9	30	0.4		05_05_24	10	3	13	0.538462		05_05_24	7	6	13	0.0769231		05_05_24	21	9	30	0.4		05_05_24	10	3	13	0.538462
	7	3	10	0.4			8	9	17	-0.0588235			2	4	6	-0.333333			7	3	10	0.4			8	9	17	-0.0588235			2	4	6	-0.333333
	15	7	22	0.363636			8	11	19	-0.157895			9	6	15	0.2			15	7	22	0.363636			8	11	19	-0.157895			9	6	15	0.2
	5	5	10	0									13	10	23	0.130435			5	5	10	0									13	10	23	0.130435
	7	10	17	-0.176471									16	7	23	0.391304			7	10	17	-0.176471									16	7	23	0.391304
	12	6	18	0.333333									13	13	26	0			12	6	18	0.333333									13	13	26	0
	10	3	13	0.538462									15	7	22	0.363636			10	3	13	0.538462									15	7	22	0.363636
													9	6	15	0.2															9	6	15	0.2
16_05_24	5	0	5	1		16_05_24	4	1	5	0.6		16_05_24	15	3	18	0.666667		16_05_24	5	0	5	1		16_05_24	4	1	5	0.6		16_05_24	15	3	18	0.666667
	3	2	5	0.2			11	1	12	0.833333			27	7	34	0.588235			3	2	5	0.2			11	1	12	0.833333			27	7	34	0.588235
	17	2	19	0.789474			24	7	31	0.548387			21	7	28	0.5			17	2	19	0.789474			24	7	31	0.548387			21	7	28	0.5
	2	6	8	-0.5			18	5	23	0.565217			23	4	27	0.703704			2	6	8	-0.5			18	5	23	0.565217			23	4	27	0.703704
	5	2	7	0.428571			19	1	20	0.9			19	7	26	0.461538			5	2	7	0.428571			19	1	20	0.9			19	7	26	0.461538
	7	1	8	0.75			13	1	14	0.857143			10	1	11	0.818182			7	1	8	0.75			13	1	14	0.857143			10	1	11	0.818182
	8	4	12	0.333333			12	6	18	0.333333			12	0	12	1			8	4	12	0.333333			12	6	18	0.333333			12	0	12	1
	12	1	13	0.846154			14	0	14	1			26	0	26	1			12	1	13	0.846154			14	0	14	1			26	0	26	1
	6	9	15	-0.2			12	4	16	0.5			10	3	13	0.538462			6	9	15	-0.2			12	4	16	0.5			10	3	13	0.538462
	11	2	13	0.692308			14	2	16	0.75			18	5	23	0.565217			11	2	13	0.692308			14	2	16	0.75			18	5	23	0.565217
	11	0	11	1			10	2	12	0.666667			15	0	15	1			11	0	11	1			10	2	12	0.666667			15	0	15	1
	21	4	25	0.68			7	0	7	1			16	3	19	0.684211			21	4	25	0.68			7	0	7	1			16	3	19	0.684211
	8	1	9	0.777778			17	1	18	0.888889			12	1	13	0.846154			8	1	9	0.777778			17	1	18	0.888889			12	1	13	0.846154
	7	2	9	0.555556			4	0	4	1			8	0	8	1			7	2	9	0.555556									8	0	8	1
	8	2	10	0.6			15	2	17	0.764706			16	3	19	0.684211			8	2	10	0.6			15	2	17	0.764706			16	3	19	0.684211
	20	4	24	0.666667			22	0	22	1			7	5	12	0.166667			20	4	24	0.666667			22	0	22	1			7	5	12	0.166667
	10	0	10	1			10	0	10	1			14	7	21	0.333333			10	0	10	1			10	0	10	1			14	7	21	0.333333
	20	5	25	0.6			5	0	5	1			11	4	15	0.466667			20	5	25	0.6			5	0	5	1			11	4	15	0.466667
	9	1	10	0.8			9	3	12	0.5			19	1	20	0.9			9	1	10	0.8			9	3	12	0.5			19	1	20	0.9
	13	5	18	0.444444			15	0	15	1			19	6	25	0.52			13	5	18	0.444444			15	0	15	1			19	6	25	0.52
	11	3	14	0.571429			20	1	21	0.904762									11	3	14	0.571429			20	1	21	0.904762
							5	1	6	0.666667															5	1	6	0.666667
							8	1	9	0.777778															8	1	9	0.777778
							15	0	15	1															15	0	15	1
20_05_24	15	3	18	0.666667		20_05_24	13	1	14	0.857143		20_05_24	16	7	23	0.391304		20_05_24	15	3	18	0.666667		20_05_24	13	1	14	0.857143		20_05_24	16	7	23	0.391304
	13	1	14	0.857143			15	1	16	0.875			6	0	6	1			13	1	14	0.857143			15	1	16	0.875			6	0	6	1
	4	0	4	1			29	0	29	1			12	1	13	0.846154									29	0	29	1			12	1	13	0.846154
	15	1	16	0.875			22	4	26	0.692308			13	5	18	0.444444			15	1	16	0.875			22	4	26	0.692308			13	5	18	0.444444
	12	2	14	0.714286			13	0	13	1			13	7	20	0.3			12	2	14	0.714286			13	0	13	1			13	7	20	0.3
	28	4	32	0.75			11	1	12	0.833333			15	7	22	0.363636			28	4	32	0.75			11	1	12	0.833333			15	7	22	0.363636
	32	2	34	0.882353			25	1	26	0.923077			15	0	15	1			32	2	34	0.882353			25	1	26	0.923077			15	0	15	1
	19	7	26	0.461538			14	1	15	0.866667			16	1	17	0.882353			19	7	26	0.461538			14	1	15	0.866667			16	1	17	0.882353
	25	2	27	0.851852			17	0	17	1			7	0	7	1			25	2	27	0.851852			17	0	17	1			7	0	7	1
	25	13	38	0.315789			7	0	7	1			4	4	8	0			25	13	38	0.315789			7	0	7	1			4	4	8	0
	9	0	9	1			13	0	13	1			5	3	8	0.25			9	0	9	1			13	0	13	1			5	3	8	0.25
	16	9	25	0.28			12	1	13	0.846154			18	1	19	0.894737			16	9	25	0.28			12	1	13	0.846154			18	1	19	0.894737
	15	0	15	1			6	0	6	1			12	6	18	0.333333			15	0	15	1			6	0	6	1			12	6	18	0.333333
	15	10	25	0.2			16	0	16	1			3	1	4	0.5			15	10	25	0.2			16	0	16	1
	14	2	16	0.75			22	1	23	0.913043			2	0	2	1			14	2	16	0.75			22	1	23	0.913043
	5	7	12	-0.166667			23	0	23	1			13	2	15	0.733333			5	7	12	-0.166667			23	0	23	1			13	2	15	0.733333
	0	2	2	-1			13	0	13	1															13	0	13	1
	6	8	14	-0.142857			6	0	6	1									6	8	14	-0.142857			6	0	6	1
	6	10	16	-0.25			14	0	14	1									6	10	16	-0.25			14	0	14	1
							7	1	8	0.75															7	1	8	0.75
							11	2	13	0.692308															11	2	13	0.692308
							14	0	14	1															14	0	14	1
							17	1	18	0.888889															17	1	18	0.888889
							6	0	6	1															6	0	6	1
22_05_24	22	2	24	0.833333		22_05_24	2	1	3	0.333333		22_05_24	11	0	11	1		22_05_24	22	2	24	0.833333		22_05_24						22_05_24	11	0	11	1
	21	2	23	0.826087			13	3	16	0.625			5	0	5	1			21	2	23	0.826087			13	3	16	0.625			5	0	5	1
	10	1	11	0.818182			15	2	17	0.764706			2	1	3	0.333333			10	1	11	0.818182			15	2	17	0.764706
	26	6	32	0.625			8	0	8	1			16	3	19	0.684211			26	6	32	0.625			8	0	8	1			16	3	19	0.684211
	23	5	28	0.642857			12	2	14	0.714286			9	2	11	0.636364			23	5	28	0.642857			12	2	14	0.714286			9	2	11	0.636364
	19	3	22	0.727273			39	6	45	0.733333			20	3	23	0.73913			19	3	22	0.727273			39	6	45	0.733333			20	3	23	0.73913
	8	1	9	0.777778			6	0	6	1			14	1	15	0.866667			8	1	9	0.777778			6	0	6	1			14	1	15	0.866667
	22	1	23	0.913043			10	0	10	1			22	0	22	1			22	1	23	0.913043			10	0	10	1			22	0	22	1
	18	2	20	0.8			14	3	17	0.647059			7	3	10	0.4			18	2	20	0.8			14	3	17	0.647059			7	3	10	0.4
	8	4	12	0.333333			12	0	12	1			14	0	14	1			8	4	12	0.333333			12	0	12	1			14	0	14	1
	13	1	14	0.857143			30	0	30	1			16	2	18	0.777778			13	1	14	0.857143			30	0	30	1			16	2	18	0.777778
	0	2	2	-1			27	0	27	1			22	4	26	0.692308									27	0	27	1			22	4	26	0.692308
	8	0	8	1			2	2	4	0			11	0	11	1			8	0	8	1									11	0	11	1
	25	4	29	0.724138			13	1	14	0.857143			7	0	7	1			25	4	29	0.724138			13	1	14	0.857143			7	0	7	1
	39	1	40	0.95			21	4	25	0.68			15	2	17	0.764706			39	1	40	0.95			21	4	25	0.68			15	2	17	0.764706
	26	2	28	0.857143			9	2	11	0.636364			13	5	18	0.444444			26	2	28	0.857143			9	2	11	0.636364			13	5	18	0.444444
	24	5	29	0.655172									11	1	12	0.833333			24	5	29	0.655172									11	1	12	0.833333
	9	3	12	0.5									25	10	35	0.428571			9	3	12	0.5									25	10	35	0.428571
	31	5	36	0.722222									29	1	30	0.933333			31	5	36	0.722222									29	1	30	0.933333
													26	1	27	0.925926															26	1	27	0.925926
													25	3	28	0.785714															25	3	28	0.785714
													16	2	18	0.777778															16	2	18	0.777778
													18	2	20	0.8															18	2	20	0.8
13_05_24	12	2	14	0.714286		13_05_24	17	1	18	0.888889		13_05_24	24	12	36	0.333333		13_05_24	12	2	14	0.714286		13_05_24	17	1	18	0.888889		13_05_24	24	12	36	0.333333
	14	3	17	0.647059			14	0	14	1			22	4	26	0.692308			14	3	17	0.647059			14	0	14	1			22	4	26	0.692308
	10	1	11	0.818182			13	0	13	1			9	0	9	1			10	1	11	0.818182			13	0	13	1			9	0	9	1
	9	2	11	0.636364			10	0	10	1			17	2	19	0.789474			9	2	11	0.636364			10	0	10	1			17	2	19	0.789474
	17	5	22	0.545455			23	0	23	1			7	3	10	0.4			17	5	22	0.545455			23	0	23	1			7	3	10	0.4
	11	2	13	0.692308			21	0	21	1			28	13	41	0.365854			11	2	13	0.692308			21	0	21	1			28	13	41	0.365854
	10	2	12	0.666667			2	0	2	1			2	0	2	1			10	2	12	0.666667
							15	4	19	0.578947			21	3	24	0.75									15	4	19	0.578947			21	3	24	0.75
							8	2	10	0.6			4	1	5	0.6									8	2	10	0.6			4	1	5	0.6
							19	1	20	0.9			7	0	7	1									19	1	20	0.9			7	0	7	1
							22	1	23	0.913043			16	0	16	1									22	1	23	0.913043			16	0	16	1
							19	2	21	0.809524			10	5	15	0.333333									19	2	21	0.809524			10	5	15	0.333333
							18	1	19	0.894737			13	2	15	0.733333									18	1	19	0.894737			13	2	15	0.733333
							27	1	28	0.928571			9	0	9	1									27	1	28	0.928571			9	0	9	1
							12	1	13	0.846154			17	4	21	0.619048									12	1	13	0.846154			17	4	21	0.619048
							10	2	12	0.666667			14	0	14	1									10	2	12	0.666667			14	0	14	1
							16	2	18	0.777778			32	2	34	0.882353									16	2	18	0.777778			32	2	34	0.882353
							5	1	6	0.666667			8	0	8	1									5	1	6	0.666667			8	0	8	1
													12	4	16	0.5															12	4	16	0.5
													9	2	11	0.636364															9	2	11	0.636364
24_05_24	24	0	24	1		24_05_24	16	0	16	1		24_05_24	24	1	25	0.92		24_05_24	24	0	24	1		24_05_24	16	0	16	1		24_05_24	24	1	25	0.92
	13	0	13	1			11	0	11	1			24	2	26	0.846154			13	0	13	1			11	0	11	1			24	2	26	0.846154
	7	5	12	0.166667			21	0	21	1			24	3	27	0.777778			7	5	12	0.166667			21	0	21	1			24	3	27	0.777778
	12	3	15	0.6			11	0	11	1			20	1	21	0.904762			12	3	15	0.6			17	0	17	1			20	1	21	0.904762
	16	5	21	0.52381			14	2	16	0.75			15	5	20	0.5			16	5	21	0.52381			11	0	11	1			15	5	20	0.5
	7	2	9	0.555556			26	0	26	1									7	2	9	0.555556			14	2	16	0.75
	11	2	13	0.692308			22	0	22	1									11	2	13	0.692308			26	0	26	1
	25	0	25	1															25	0	25	1			22	0	22	1
	26	1	27	0.925926															26	1	27	0.925926

## Sheet: S9C
All Points																		Threshold Points
CS3-Gal4_UAS-pain-IR2						CS3-Gal4/+						UAS-pain-IR2/+						CS3-Gal4_UAS-pain-IR2						CS3-Gal4/+						UAS-pain-IR2/+
Date	0.005	0.0125	Total	PI for softer media		Date	0.005	0.0125	Total	PI for softer media		Date	0.005	0.0125	Total	PI for softer media		Date	0.005	0.0125	Total	PI for softer media		Date	0.005	0.0125	Total	PI for softer media		Date	0.005	0.0125	Total	PI for softer media
29_04_24	11	1	12	0.833333		29_04_24	14	0	14	1		29_04_24	23	2	25	0.84		29_04_24	11	1	12	0.833333		29_04_24	14	0	14	1		29_04_24	23	2	25	0.84
	12	8	20	0.2			7	1	8	0.75			6	0	6	1			12	8	20	0.2			7	1	8	0.75			6	0	6	1
	9	3	12	0.5			5	1	6	0.666667			12	5	17	0.411765			9	3	12	0.5			5	1	6	0.666667			12	5	17	0.411765
	16	4	20	0.6			14	2	16	0.75			26	1	27	0.925926			16	4	20	0.6			14	2	16	0.75			26	1	27	0.925926
	9	0	9	1			24	4	28	0.714286			7	2	9	0.555556			9	0	9	1			24	4	28	0.714286			7	2	9	0.555556
	4	1	5	0.6									6	0	6	1			4	1	5	0.6									6	0	6	1
	13	6	19	0.368421			18	4	22	0.636364			8	0	8	1			13	6	19	0.368421			18	4	22	0.636364			8	0	8	1
	18	6	24	0.5			6	1	7	0.714286			24	7	31	0.548387			18	6	24	0.5			6	1	7	0.714286			24	7	31	0.548387
	2	1	3	0.333333			17	1	18	0.888889			19	3	22	0.727273									17	1	18	0.888889			19	3	22	0.727273
	8	1	9	0.777778			8	5	13	0.230769			22	1	23	0.913043			8	1	9	0.777778			8	5	13	0.230769			22	1	23	0.913043
	15	6	21	0.428571			18	5	23	0.565217			5	0	5	1			15	6	21	0.428571			18	5	23	0.565217			5	0	5	1
	21	6	27	0.555556			14	0	14	1									21	6	27	0.555556			14	0	14	1
	7	0	7	1			5	2	7	0.428571									7	0	7	1			5	2	7	0.428571
	21	7	28	0.5			23	1	24	0.916667									21	7	28	0.5			23	1	24	0.916667
	14	3	17	0.647059			14	4	18	0.555556									14	3	17	0.647059			14	4	18	0.555556
	17	2	19	0.789474			26	3	29	0.793103									17	2	19	0.789474			26	3	29	0.793103
	21	1	22	0.909091			6	1	7	0.714286									21	1	22	0.909091			6	1	7	0.714286
	13	3	16	0.625			24	1	25	0.92									13	3	16	0.625			24	1	25	0.92
							15	1	16	0.875															15	1	16	0.875
							16	0	16	1															16	0	16	1
							21	1	22	0.909091															21	1	22	0.909091
05_05_24	10	4	14	0.428571		05_05_24	11	8	19	0.157895		05_05_24	10	3	13	0.538462		05_05_24	10	4	14	0.428571		05_05_24	11	8	19	0.157895		05_05_24	10	3	13	0.538462
	5	3	8	0.25			8	8	16	0			2	4	6	-0.333333			5	3	8	0.25			8	8	16	0			2	4	6	-0.333333
	9	1	10	0.8			18	10	28	0.285714			9	6	15	0.2			9	1	10	0.8			18	10	28	0.285714			9	6	15	0.2
	21	6	27	0.555556			17	9	26	0.307692			13	10	23	0.130435			21	6	27	0.555556			17	9	26	0.307692			13	10	23	0.130435
	5	2	7	0.428571			1	1	2	0			16	7	23	0.391304			5	2	7	0.428571									16	7	23	0.391304
	8	9	17	-0.0588235			5	0	5	1			13	13	26	0			8	9	17	-0.0588235			5	0	5	1			13	13	26	0
	11	2	13	0.692308			18	5	23	0.565217			15	7	22	0.363636			11	2	13	0.692308			18	5	23	0.565217			15	7	22	0.363636
	9	6	15	0.2			15	0	15	1			9	6	15	0.2			9	6	15	0.2			15	0	15	1			9	6	15	0.2
	6	1	7	0.714286			5	3	8	0.25									6	1	7	0.714286			5	3	8	0.25
	7	4	11	0.272727			9	10	19	-0.0526316									7	4	11	0.272727			9	10	19	-0.0526316
	6	3	9	0.333333			9	9	18	0									6	3	9	0.333333			9	9	18	0
	6	6	12	0															6	6	12	0
	11	9	20	0.1															11	9	20	0.1
16_05_24	10	13	23	-0.130435		16_05_24	21	2	23	0.826087		16_05_24	15	3	18	0.666667		16_05_24	10	13	23	-0.130435		16_05_24	21	2	23	0.826087		16_05_24	15	3	18	0.666667
	16	1	17	0.882353			3	1	4	0.5			27	7	34	0.588235			16	1	17	0.882353									27	7	34	0.588235
	8	10	18	-0.111111			11	3	14	0.571429			21	7	28	0.5			8	10	18	-0.111111			11	3	14	0.571429			21	7	28	0.5
	19	4	23	0.652174			6	1	7	0.714286			23	4	27	0.703704			19	4	23	0.652174			6	1	7	0.714286			23	4	27	0.703704
	4	2	6	0.333333			9	4	13	0.384615			19	7	26	0.461538			4	2	6	0.333333			9	4	13	0.384615			19	7	26	0.461538
	19	1	20	0.9			13	2	15	0.733333			10	1	11	0.818182			19	1	20	0.9			13	2	15	0.733333			10	1	11	0.818182
	19	0	19	1			16	6	22	0.454545			12	0	12	1			19	0	19	1			16	6	22	0.454545			12	0	12	1
	21	14	35	0.2			16	1	17	0.882353			26	0	26	1			21	14	35	0.2			16	1	17	0.882353			26	0	26	1
	19	7	26	0.461538			11	0	11	1			10	3	13	0.538462			19	7	26	0.461538			11	0	11	1			10	3	13	0.538462
	5	3	8	0.25			17	4	21	0.619048			18	5	23	0.565217			5	3	8	0.25			17	4	21	0.619048			18	5	23	0.565217
	10	2	12	0.666667			6	0	6	1			15	0	15	1			10	2	12	0.666667			6	0	6	1			15	0	15	1
	29	0	29	1			13	2	15	0.733333			16	3	19	0.684211			29	0	29	1			13	2	15	0.733333			16	3	19	0.684211
													12	1	13	0.846154															12	1	13	0.846154
													8	0	8	1															8	0	8	1
													16	3	19	0.684211															16	3	19	0.684211
													7	5	12	0.166667															7	5	12	0.166667
													14	7	21	0.333333															14	7	21	0.333333
													11	4	15	0.466667															11	4	15	0.466667
													19	1	20	0.9															19	1	20	0.9
													19	6	25	0.52															19	6	25	0.52
20_05_24						20_05_24	20	3	23	0.73913		20_05_24	16	7	23	0.391304		20_05_24						20_05_24	20	3	23	0.73913		20_05_24	16	7	23	0.391304
							8	4	12	0.333333			6	0	6	1									8	4	12	0.333333			6	0	6	1
							21	13	34	0.235294			12	1	13	0.846154									21	13	34	0.235294			12	1	13	0.846154
							18	2	20	0.8			13	5	18	0.444444									18	2	20	0.8			13	5	18	0.444444
							4	2	6	0.333333			13	7	20	0.3									4	2	6	0.333333			13	7	20	0.3
	5	0	5	1			14	4	18	0.555556			15	7	22	0.363636			5	0	5	1			14	4	18	0.555556			15	7	22	0.363636
	7	0	7	1			17	2	19	0.789474			15	0	15	1			7	0	7	1			17	2	19	0.789474			15	0	15	1
	9	3	12	0.5			12	2	14	0.714286			16	1	17	0.882353			9	3	12	0.5			12	2	14	0.714286			16	1	17	0.882353
	10	6	16	0.25			8	0	8	1			7	0	7	1			10	6	16	0.25			8	0	8	1			7	0	7	1
	25	2	27	0.851852									4	4	8	0			25	2	27	0.851852									4	4	8	0
	17	26	43	-0.209302									5	3	8	0.25			17	26	43	-0.209302									5	3	8	0.25
	3	1	4	0.5									18	1	19	0.894737															18	1	19	0.894737
	14	1	15	0.866667									12	6	18	0.333333			14	1	15	0.866667									12	6	18	0.333333
	8	1	9	0.777778									3	1	4	0.5			8	1	9	0.777778
	2	2	4	0									2	0	2	1
	7	0	7	1									13	2	15	0.733333			7	0	7	1									13	2	15	0.733333
	5	1	6	0.666667															5	1	6	0.666667
	2	2	4	0
	5	4	9	0.111111															5	4	9	0.111111
	18	3	21	0.714286															18	3	21	0.714286
	6	4	10	0.2															6	4	10	0.2
	19	4	23	0.652174															19	4	23	0.652174
	3	1	4	0.5
	10	0	10	1															10	0	10	1
	18	2	20	0.8															18	2	20	0.8
	7	15	22	-0.363636															7	15	22	-0.363636
	17	9	26	0.307692															17	9	26	0.307692
	14	11	25	0.12															14	11	25	0.12
	10	9	19	0.0526316															10	9	19	0.0526316
22_05_24	23	17	40	0.15		22_05_24	6	3	9	0.333333		22_05_24	11	0	11	1		22_05_24	23	17	40	0.15		22_05_24	6	3	9	0.333333		22_05_24	11	0	11	1
	10	0	10	1			18	2	20	0.8			5	0	5	1			10	0	10	1			18	2	20	0.8			5	0	5	1
	4	5	9	-0.111111			23	1	24	0.916667			2	1	3	0.333333			4	5	9	-0.111111			23	1	24	0.916667
	12	1	13	0.846154			15	2	17	0.764706			16	3	19	0.684211			12	1	13	0.846154			15	2	17	0.764706			16	3	19	0.684211
	27	5	32	0.6875			12	3	15	0.6			9	2	11	0.636364			27	5	32	0.6875			12	3	15	0.6			9	2	11	0.636364
	17	8	25	0.36			17	5	22	0.545455			20	3	23	0.73913			17	8	25	0.36			17	5	22	0.545455			20	3	23	0.73913
	15	2	17	0.764706			18	4	22	0.636364			14	1	15	0.866667			15	2	17	0.764706			18	4	22	0.636364			14	1	15	0.866667
	12	10	22	0.0909091			17	2	19	0.789474			22	0	22	1			12	10	22	0.0909091			17	2	19	0.789474			22	0	22	1
	13	2	15	0.733333			18	0	18	1			7	3	10	0.4			13	2	15	0.733333			18	0	18	1			7	3	10	0.4
	18	2	20	0.8			5	1	6	0.666667			14	0	14	1			18	2	20	0.8			5	1	6	0.666667			14	0	14	1
							16	4	20	0.6			16	2	18	0.777778									16	4	20	0.6			16	2	18	0.777778
							8	2	10	0.6			22	4	26	0.692308									8	2	10	0.6			22	4	26	0.692308
							5	0	5	1			11	0	11	1									5	0	5	1			11	0	11	1
							20	2	22	0.818182			7	0	7	1									20	2	22	0.818182			7	0	7	1
							8	0	8	1			15	2	17	0.764706									8	0	8	1			15	2	17	0.764706
													13	5	18	0.444444															13	5	18	0.444444
													11	1	12	0.833333															11	1	12	0.833333
													25	10	35	0.428571															25	10	35	0.428571
													29	1	30	0.933333															29	1	30	0.933333
													26	1	27	0.925926															26	1	27	0.925926
													25	3	28	0.785714															25	3	28	0.785714
													16	2	18	0.777778															16	2	18	0.777778
													18	2	20	0.8															18	2	20	0.8
24_05_24	10	0	10	1		24_05_24	4	2	6	0.333333		24_05_24	24	1	25	0.92		24_05_24	10	0	10	1		24_05_24	4	2	6	0.333333		24_05_24	24	1	25	0.92
	12	3	15	0.6			27	5	32	0.6875			24	2	26	0.846154			12	3	15	0.6			27	5	32	0.6875			24	2	26	0.846154
	8	1	9	0.777778			36	4	40	0.8			24	3	27	0.777778			8	1	9	0.777778			36	4	40	0.8			24	3	27	0.777778
	14	0	14	1			4	1	5	0.6			20	1	21	0.904762			14	0	14	1			4	1	5	0.6			20	1	21	0.904762
	18	1	19	0.894737			18	5	23	0.565217			15	5	20	0.5			18	1	19	0.894737			18	5	23	0.565217			15	5	20	0.5
	8	4	12	0.333333			8	4	12	0.333333									8	4	12	0.333333			8	4	12	0.333333
	7	3	10	0.4			18	0	18	1									7	3	10	0.4			18	0	18	1
	20	6	26	0.538462															20	6	26	0.538462

## Sheet: S9D
All Points																		Threshold Points
CS1-Gal4_UAS-pain-IR2						CS1-Gal4/+						UAS-pain-IR2/+						CS1-Gal4_UAS-pain-IR2						CS1-Gal4/+						UAS-pain-IR2/+
Date	0.005	0.0125	Total	PI for softer media		Date	0.005	0.0125	Total	PI for softer media		Date	0.005	0.0125	Total	PI for softer media		Date	0.005	0.0125	Total	PI for softer media		Date	0.005	0.0125	Total	PI for softer media		Date	0.005	0.0125	Total	PI for softer media
13_05_24	20	4	24	0.666667		13_05_24	7	0	7	1		13_05_24	24	12	36	0.333333		13_05_24	20	4	24	0.666667		13_05_24	7	0	7	1		13_05_24	24	12	36	0.333333
	9	4	13	0.384615			22	0	22	1			22	4	26	0.692308			9	4	13	0.384615			22	0	22	1			22	4	26	0.692308
	17	7	24	0.416667			30	0	30	1			9	0	9	1			17	7	24	0.416667			30	0	30	1			9	0	9	1
	9	11	20	-0.1			11	0	11	1			17	2	19	0.789474			9	11	20	-0.1			11	0	11	1			17	2	19	0.789474
	12	13	25	-0.04			14	0	14	1			7	3	10	0.4			12	13	25	-0.04			14	0	14	1			7	3	10	0.4
	9	0	9	1			32	0	32	1			28	13	41	0.365854			9	0	9	1			32	0	32	1			28	13	41	0.365854
	20	1	21	0.904762			17	0	17	1			2	0	2	1			20	1	21	0.904762			17	0	17	1
	10	15	25	-0.2			20	2	22	0.818182			21	3	24	0.75			10	15	25	-0.2			20	2	22	0.818182			21	3	24	0.75
	11	4	15	0.466667			35	3	38	0.842105			4	1	5	0.6			11	4	15	0.466667			35	3	38	0.842105			4	1	5	0.6
	27	7	34	0.588235			17	0	17	1			7	0	7	1			27	7	34	0.588235			17	0	17	1			7	0	7	1
	29	6	35	0.657143			12	0	12	1			16	0	16	1			29	6	35	0.657143			12	0	12	1			16	0	16	1
	8	2	10	0.6			23	1	24	0.916667			10	5	15	0.333333			8	2	10	0.6			23	1	24	0.916667			10	5	15	0.333333
	4	1	5	0.6			14	0	14	1			13	2	15	0.733333			4	1	5	0.6			14	0	14	1			13	2	15	0.733333
	5	2	7	0.428571			5	0	5	1			9	0	9	1			5	2	7	0.428571			5	0	5	1			9	0	9	1
	21	4	25	0.68			23	0	23	1			17	4	21	0.619048			21	4	25	0.68			23	0	23	1			17	4	21	0.619048
	21	3	24	0.75			2	1	3	0.333333			14	0	14	1			21	3	24	0.75									14	0	14	1
	8	2	10	0.6			32	0	32	1			32	2	34	0.882353			8	2	10	0.6			32	0	32	1			32	2	34	0.882353
							21	0	21	1			8	0	8	1									21	0	21	1			8	0	8	1
							19	0	19	1			12	4	16	0.5									19	0	19	1			12	4	16	0.5
							10	1	11	0.818182			9	2	11	0.636364									10	1	11	0.818182			9	2	11	0.636364
							23	1	24	0.916667															23	1	24	0.916667
							26	8	34	0.529412															26	8	34	0.529412
							9	2	11	0.636364															9	2	11	0.636364
							25	3	28	0.785714															25	3	28	0.785714
16_05_24	12	1	13	0.846154		16_05_24	23	2	25	0.84		16_05_24	15	3	18	0.666667		16_05_24	12	1	13	0.846154		16_05_24	23	2	25	0.84		16_05_24	15	3	18	0.666667
	28	0	28	1			25	1	26	0.923077			27	7	34	0.588235			28	0	28	1			25	1	26	0.923077			27	7	34	0.588235
	5	1	6	0.666667			22	1	23	0.913043			21	7	28	0.5			5	1	6	0.666667			22	1	23	0.913043			21	7	28	0.5
	4	1	5	0.6			14	0	14	1			23	4	27	0.703704			4	1	5	0.6			14	0	14	1			23	4	27	0.703704
	12	0	12	1			15	2	17	0.764706			19	7	26	0.461538			12	0	12	1			15	2	17	0.764706			19	7	26	0.461538
	20	1	21	0.904762			23	1	24	0.916667			10	1	11	0.818182			20	1	21	0.904762			23	1	24	0.916667			10	1	11	0.818182
	23	0	23	1									12	0	12	1			23	0	23	1									12	0	12	1
													26	0	26	1															26	0	26	1
													10	3	13	0.538462															10	3	13	0.538462
													18	5	23	0.565217															18	5	23	0.565217
													15	0	15	1															15	0	15	1
													16	3	19	0.684211															16	3	19	0.684211
													12	1	13	0.846154															12	1	13	0.846154
													8	0	8	1															8	0	8	1
													16	3	19	0.684211															16	3	19	0.684211
													7	5	12	0.166667															7	5	12	0.166667
													14	7	21	0.333333															14	7	21	0.333333
													11	4	15	0.466667															11	4	15	0.466667
													19	1	20	0.9															19	1	20	0.9
													19	6	25	0.52															19	6	25	0.52
20_02_25	13	12	25	0.04		20_02_25	22	5	27	0.62963		20_02_25	6	1	7	0.714286		20_02_25	13	12	25	0.04		20_02_25	22	5	27	0.62963		20_02_25	6	1	7	0.714286
	26	22	48	0.0833333			16	2	18	0.777778			18	4	22	0.636364			26	22	48	0.0833333			16	2	18	0.777778			18	4	22	0.636364
	12	6	18	0.333333			17	1	18	0.888889			3	0	3	1			12	6	18	0.333333			17	1	18	0.888889
	14	13	27	0.037037			23	3	26	0.769231			22	3	25	0.76			14	13	27	0.037037			23	3	26	0.769231			22	3	25	0.76
	27	12	39	0.384615			21	2	23	0.826087			5	0	5	1			27	12	39	0.384615			21	2	23	0.826087			5	0	5	1
	34	5	39	0.74359			21	4	25	0.68			22	3	25	0.76			34	5	39	0.74359			21	4	25	0.68			22	3	25	0.76
	14	19	33	-0.151515			27	1	28	0.928571			13	2	15	0.733333			14	19	33	-0.151515			27	1	28	0.928571			13	2	15	0.733333
	9	12	21	-0.142857			15	11	26	0.153846									9	12	21	-0.142857			15	11	26	0.153846
	25	7	32	0.5625			28	0	28	1									25	7	32	0.5625			28	0	28	1
	23	7	30	0.533333															23	7	30	0.533333
	22	13	35	0.257143															22	13	35	0.257143
	29	3	32	0.8125															29	3	32	0.8125
26_02_25	16	8	24	0.333333		26_02_25	26	2	28	0.857143		26_02_25	12	4	16	0.5		26_02_25	16	8	24	0.333333		26_02_25	26	2	28	0.857143		26_02_25	12	4	16	0.5
	20	9	29	0.37931			25	0	25	1			24	2	26	0.846154			20	9	29	0.37931			25	0	25	1			24	2	26	0.846154
	24	5	29	0.655172			23	1	24	0.916667			18	3	21	0.714286			24	5	29	0.655172			23	1	24	0.916667			18	3	21	0.714286
	23	6	29	0.586207			17	2	19	0.789474			26	1	27	0.925926			23	6	29	0.586207			17	2	19	0.789474			26	1	27	0.925926
	15	3	18	0.666667			47	2	49	0.918367			8	3	11	0.454545			15	3	18	0.666667			47	2	49	0.918367			8	3	11	0.454545
	28	5	33	0.69697			32	0	32	1			27	10	37	0.459459			28	5	33	0.69697			32	0	32	1			27	10	37	0.459459
	30	0	30	1			25	0	25	1			17	10	27	0.259259			30	0	30	1			25	0	25	1			17	10	27	0.259259
	13	15	28	-0.0714286			30	0	30	1			11	2	13	0.692308			13	15	28	-0.0714286			30	0	30	1			11	2	13	0.692308
	23	8	31	0.483871			26	1	27	0.925926			20	4	24	0.666667			23	8	31	0.483871			26	1	27	0.925926			20	4	24	0.666667
	20	1	21	0.904762			13	1	14	0.857143			4	0	4	1			20	1	21	0.904762			13	1	14	0.857143
	26	11	37	0.405405			18	4	22	0.636364			12	12	24	0			26	11	37	0.405405			18	4	22	0.636364			12	12	24	0
	5	2	7	0.428571			10	0	10	1									5	2	7	0.428571			10	0	10	1
	19	4	23	0.652174			24	5	29	0.655172									19	4	23	0.652174			24	5	29	0.655172
	16	2	18	0.777778			9	1	10	0.8									16	2	18	0.777778			9	1	10	0.8
	25	0	25	1			13	3	16	0.625									25	0	25	1			13	3	16	0.625
	20	1	21	0.904762			26	6	32	0.625									20	1	21	0.904762			26	6	32	0.625
	25	1	26	0.923077			21	0	21	1									25	1	26	0.923077			21	0	21	1
	14	0	14	1			19	0	19	1									14	0	14	1			19	0	19	1
	31	2	33	0.878788															31	2	33	0.878788
	47	12	59	0.59322															47	12	59	0.59322
	23	1	24	0.916667															23	1	24	0.916667
	27	1	28	0.928571															27	1	28	0.928571
	25	0	25	1															25	0	25	1
	10	0	10	1															10	0	10	1
	14	0	14	1															14	0	14	1
	20	0	20	1															20	0	20	1
	8	0	8	1															8	0	8	1

## Sheet: S9E
All Points																		Threshold Points
R38B08-Gal4_UAS-pain-IR2						R38B08-Gal4/+						UAS-pain-IR2/+						R38B08-Gal4_UAS-pain-IR2						R38B08-Gal4/+						UAS-pain-IR2/+
Date	0.005	0.0125	Total	PI for softer media		Date	0.005	0.0125	Total	PI for softer media		Date	0.005	0.0125	Total	PI for softer media		Date	0.005	0.0125	Total	PI for softer media		Date	0.005	0.0125	Total	PI for softer media		Date	0.005	0.0125	Total	PI for softer media
29_04_24	27	10	37	0.459459		29_04_24	18	4	22	0.636364		29_04_24	23	2	25	0.84		29_04_24	27	10	37	0.459459		29_04_24	18	4	22	0.636364		29_04_24	23	2	25	0.84
	32	2	34	0.882353			14	0	14	1			6	0	6	1			32	2	34	0.882353			14	0	14	1			6	0	6	1
	17	11	28	0.214286			6	1	7	0.714286			12	5	17	0.411765			17	11	28	0.214286			6	1	7	0.714286			12	5	17	0.411765
	24	6	30	0.6			24	2	26	0.846154			26	1	27	0.925926			24	6	30	0.6			24	2	26	0.846154			26	1	27	0.925926
	18	6	24	0.5			28	0	28	1			7	2	9	0.555556			18	6	24	0.5			28	0	28	1			7	2	9	0.555556
							8	0	8	1			6	0	6	1									8	0	8	1			6	0	6	1
	5	1	6	0.666667			14	2	16	0.75			8	0	8	1			5	1	6	0.666667			14	2	16	0.75			8	0	8	1
	12	0	12	1			33	0	33	1			24	7	31	0.548387			12	0	12	1			33	0	33	1			24	7	31	0.548387
	24	3	27	0.777778			23	1	24	0.916667			19	3	22	0.727273			24	3	27	0.777778			23	1	24	0.916667			19	3	22	0.727273
	30	3	33	0.818182			17	0	17	1			22	1	23	0.913043			30	3	33	0.818182			17	0	17	1			22	1	23	0.913043
	23	0	23	1			23	1	24	0.916667			5	0	5	1			23	0	23	1			23	1	24	0.916667			5	0	5	1
							19	2	21	0.809524															19	2	21	0.809524
							14	2	16	0.75															14	2	16	0.75
							5	2	7	0.428571															5	2	7	0.428571
							19	6	25	0.52															19	6	25	0.52
							8	1	9	0.777778															8	1	9	0.777778
							11	5	16	0.375															11	5	16	0.375
							2	0	2	1
							12	4	16	0.5															12	4	16	0.5
							12	4	16	0.5															12	4	16	0.5
							10	1	11	0.818182															10	1	11	0.818182
							17	3	20	0.7															17	3	20	0.7
							19	0	19	1															19	0	19	1
							4	0	4	1
							7	1	8	0.75															7	1	8	0.75
16_05_24	3	12	15	-0.6		16_05_24	5	4	9	0.111111		16_05_24	15	3	18	0.666667		16_05_24	3	12	15	-0.6		16_05_24	5	4	9	0.111111		16_05_24	15	3	18	0.666667
	5	5	10	0			7	8	15	-0.0666667			27	7	34	0.588235			5	5	10	0			7	8	15	-0.0666667			27	7	34	0.588235
	2	11	13	-0.692308			8	3	11	0.454545			21	7	28	0.5			2	11	13	-0.692308			8	3	11	0.454545			21	7	28	0.5
	4	4	8	0			11	2	13	0.692308			23	4	27	0.703704			4	4	8	0			11	2	13	0.692308			23	4	27	0.703704
	1	3	4	-0.5			12	3	15	0.6			19	7	26	0.461538									12	3	15	0.6			19	7	26	0.461538
	2	4	6	-0.333333			9	7	16	0.125			10	1	11	0.818182			2	4	6	-0.333333			9	7	16	0.125			10	1	11	0.818182
	3	3	6	0			12	4	16	0.5			12	0	12	1			3	3	6	0			12	4	16	0.5			12	0	12	1
	2	8	10	-0.6			16	0	16	1			26	0	26	1			2	8	10	-0.6			16	0	16	1			26	0	26	1
	10	1	11	0.818182			20	0	20	1			10	3	13	0.538462			10	1	11	0.818182			20	0	20	1			10	3	13	0.538462
	1	2	3	-0.333333			8	0	8	1			18	5	23	0.565217									8	0	8	1			18	5	23	0.565217
	11	9	20	0.1			10	0	10	1			15	0	15	1			11	9	20	0.1			10	0	10	1			15	0	15	1
	9	3	12	0.5			6	0	6	1			16	3	19	0.684211			9	3	12	0.5			6	0	6	1			16	3	19	0.684211
	0	6	6	-1			14	1	15	0.866667			12	1	13	0.846154			0	6	6	-1			14	1	15	0.866667			12	1	13	0.846154
	2	11	13	-0.692308			9	0	9	1			8	0	8	1			2	11	13	-0.692308			9	0	9	1			8	0	8	1
	14	5	19	0.473684			37	3	40	0.85			16	3	19	0.684211			14	5	19	0.473684			37	3	40	0.85			16	3	19	0.684211
	9	15	24	-0.25			30	4	34	0.764706			7	5	12	0.166667			9	15	24	-0.25			30	4	34	0.764706			7	5	12	0.166667
	14	7	21	0.333333			10	1	11	0.818182			14	7	21	0.333333			14	7	21	0.333333			10	1	11	0.818182			14	7	21	0.333333
	22	6	28	0.571429			25	5	30	0.666667			11	4	15	0.466667			22	6	28	0.571429			25	5	30	0.666667			11	4	15	0.466667
	8	10	18	-0.111111			28	3	31	0.806452			19	1	20	0.9			8	10	18	-0.111111			28	3	31	0.806452			19	1	20	0.9
	3	18	21	-0.714286			37	0	37	1			19	6	25	0.52			3	18	21	-0.714286			37	0	37	1			19	6	25	0.52
	13	7	20	0.3			32	6	38	0.684211									13	7	20	0.3			32	6	38	0.684211
	9	16	25	-0.28			15	0	15	1									9	16	25	-0.28			15	0	15	1
	9	25	34	-0.470588			40	0	40	1									9	25	34	-0.470588			40	0	40	1
	12	17	29	-0.172414			30	0	30	1									12	17	29	-0.172414			30	0	30	1
	11	11	22	0			24	0	24	1									11	11	22	0			24	0	24	1
	6	15	21	-0.428571															6	15	21	-0.428571
	10	18	28	-0.285714															10	18	28	-0.285714
	11	16	27	-0.185185															11	16	27	-0.185185
	20	13	33	0.212121															20	13	33	0.212121
	9	17	26	-0.307692															9	17	26	-0.307692
	8	19	27	-0.407407															8	19	27	-0.407407
	18	10	28	0.285714															18	10	28	0.285714
20_05_24	19	2	21	0.809524		20_05_24	21	1	22	0.909091		20_05_24	16	7	23	0.391304		20_05_24	19	2	21	0.809524		20_05_24	21	1	22	0.909091		20_05_24	16	7	23	0.391304
	22	1	23	0.913043			17	1	18	0.888889			6	0	6	1			22	1	23	0.913043			17	1	18	0.888889			6	0	6	1
	8	2	10	0.6			19	0	19	1			12	1	13	0.846154			8	2	10	0.6			19	0	19	1			12	1	13	0.846154
	14	1	15	0.866667			20	0	20	1			13	5	18	0.444444			14	1	15	0.866667			20	0	20	1			13	5	18	0.444444
	8	1	9	0.777778			21	0	21	1			13	7	20	0.3			8	1	9	0.777778			21	0	21	1			13	7	20	0.3
	5	3	8	0.25			19	1	20	0.9			15	7	22	0.363636			5	3	8	0.25			19	1	20	0.9			15	7	22	0.363636
	11	3	14	0.571429			21	0	21	1			15	0	15	1			11	3	14	0.571429			21	0	21	1			15	0	15	1
	11	6	17	0.294118			19	2	21	0.809524			16	1	17	0.882353			11	6	17	0.294118			19	2	21	0.809524			16	1	17	0.882353
	12	4	16	0.5									7	0	7	1			12	4	16	0.5									7	0	7	1
	7	6	13	0.0769231									4	4	8	0			7	6	13	0.0769231									4	4	8	0
	9	10	19	-0.0526316									5	3	8	0.25			9	10	19	-0.0526316									5	3	8	0.25
	13	14	27	-0.037037									18	1	19	0.894737			13	14	27	-0.037037									18	1	19	0.894737
	11	6	17	0.294118									12	6	18	0.333333			11	6	17	0.294118									12	6	18	0.333333
	6	4	10	0.2									3	1	4	0.5			6	4	10	0.2
	24	3	27	0.777778									2	0	2	1			24	3	27	0.777778
	5	9	14	-0.285714									13	2	15	0.733333			5	9	14	-0.285714									13	2	15	0.733333
	12	5	17	0.411765															12	5	17	0.411765
	20	5	25	0.6															20	5	25	0.6
	19	12	31	0.225806															19	12	31	0.225806
	6	16	22	-0.454545															6	16	22	-0.454545
22_05_24	14	1	15	0.866667		22_05_24	2	0	2	1		22_05_24	11	0	11	1		22_05_24	14	1	15	0.866667		22_05_24						22_05_24	11	0	11	1
	18	2	20	0.8			3	2	5	0.2			5	0	5	1			18	2	20	0.8			3	2	5	0.2			5	0	5	1
	5	4	9	0.111111			19	0	19	1			2	1	3	0.333333			5	4	9	0.111111			19	0	19	1
	13	0	13	1			27	0	27	1			16	3	19	0.684211			13	0	13	1			27	0	27	1			16	3	19	0.684211
	8	6	14	0.142857			8	0	8	1			9	2	11	0.636364			8	6	14	0.142857			8	0	8	1			9	2	11	0.636364
	17	7	24	0.416667			29	1	30	0.933333			20	3	23	0.73913			17	7	24	0.416667			29	1	30	0.933333			20	3	23	0.73913
	13	9	22	0.181818			8	3	11	0.454545			14	1	15	0.866667			13	9	22	0.181818			8	3	11	0.454545			14	1	15	0.866667
	18	0	18	1			19	0	19	1			22	0	22	1			18	0	18	1			19	0	19	1			22	0	22	1
	7	9	16	-0.125			20	1	21	0.904762			7	3	10	0.4			7	9	16	-0.125			20	1	21	0.904762			7	3	10	0.4
	23	2	25	0.84			27	3	30	0.8			14	0	14	1			23	2	25	0.84			27	3	30	0.8			14	0	14	1
	3	3	6	0			14	1	15	0.866667			16	2	18	0.777778			3	3	6	0			14	1	15	0.866667			16	2	18	0.777778
	17	1	18	0.888889			12	1	13	0.846154			22	4	26	0.692308			17	1	18	0.888889			12	1	13	0.846154			22	4	26	0.692308
	21	5	26	0.615385			18	0	18	1			11	0	11	1			21	5	26	0.615385			18	0	18	1			11	0	11	1
	18	1	19	0.894737			18	1	19	0.894737			7	0	7	1			18	1	19	0.894737			18	1	19	0.894737			7	0	7	1
	6	5	11	0.0909091			25	0	25	1			15	2	17	0.764706			6	5	11	0.0909091			25	0	25	1			15	2	17	0.764706
	36	2	38	0.894737			5	0	5	1			13	5	18	0.444444			36	2	38	0.894737			5	0	5	1			13	5	18	0.444444
	12	17	29	-0.172414			9	1	10	0.8			11	1	12	0.833333			12	17	29	-0.172414			9	1	10	0.8			11	1	12	0.833333
	11	9	20	0.1			26	2	28	0.857143			25	10	35	0.428571			11	9	20	0.1			26	2	28	0.857143			25	10	35	0.428571
	15	19	34	-0.117647			14	0	14	1			29	1	30	0.933333			15	19	34	-0.117647			14	0	14	1			29	1	30	0.933333
	18	9	27	0.333333			21	0	21	1			26	1	27	0.925926			18	9	27	0.333333			21	0	21	1			26	1	27	0.925926
	8	8	16	0			17	0	17	1			25	3	28	0.785714			8	8	16	0			17	0	17	1			25	3	28	0.785714
	17	6	23	0.478261			23	0	23	1			16	2	18	0.777778			17	6	23	0.478261			23	0	23	1			16	2	18	0.777778
	15	10	25	0.2			24	0	24	1			18	2	20	0.8			15	10	25	0.2			24	0	24	1			18	2	20	0.8
	17	9	26	0.307692			23	0	23	1									17	9	26	0.307692			23	0	23	1
	13	16	29	-0.103448			10	1	11	0.818182									13	16	29	-0.103448			10	1	11	0.818182
	15	0	15	1			19	4	23	0.652174									15	0	15	1			19	4	23	0.652174
							16	4	20	0.6															16	4	20	0.6
							10	2	12	0.666667															10	2	12	0.666667
							18	4	22	0.636364															18	4	22	0.636364
							17	5	22	0.545455															17	5	22	0.545455
							18	3	21	0.714286															18	3	21	0.714286
							19	2	21	0.809524															19	2	21	0.809524
							17	0	17	1															17	0	17	1
							10	0	10	1															10	0	10	1
							10	0	10	1															10	0	10	1
							3	0	3	1
							16	1	17	0.882353															16	1	17	0.882353
							17	1	18	0.888889															17	1	18	0.888889
							43	0	43	1															43	0	43	1
24_05_24	18	7	25	0.44		24_05_24	5	0	5	1		24_05_24	24	1	25	0.92		24_05_24	18	7	25	0.44		24_05_24	5	0	5	1		24_05_24	24	1	25	0.92
	12	12	24	0			21	5	26	0.615385			24	2	26	0.846154			12	12	24	0			21	5	26	0.615385			24	2	26	0.846154
	15	4	19	0.578947			25	5	30	0.666667			24	3	27	0.777778			15	4	19	0.578947			25	5	30	0.666667			24	3	27	0.777778
	14	20	34	-0.176471			25	0	25	1			20	1	21	0.904762			14	20	34	-0.176471			25	0	25	1			20	1	21	0.904762
	19	13	32	0.1875			24	1	25	0.92			15	5	20	0.5			19	13	32	0.1875			24	1	25	0.92			15	5	20	0.5
	23	11	34	0.352941			14	0	14	1									23	11	34	0.352941			14	0	14	1
	27	32	59	-0.0847458			28	3	31	0.806452									27	32	59	-0.0847458			28	3	31	0.806452
	17	0	17	1															17	0	17	1
	20	4	24	0.666667															20	4	24	0.666667
	15	0	15	1															15	0	15	1
	9	12	21	-0.142857															9	12	21	-0.142857
	13	16	29	-0.103448															13	16	29	-0.103448
	14	2	16	0.75															14	2	16	0.75
	35	2	37	0.891892															35	2	37	0.891892
	14	7	21	0.333333															14	7	21	0.333333
	17	3	20	0.7															17	3	20	0.7
	19	5	24	0.583333															19	5	24	0.583333
	33	0	33	1															33	0	33	1
	19	4	23	0.652174															19	4	23	0.652174
	3	7	10	-0.4															3	7	10	-0.4
	9	7	16	0.125															9	7	16	0.125
	10	14	24	-0.166667															10	14	24	-0.166667
	15	16	31	-0.0322581															15	16	31	-0.0322581
