# Supplementary material for: The TRP-channel painless mediates substrate stiffness sensing in the legs during Drosophila oviposition
Source: PLoS Genet. 2025 Dec 29;21(12):e1011980. doi: 10.1371/journal.pgen.1011980 (PMC12768414; doi:10.1371/journal.pgen.1011980)
Supplement: S5 File — (ZIP) [file pgen.1011980.s019.zip › Supplemental File SS5/behavioral data Fig 4.xlsx]

## Sheet: 4A
All Points																		Threshold Points
pox neuro Gal4_UAS-pain-IR1						pox neuro Gal4/+						UAS-pain-IR1/+						pox neuro Gal4_UAS-pain-IR1						pox neuro Gal4/+						UAS-pain-IR1/+
Date	0.005	0.0125	Total	PI for softer media		Date	0.005	0.0125	Total	PI for softer media		Date	0.005	0.0125	Total	PI for softer media		Date	0.005	0.0125	Total	PI for softer media		Date	0.005	0.0125	Total	PI for softer media		Date	0.005	0.0125	Total	PI for softer media
29_07_24	10	0	10	1		29_07_24	16	2	18	0.777778		29_07_24	11	1	12	0.833333		29_07_24	10	0	10	1		29_07_24	16	2	18	0.777778		29_07_24	11	1	12	0.833333
	18	0	18	1			20	0	20	1			13	0	13	1			18	0	18	1			20	0	20	1			13	0	13	1
	11	0	11	1			19	2	21	0.809524			28	0	28	1			11	0	11	1			19	2	21	0.809524			28	0	28	1
	11	1	12	0.833333			20	1	21	0.904762			35	1	36	0.944444			11	1	12	0.833333			20	1	21	0.904762			35	1	36	0.944444
	4	0	4	1			32	0	32	1			4	1	5	0.6									32	0	32	1			4	1	5	0.6
							9	0	9	1			26	1	27	0.925926									9	0	9	1			26	1	27	0.925926
							35	1	36	0.944444			28	4	32	0.75									35	1	36	0.944444			28	4	32	0.75
							22	0	22	1			9	1	10	0.8									22	0	22	1			9	1	10	0.8
							19	0	19	1			9	2	11	0.636364									19	0	19	1			9	2	11	0.636364
							16	2	18	0.777778			16	6	22	0.454545									16	2	18	0.777778			16	6	22	0.454545
							26	3	29	0.793103			19	0	19	1									26	3	29	0.793103			19	0	19	1
							11	3	14	0.571429			15	3	18	0.666667									11	3	14	0.571429			15	3	18	0.666667
							19	3	22	0.727273			10	4	14	0.428571									19	3	22	0.727273			10	4	14	0.428571
													10	3	13	0.538462															10	3	13	0.538462
													6	1	7	0.714286															6	1	7	0.714286
													12	1	13	0.846154															12	1	13	0.846154
													6	0	6	1															6	0	6	1
													12	0	12	1															12	0	12	1
													33	0	33	1															33	0	33	1
													10	0	10	1															10	0	10	1
05_08_24	8	1	9	0.777778		05_08_24	3	0	3	1		05_08_24	20	2	22	0.818182		05_08_24	8	1	9	0.777778		05_08_24						05_08_24	20	2	22	0.818182
	4	5	9	-0.111111			4	2	6	0.333333			7	1	8	0.75			4	5	9	-0.111111			4	2	6	0.333333			7	1	8	0.75
	11	0	11	1									38	8	46	0.652174			11	0	11	1									38	8	46	0.652174
	8	1	9	0.777778									14	2	16	0.75			8	1	9	0.777778									14	2	16	0.75
	5	2	7	0.428571									31	3	34	0.823529			5	2	7	0.428571									31	3	34	0.823529
													20	5	25	0.6															20	5	25	0.6
													9	5	14	0.285714															9	5	14	0.285714
													11	6	17	0.294118															11	6	17	0.294118
													10	4	14	0.428571															10	4	14	0.428571
													13	1	14	0.857143															13	1	14	0.857143
													5	7	12	-0.166667															5	7	12	-0.166667
18_11_24	21	3	24	0.75		18_11_24	17	0	17	1		18_11_24	29	3	32	0.8125		18_11_24	21	3	24	0.75		18_11_24	17	0	17	1		18_11_24	29	3	32	0.8125
	17	1	18	0.888889			16	1	17	0.882353			41	6	47	0.744681			17	1	18	0.888889			16	1	17	0.882353			41	6	47	0.744681
	17	16	33	0.030303			26	0	26	1			32	2	34	0.882353			17	16	33	0.030303			26	0	26	1			32	2	34	0.882353
	27	5	32	0.6875			24	1	25	0.92			12	0	12	1			27	5	32	0.6875			24	1	25	0.92			12	0	12	1
	24	3	27	0.777778			20	0	20	1			33	0	33	1			24	3	27	0.777778			20	0	20	1			33	0	33	1
	29	0	29	1			19	0	19	1			22	1	23	0.913043			29	0	29	1			19	0	19	1			22	1	23	0.913043
	9	2	11	0.636364			17	0	17	1			43	1	44	0.954545			9	2	11	0.636364			17	0	17	1			43	1	44	0.954545
	15	18	33	-0.0909091			15	1	16	0.875			28	15	43	0.302326			15	18	33	-0.0909091			15	1	16	0.875			28	15	43	0.302326
	22	3	25	0.76			16	0	16	1			18	4	22	0.636364			22	3	25	0.76			16	0	16	1			18	4	22	0.636364
	4	4	8	0			23	0	23	1			25	6	31	0.612903			4	4	8	0			23	0	23	1			25	6	31	0.612903
	27	11	38	0.421053			39	0	39	1			31	1	32	0.9375			27	11	38	0.421053			39	0	39	1			31	1	32	0.9375
	12	2	14	0.714286			2	0	2	1			20	0	20	1			12	2	14	0.714286									20	0	20	1
	29	0	29	1			5	0	5	1			39	0	39	1			29	0	29	1			5	0	5	1			39	0	39	1
	19	4	23	0.652174			27	1	28	0.928571			9	1	10	0.8			19	4	23	0.652174			27	1	28	0.928571			9	1	10	0.8
	51	5	56	0.821429			25	4	29	0.724138			23	1	24	0.916667			51	5	56	0.821429			25	4	29	0.724138			23	1	24	0.916667
	23	11	34	0.352941			22	9	31	0.419355			11	7	18	0.222222			23	11	34	0.352941			22	9	31	0.419355			11	7	18	0.222222
	24	6	30	0.6			14	2	16	0.75			22	2	24	0.833333			24	6	30	0.6			14	2	16	0.75			22	2	24	0.833333
	16	0	16	1			16	0	16	1			30	1	31	0.935484			16	0	16	1			16	0	16	1			30	1	31	0.935484
	21	3	24	0.75			11	0	11	1			14	9	23	0.217391			21	3	24	0.75			11	0	11	1			14	9	23	0.217391
	25	4	29	0.724138			22	4	26	0.692308			19	0	19	1			25	4	29	0.724138			22	4	26	0.692308			19	0	19	1
							7	0	7	1			26	12	38	0.368421									7	0	7	1			26	12	38	0.368421
							17	0	17	1															17	0	17	1
							18	0	18	1															18	0	18	1
							11	0	11	1															11	0	11	1
							22	0	22	1															22	0	22	1
							15	1	16	0.875															15	1	16	0.875
							14	0	14	1															14	0	14	1
							13	0	13	1															13	0	13	1
04_02_25	25	5	30	0.666667		04_02_25	20	1	21	0.904762		04_02_25	16	2	18	0.777778		04_02_25	25	5	30	0.666667		04_02_25	20	1	21	0.904762		04_02_25	16	2	18	0.777778
	17	6	23	0.478261			15	13	28	0.0714286			20	1	21	0.904762			17	6	23	0.478261			15	13	28	0.0714286			20	1	21	0.904762
	22	1	23	0.913043			20	9	29	0.37931			8	4	12	0.333333			22	1	23	0.913043			20	9	29	0.37931			8	4	12	0.333333
	2	1	3	0.333333			18	3	21	0.714286			14	7	21	0.333333									18	3	21	0.714286			14	7	21	0.333333
	16	1	17	0.882353			6	1	7	0.714286			15	5	20	0.5			16	1	17	0.882353			6	1	7	0.714286			15	5	20	0.5
	4	2	6	0.333333			14	4	18	0.555556			21	1	22	0.909091			4	2	6	0.333333			14	4	18	0.555556			21	1	22	0.909091
	7	9	16	-0.125			9	0	9	1			15	1	16	0.875			7	9	16	-0.125			9	0	9	1			15	1	16	0.875
	5	1	6	0.666667			20	8	28	0.428571			8	3	11	0.454545			5	1	6	0.666667			20	8	28	0.428571			8	3	11	0.454545
	13	1	14	0.857143			16	0	16	1			12	7	19	0.263158			13	1	14	0.857143			16	0	16	1			12	7	19	0.263158
	9	4	13	0.384615			14	0	14	1			5	1	6	0.666667			9	4	13	0.384615			14	0	14	1			5	1	6	0.666667
	29	0	29	1			4	0	4	1			5	3	8	0.25			29	0	29	1									5	3	8	0.25
	20	1	21	0.904762			7	0	7	1			19	2	21	0.809524			20	1	21	0.904762			7	0	7	1			19	2	21	0.809524
	3	1	4	0.5			22	2	24	0.833333			24	0	24	1									22	2	24	0.833333			24	0	24	1
	4	1	5	0.6			21	2	23	0.826087			9	4	13	0.384615			4	1	5	0.6			21	2	23	0.826087			9	4	13	0.384615
	4	3	7	0.142857									6	8	14	-0.142857			4	3	7	0.142857									6	8	14	-0.142857
	2	7	9	-0.555556									11	6	17	0.294118			2	7	9	-0.555556									11	6	17	0.294118
	9	5	14	0.285714									9	1	10	0.8			9	5	14	0.285714									9	1	10	0.8
	3	4	7	-0.142857									6	2	8	0.5			3	4	7	-0.142857									6	2	8	0.5
													22	11	33	0.333333															22	11	33	0.333333
													11	1	12	0.833333															11	1	12	0.833333
													4	5	9	-0.111111															4	5	9	-0.111111
													16	1	17	0.882353															16	1	17	0.882353
													17	2	19	0.789474															17	2	19	0.789474
													11	0	11	1															11	0	11	1

## Sheet: 4B
All Points																		Threshold Points
CS2-Gal4_UAS-pain-IR1						CS2-Gal4/+						UAS-pain-IR1/+						CS2-Gal4_UAS-pain-IR1						CS2-Gal4/+						UAS-pain-IR1/+
Date	0.005	0.0125	Total	PI for softer media		Date	0.005	0.0125	Total	PI for softer media		Date	0.005	0.0125	Total	PI for softer media		Date	0.005	0.0125	Total	PI for softer media		Date	0.005	0.0125	Total	PI for softer media		Date	0.005	0.0125	Total	PI for softer media
29_04_24	3	1	4	0.5		29_04_24	6	0	6	1		29_04_24	2	0	2	1		29_04_24						29_04_24	6	0	6	1		29_04_24
	2	8	10	-0.6			8	0	8	1			5	0	5	1			2	8	10	-0.6			8	0	8	1			5	0	5	1
	4	0	4	1			14	1	15	0.866667			16	0	16	1									14	1	15	0.866667			16	0	16	1
	3	0	3	1			14	1	15	0.866667			6	0	6	1									14	1	15	0.866667			6	0	6	1
	11	0	11	1			3	0	3	1			4	0	4	1			11	0	11	1
	11	1	12	0.833333			17	7	24	0.416667			3	0	3	1			11	1	12	0.833333			17	7	24	0.416667
	7	1	8	0.75			17	0	17	1			2	0	2	1			7	1	8	0.75			17	0	17	1
	9	1	10	0.8			11	0	11	1			13	0	13	1			9	1	10	0.8			11	0	11	1			13	0	13	1
	14	0	14	1			13	3	16	0.625			6	0	6	1			14	0	14	1			13	3	16	0.625			6	0	6	1
	0	4	4	-1			13	0	13	1			9	0	9	1									13	0	13	1			9	0	9	1
	11	1	12	0.833333			11	1	12	0.833333			2	3	5	-0.2			11	1	12	0.833333			11	1	12	0.833333			2	3	5	-0.2
	6	3	9	0.333333			16	8	24	0.333333			2	0	2	1			6	3	9	0.333333			16	8	24	0.333333
	11	5	16	0.375			5	2	7	0.428571			3	0	3	1			11	5	16	0.375			5	2	7	0.428571
	6	5	11	0.0909091			31	4	35	0.771429			4	1	5	0.6			6	5	11	0.0909091			31	4	35	0.771429			4	1	5	0.6
	22	0	22	1			17	0	17	1			5	0	5	1			22	0	22	1			17	0	17	1			5	0	5	1
							9	0	9	1			5	0	5	1									9	0	9	1			5	0	5	1
							18	0	18	1															18	0	18	1
							28	4	32	0.75			21	0	21	1									28	4	32	0.75			21	0	21	1
							35	1	36	0.944444			25	0	25	1									35	1	36	0.944444			25	0	25	1
							29	2	31	0.870968			6	1	7	0.714286									29	2	31	0.870968			6	1	7	0.714286
							15	5	20	0.5			12	1	13	0.846154									15	5	20	0.5			12	1	13	0.846154
							5	1	6	0.666667			21	0	21	1									5	1	6	0.666667			21	0	21	1
							17	4	21	0.619048			36	0	36	1									17	4	21	0.619048			36	0	36	1
							26	1	27	0.925926			22	0	22	1									26	1	27	0.925926			22	0	22	1
													5	0	5	1															5	0	5	1
													9	0	9	1															9	0	9	1
													14	1	15	0.866667															14	1	15	0.866667
													9	1	10	0.8															9	1	10	0.8
													21	1	22	0.909091															21	1	22	0.909091
													7	1	8	0.75															7	1	8	0.75
													3	2	5	0.2															3	2	5	0.2
													27	0	27	1															27	0	27	1
													9	3	12	0.5															9	3	12	0.5
													12	1	13	0.846154															12	1	13	0.846154
													21	1	22	0.909091															21	1	22	0.909091
													24	5	29	0.655172															24	5	29	0.655172
													4	1	5	0.6															4	1	5	0.6
													1	2	3	-0.333333
													3	0	3	1
													9	2	11	0.636364															9	2	11	0.636364
													9	0	9	1															9	0	9	1
05_05_24	9	13	22	-0.181818		05_05_24	21	9	30	0.4		05_05_24	16	2	18	0.777778		05_05_24	9	13	22	-0.181818		05_05_24	21	9	30	0.4		05_05_24	16	2	18	0.777778
	11	12	23	-0.0434783			8	9	17	-0.0588235			23	14	37	0.243243			11	12	23	-0.0434783			8	9	17	-0.0588235			23	14	37	0.243243
	11	15	26	-0.153846			8	11	19	-0.157895			3	0	3	1			11	15	26	-0.153846			8	11	19	-0.157895
	10	2	12	0.666667									8	3	11	0.454545			10	2	12	0.666667									8	3	11	0.454545
	11	9	20	0.1									20	4	24	0.666667			11	9	20	0.1									20	4	24	0.666667
16_05_24	2	1	3	0.333333		16_05_24	4	1	5	0.6		16_05_24	13	4	17	0.529412		16_05_24						16_05_24	4	1	5	0.6		16_05_24	13	4	17	0.529412
	6	0	6	1			11	1	12	0.833333			5	1	6	0.666667			6	0	6	1			11	1	12	0.833333			5	1	6	0.666667
	6	1	7	0.714286			24	7	31	0.548387			8	1	9	0.777778			6	1	7	0.714286			24	7	31	0.548387			8	1	9	0.777778
	2	2	4	0			18	5	23	0.565217			15	2	17	0.764706									18	5	23	0.565217			15	2	17	0.764706
	2	2	4	0			19	1	20	0.9			3	1	4	0.5									19	1	20	0.9
	2	0	2	1			13	1	14	0.857143			3	2	5	0.2									13	1	14	0.857143			3	2	5	0.2
							12	6	18	0.333333			14	3	17	0.647059									12	6	18	0.333333			14	3	17	0.647059
							14	0	14	1			8	5	13	0.230769									14	0	14	1			8	5	13	0.230769
							12	4	16	0.5			1	2	3	-0.333333									12	4	16	0.5
							14	2	16	0.75			5	10	15	-0.333333									14	2	16	0.75			5	10	15	-0.333333
							10	2	12	0.666667			2	2	4	0									10	2	12	0.666667
							7	0	7	1			6	6	12	0									7	0	7	1			6	6	12	0
							17	1	18	0.888889			14	0	14	1									17	1	18	0.888889			14	0	14	1
							4	0	4	1			21	0	21	1															21	0	21	1
							15	2	17	0.764706			19	3	22	0.727273									15	2	17	0.764706			19	3	22	0.727273
							22	0	22	1			21	3	24	0.75									22	0	22	1			21	3	24	0.75
							10	0	10	1			8	0	8	1									10	0	10	1			8	0	8	1
							5	0	5	1			5	1	6	0.666667									5	0	5	1			5	1	6	0.666667
							9	3	12	0.5			7	0	7	1									9	3	12	0.5			7	0	7	1
							15	0	15	1			19	3	22	0.727273									15	0	15	1			19	3	22	0.727273
							20	1	21	0.904762			1	2	3	-0.333333									20	1	21	0.904762
							5	1	6	0.666667			3	0	3	1									5	1	6	0.666667
							8	1	9	0.777778			5	0	5	1									8	1	9	0.777778			5	0	5	1
							15	0	15	1			12	0	12	1									15	0	15	1			12	0	12	1
													16	6	22	0.454545															16	6	22	0.454545
													10	1	11	0.818182															10	1	11	0.818182
													21	2	23	0.826087															21	2	23	0.826087
													7	0	7	1															7	0	7	1
													6	1	7	0.714286															6	1	7	0.714286
													7	1	8	0.75															7	1	8	0.75
													13	1	14	0.857143															13	1	14	0.857143
20_05_24	7	3	10	0.4		20_05_24	13	1	14	0.857143		20_05_24	22	0	22	1		20_05_24	7	3	10	0.4		20_05_24	13	1	14	0.857143		20_05_24	22	0	22	1
	18	4	22	0.636364			15	1	16	0.875			14	1	15	0.866667			18	4	22	0.636364			15	1	16	0.875			14	1	15	0.866667
	28	2	30	0.866667			29	0	29	1			25	1	26	0.923077			28	2	30	0.866667			29	0	29	1			25	1	26	0.923077
	2	3	5	-0.2			22	4	26	0.692308			2	0	2	1			2	3	5	-0.2			22	4	26	0.692308
	4	1	5	0.6			13	0	13	1			17	0	17	1			4	1	5	0.6			13	0	13	1			17	0	17	1
	26	1	27	0.925926			11	1	12	0.833333			14	4	18	0.555556			26	1	27	0.925926			11	1	12	0.833333			14	4	18	0.555556
	2	0	2	1			25	1	26	0.923077			7	3	10	0.4									25	1	26	0.923077			7	3	10	0.4
	5	0	5	1			14	1	15	0.866667			11	4	15	0.466667			5	0	5	1			14	1	15	0.866667			11	4	15	0.466667
	6	7	13	-0.0769231			17	0	17	1			18	9	27	0.333333			6	7	13	-0.0769231			17	0	17	1			18	9	27	0.333333
	3	2	5	0.2			7	0	7	1			5	3	8	0.25			3	2	5	0.2			7	0	7	1			5	3	8	0.25
	5	1	6	0.666667			13	0	13	1			5	2	7	0.428571			5	1	6	0.666667			13	0	13	1			5	2	7	0.428571
	13	4	17	0.529412			12	1	13	0.846154			9	0	9	1			13	4	17	0.529412			12	1	13	0.846154			9	0	9	1
	8	1	9	0.777778			6	0	6	1			17	1	18	0.888889			8	1	9	0.777778			6	0	6	1			17	1	18	0.888889
	3	1	4	0.5			16	0	16	1			8	0	8	1									16	0	16	1			8	0	8	1
	5	6	11	-0.0909091			22	1	23	0.913043									5	6	11	-0.0909091			22	1	23	0.913043
	5	2	7	0.428571			23	0	23	1															23	0	23	1
	10	1	11	0.818182			13	0	13	1									10	2	12	0.666667			13	0	13	1
	1	1	2	0			6	0	6	1															6	0	6	1
							14	0	14	1															14	0	14	1
							7	1	8	0.75															7	1	8	0.75
							11	2	13	0.692308															11	2	13	0.692308
							14	0	14	1															14	0	14	1
							17	1	18	0.888889															17	1	18	0.888889
							6	0	6	1															6	0	6	1
22_05_24	9	2	11	0.636364		22_05_24	2	1	3	0.333333		22_05_24	5	0	5	1		22_05_24	9	2	11	0.636364		22_05_24						22_05_24	5	0	5	1
	10	0	10	1			13	3	16	0.625			17	1	18	0.888889			10	0	10	1			13	3	16	0.625			17	1	18	0.888889
	5	0	5	1			15	2	17	0.764706			0	4	4	-1			5	0	5	1			15	2	17	0.764706
	13	0	13	1			8	0	8	1			7	0	7	1			13	0	13	1			8	0	8	1			7	0	7	1
	9	0	9	1			12	2	14	0.714286			10	0	10	1			9	0	9	1			12	2	14	0.714286			10	0	10	1
	14	2	16	0.75			39	6	45	0.733333			4	2	6	0.333333			14	2	16	0.75			39	6	45	0.733333			4	2	6	0.333333
	2	2	4	0			6	0	6	1			3	2	5	0.2									6	0	6	1			3	2	5	0.2
	8	2	10	0.6			10	0	10	1			5	1	6	0.666667			8	2	10	0.6			10	0	10	1			5	1	6	0.666667
	3	8	11	-0.454545			14	3	17	0.647059			10	1	11	0.818182			3	8	11	-0.454545			14	3	17	0.647059			10	1	11	0.818182
	16	2	18	0.777778			12	0	12	1			11	3	14	0.571429			16	2	18	0.777778			12	0	12	1			11	3	14	0.571429
	2	4	6	-0.333333			30	0	30	1			5	0	5	1			2	4	6	-0.333333			30	0	30	1			5	0	5	1
	8	7	15	0.0666667			27	0	27	1			6	0	6	1			8	7	15	0.0666667			27	0	27	1			6	0	6	1
	13	7	20	0.3			2	2	4	0			13	0	13	1			13	7	20	0.3									13	0	13	1
	5	1	6	0.666667			13	1	14	0.857143			24	0	24	1			5	1	6	0.666667			13	1	14	0.857143			24	0	24	1
	12	2	14	0.714286			21	4	25	0.68			12	0	12	1			12	2	14	0.714286			21	4	25	0.68			12	0	12	1
	12	2	14	0.714286			9	2	11	0.636364			20	0	20	1			12	2	14	0.714286			9	2	11	0.636364			20	0	20	1
													7	3	10	0.4															7	3	10	0.4
													9	3	12	0.5															9	3	12	0.5
													12	1	13	0.846154															12	1	13	0.846154
													15	2	17	0.764706															15	2	17	0.764706
													18	3	21	0.714286															18	3	21	0.714286
													14	5	19	0.473684															14	5	19	0.473684
													8	1	9	0.777778															8	1	9	0.777778
													16	0	16	1															16	0	16	1
													9	0	9	1															9	0	9	1
													23	2	25	0.84															23	2	25	0.84
													6	1	7	0.714286															6	1	7	0.714286
													3	1	4	0.5
13_05_24	11	7	18	0.222222		13_05_24	17	1	18	0.888889		13_05_24	9	1	10	0.8		13_05_24	11	7	18	0.222222		13_05_24	17	1	18	0.888889		13_05_24	9	1	10	0.8
	2	1	3	0.333333			14	0	14	1			10	5	15	0.333333									14	0	14	1			10	5	15	0.333333
	13	4	17	0.529412			13	0	13	1			3	3	6	0			13	4	17	0.529412			13	0	13	1			3	3	6	0
	6	1	7	0.714286			10	0	10	1			10	2	12	0.666667			6	1	7	0.714286			10	0	10	1			10	2	12	0.666667
	9	11	20	-0.1			23	0	23	1			10	8	18	0.111111			9	11	20	-0.1			23	0	23	1			10	8	18	0.111111
	8	3	11	0.454545			21	0	21	1			12	1	13	0.846154			8	3	11	0.454545			21	0	21	1			12	1	13	0.846154
	14	0	14	1			2	0	2	1			19	1	20	0.9			14	0	14	1									19	1	20	0.9
	23	1	24	0.916667			15	4	19	0.578947			37	0	37	1			23	1	24	0.916667			15	4	19	0.578947			37	0	37	1
							8	2	10	0.6			17	2	19	0.789474									8	2	10	0.6			17	2	19	0.789474
							19	1	20	0.9			21	0	21	1									19	1	20	0.9			21	0	21	1
							22	1	23	0.913043			8	2	10	0.6									22	1	23	0.913043			8	2	10	0.6
							19	2	21	0.809524			10	0	10	1									19	2	21	0.809524			10	0	10	1
							18	1	19	0.894737			39	5	44	0.772727									18	1	19	0.894737			39	5	44	0.772727
							27	1	28	0.928571			11	1	12	0.833333									27	1	28	0.928571			11	1	12	0.833333
							12	1	13	0.846154															12	1	13	0.846154
							10	2	12	0.666667															10	2	12	0.666667
							16	2	18	0.777778															16	2	18	0.777778
							5	1	6	0.666667															5	1	6	0.666667
24_05_24	4	0	4	1		24_05_24	16	0	16	1		24_05_24	22	1	23	0.913043		24_05_24						24_05_24	16	0	16	1		24_05_24	22	1	23	0.913043
	19	1	20	0.9			11	0	11	1			6	0	6	1			19	1	20	0.9			11	0	11	1			6	0	6	1
	3	1	4	0.5			21	0	21	1			7	1	8	0.75									21	0	21	1			7	1	8	0.75
	7	1	8	0.75			11	0	11	1			9	3	12	0.5			7	1	8	0.75			17	0	17	1			9	3	12	0.5
	15	2	17	0.764706			14	2	16	0.75			12	1	13	0.846154			15	2	17	0.764706			11	0	11	1			12	1	13	0.846154
	1	6	7	-0.714286			26	0	26	1									1	6	7	-0.714286			14	2	16	0.75
	12	1	13	0.846154			22	0	22	1									12	1	13	0.846154			26	0	26	1
	3	4	7	-0.142857															3	4	7	-0.142857			22	0	22	1
	14	3	17	0.647059															14	3	17	0.647059
	17	5	22	0.545455															17	5	22	0.545455
	12	2	14	0.714286															12	2	14	0.714286
	5	4	9	0.111111															5	4	9	0.111111
	9	3	12	0.5															9	3	12	0.5
	7	2	9	0.555556															7	2	9	0.555556
	8	2	10	0.6															8	2	10	0.6

## Sheet: 4C
All Points																		Threshold Points
CS3-Gal4_UAS-pain-IR1						CS3-Gal4/+						UAS-pain-IR1/+						CS3-Gal4_UAS-pain-IR1						CS3-Gal4/+						UAS-pain-IR1/+
Date	0.005	0.0125	Total	PI for softer media		Date	0.005	0.0125	Total	PI for softer media		Date	0.005	0.0125	Total	PI for softer media		Date	0.005	0.0125	Total	PI for softer media		Date	0.005	0.0125	Total	PI for softer media		Date	0.005	0.0125	Total	PI for softer media
29_04_24	32	4	36	0.777778		29_04_24	14	0	14	1		29_04_24	2	0	2	1		29_04_24	32	4	36	0.777778		29_04_24	14	0	14	1		29_04_24
	13	3	16	0.625			7	1	8	0.75			5	0	5	1			13	3	16	0.625			7	1	8	0.75			5	0	5	1
	19	8	27	0.407407			5	1	6	0.666667			16	0	16	1			19	8	27	0.407407			5	1	6	0.666667			16	0	16	1
	22	2	24	0.833333			14	2	16	0.75			6	0	6	1			22	2	24	0.833333			14	2	16	0.75			6	0	6	1
	3	2	5	0.2			24	4	28	0.714286			4	0	4	1			3	2	5	0.2			24	4	28	0.714286
													3	0	3	1
	7	0	7	1			18	4	22	0.636364			2	0	2	1			7	0	7	1			18	4	22	0.636364
	3	1	4	0.5			6	1	7	0.714286			13	0	13	1									6	1	7	0.714286			13	0	13	1
	7	2	9	0.555556			17	1	18	0.888889			6	0	6	1			7	2	9	0.555556			17	1	18	0.888889			6	0	6	1
	2	3	5	-0.2			8	5	13	0.230769			9	0	9	1			2	3	5	-0.2			8	5	13	0.230769			9	0	9	1
	1	1	2	0			18	5	23	0.565217			2	3	5	-0.2									18	5	23	0.565217			2	3	5	-0.2
	3	3	6	0			14	0	14	1			2	0	2	1			3	3	6	0			14	0	14	1
							5	2	7	0.428571			3	0	3	1									5	2	7	0.428571
							23	1	24	0.916667			4	1	5	0.6									23	1	24	0.916667			4	1	5	0.6
							14	4	18	0.555556			5	0	5	1									14	4	18	0.555556			5	0	5	1
							26	3	29	0.793103			5	0	5	1									26	3	29	0.793103			5	0	5	1
							6	1	7	0.714286															6	1	7	0.714286
							24	1	25	0.92			21	0	21	1									24	1	25	0.92			21	0	21	1
							15	1	16	0.875			25	0	25	1									15	1	16	0.875			25	0	25	1
							16	0	16	1			6	1	7	0.714286									16	0	16	1			6	1	7	0.714286
							21	1	22	0.909091			12	1	13	0.846154									21	1	22	0.909091			12	1	13	0.846154
													21	0	21	1															21	0	21	1
													36	0	36	1															36	0	36	1
													22	0	22	1															22	0	22	1
													5	0	5	1															5	0	5	1
													9	0	9	1															9	0	9	1
													14	1	15	0.866667															14	1	15	0.866667
													9	1	10	0.8															9	1	10	0.8
													21	1	22	0.909091															21	1	22	0.909091
													7	1	8	0.75															7	1	8	0.75
													3	2	5	0.2															3	2	5	0.2
													27	0	27	1															27	0	27	1
													9	3	12	0.5															9	3	12	0.5
													12	1	13	0.846154															12	1	13	0.846154
													21	1	22	0.909091															21	1	22	0.909091
													24	5	29	0.655172															24	5	29	0.655172
													4	1	5	0.6															4	1	5	0.6
													1	2	3	-0.333333
													3	0	3	1
													9	2	11	0.636364															9	2	11	0.636364
													9	0	9	1															9	0	9	1
16_05_24	0	3	3	-1		16_05_24	21	2	23	0.826087		16_05_24	13	4	17	0.529412		16_05_24						16_05_24	21	2	23	0.826087		16_05_24	13	4	17	0.529412
	2	3	5	-0.2			3	1	4	0.5			5	1	6	0.666667			2	3	5	-0.2									5	1	6	0.666667
	4	1	5	0.6			11	3	14	0.571429			8	1	9	0.777778			4	1	5	0.6			11	3	14	0.571429			8	1	9	0.777778
	5	1	6	0.666667			6	1	7	0.714286			15	2	17	0.764706			5	1	6	0.666667			6	1	7	0.714286			15	2	17	0.764706
	2	1	3	0.333333			9	4	13	0.384615			3	1	4	0.5									9	4	13	0.384615
							13	2	15	0.733333			3	2	5	0.2									13	2	15	0.733333			3	2	5	0.2
							16	6	22	0.454545			14	3	17	0.647059									16	6	22	0.454545			14	3	17	0.647059
							16	1	17	0.882353			8	5	13	0.230769									16	1	17	0.882353			8	5	13	0.230769
							11	0	11	1			1	2	3	-0.333333									11	0	11	1
							17	4	21	0.619048			5	10	15	-0.333333									17	4	21	0.619048			5	10	15	-0.333333
							6	0	6	1			2	2	4	0									6	0	6	1
							13	2	15	0.733333			6	6	12	0									13	2	15	0.733333			6	6	12	0
													14	0	14	1															14	0	14	1
													21	0	21	1															21	0	21	1
													19	3	22	0.727273															19	3	22	0.727273
													21	3	24	0.75															21	3	24	0.75
													8	0	8	1															8	0	8	1
													5	1	6	0.666667															5	1	6	0.666667
													7	0	7	1															7	0	7	1
													19	3	22	0.727273															19	3	22	0.727273
													1	2	3	-0.333333
													3	0	3	1
													5	0	5	1															5	0	5	1
													12	0	12	1															12	0	12	1
													16	6	22	0.454545															16	6	22	0.454545
													10	1	11	0.818182															10	1	11	0.818182
													21	2	23	0.826087															21	2	23	0.826087
													7	0	7	1															7	0	7	1
													6	1	7	0.714286															6	1	7	0.714286
													7	1	8	0.75															7	1	8	0.75
													13	1	14	0.857143															13	1	14	0.857143
20_05_24	3	2	5	0.2		20_05_24	20	3	23	0.73913		20_05_24	22	0	22	1		20_05_24	3	2	5	0.2		20_05_24	20	3	23	0.73913		20_05_24	22	0	22	1
	7	1	8	0.75			8	4	12	0.333333			14	1	15	0.866667			7	1	8	0.75			8	4	12	0.333333			14	1	15	0.866667
	11	0	11	1			21	13	34	0.235294			25	1	26	0.923077			11	0	11	1			21	13	34	0.235294			25	1	26	0.923077
	8	3	11	0.454545			18	2	20	0.8			2	0	2	1			8	3	11	0.454545			18	2	20	0.8
	1	1	2	0			4	2	6	0.333333			17	0	17	1									4	2	6	0.333333			17	0	17	1
	9	1	10	0.8			14	4	18	0.555556			14	4	18	0.555556			9	1	10	0.8			14	4	18	0.555556			14	4	18	0.555556
	2	2	4	0			17	2	19	0.789474			7	3	10	0.4									17	2	19	0.789474			7	3	10	0.4
	4	1	5	0.6			12	2	14	0.714286			11	4	15	0.466667			4	1	5	0.6			12	2	14	0.714286			11	4	15	0.466667
	9	1	10	0.8			8	0	8	1			18	9	27	0.333333			9	1	10	0.8			8	0	8	1			18	9	27	0.333333
	4	1	5	0.6									5	3	8	0.25			4	1	5	0.6									5	3	8	0.25
													5	2	7	0.428571															5	2	7	0.428571
													9	0	9	1															9	0	9	1
													17	1	18	0.888889															17	1	18	0.888889
													8	0	8	1															8	0	8	1
22_05_24	5	7	12	-0.166667		22_05_24	6	3	9	0.333333		22_05_24	5	0	5	1		22_05_24	5	7	12	-0.166667		22_05_24	6	3	9	0.333333		22_05_24	5	0	5	1
	4	1	5	0.6			18	2	20	0.8			17	1	18	0.888889			4	1	5	0.6			18	2	20	0.8			17	1	18	0.888889
	4	4	8	0			23	1	24	0.916667			0	4	4	-1			4	4	8	0			23	1	24	0.916667
	9	5	14	0.285714			15	2	17	0.764706			7	0	7	1			9	5	14	0.285714			15	2	17	0.764706			7	0	7	1
	3	0	3	1			12	3	15	0.6			10	0	10	1									12	3	15	0.6			10	0	10	1
	0	2	2	-1			17	5	22	0.545455			4	2	6	0.333333									17	5	22	0.545455			4	2	6	0.333333
	9	1	10	0.8			18	4	22	0.636364			3	2	5	0.2			9	1	10	0.8			18	4	22	0.636364			3	2	5	0.2
	2	12	14	-0.714286			17	2	19	0.789474			5	1	6	0.666667			2	12	14	-0.714286			17	2	19	0.789474			5	1	6	0.666667
	3	10	13	-0.538462			18	0	18	1			10	1	11	0.818182			3	10	13	-0.538462			18	0	18	1			10	1	11	0.818182
	6	3	9	0.333333			5	1	6	0.666667			11	3	14	0.571429			6	3	9	0.333333			5	1	6	0.666667			11	3	14	0.571429
	3	2	5	0.2			16	4	20	0.6			5	0	5	1			3	2	5	0.2			16	4	20	0.6			5	0	5	1
	4	4	8	0			8	2	10	0.6			6	0	6	1			4	4	8	0			8	2	10	0.6			6	0	6	1
	10	5	15	0.333333			5	0	5	1			13	0	13	1			10	5	15	0.333333			5	0	5	1			13	0	13	1
	0	4	4	-1			20	2	22	0.818182			24	0	24	1									20	2	22	0.818182			24	0	24	1
	2	2	4	0			8	0	8	1			12	0	12	1									8	0	8	1			12	0	12	1
	10	0	10	1									20	0	20	1			10	0	10	1									20	0	20	1
	2	11	13	-0.692308									7	3	10	0.4			2	11	13	-0.692308									7	3	10	0.4
	3	2	5	0.2									9	3	12	0.5			3	2	5	0.2									9	3	12	0.5
	1	3	4	-0.5									12	1	13	0.846154															12	1	13	0.846154
	2	4	6	-0.333333									15	2	17	0.764706			2	4	6	-0.333333									15	2	17	0.764706
	1	2	3	-0.333333									18	3	21	0.714286															18	3	21	0.714286
	5	1	6	0.666667									14	5	19	0.473684			5	1	6	0.666667									14	5	19	0.473684
	2	1	3	0.333333									8	1	9	0.777778															8	1	9	0.777778
	2	1	3	0.333333									16	0	16	1															16	0	16	1
	5	9	14	-0.285714									9	0	9	1			5	9	14	-0.285714									9	0	9	1
	6	1	7	0.714286									23	2	25	0.84			6	1	7	0.714286									23	2	25	0.84
	4	3	7	0.142857									6	1	7	0.714286			4	3	7	0.142857									6	1	7	0.714286
	1	2	3	-0.333333									3	1	4	0.5
	1	1	2	0
	7	5	12	0.166667															7	5	12	0.166667
24_05_24	6	1	7	0.714286		24_05_24	4	2	6	0.333333		24_05_24	22	1	23	0.913043		24_05_24	6	1	7	0.714286		24_05_24	4	2	6	0.333333		24_05_24	22	1	23	0.913043
	8	1	9	0.777778			27	5	32	0.6875			6	0	6	1			8	1	9	0.777778			27	5	32	0.6875			6	0	6	1
	2	6	8	-0.5			36	4	40	0.8			7	1	8	0.75			2	6	8	-0.5			36	4	40	0.8			7	1	8	0.75
	4	2	6	0.333333			4	1	5	0.6			9	3	12	0.5			4	2	6	0.333333			4	1	5	0.6			9	3	12	0.5
	5	0	5	1			18	5	23	0.565217			12	1	13	0.846154			5	0	5	1			18	5	23	0.565217			12	1	13	0.846154
	8	6	14	0.142857			8	4	12	0.333333									8	6	14	0.142857			8	4	12	0.333333
	21	2	23	0.826087			18	0	18	1									21	2	23	0.826087			18	0	18	1
	17	1	18	0.888889															17	1	18	0.888889
	8	4	12	0.333333															8	4	12	0.333333
	4	10	14	-0.428571															4	10	14	-0.428571
	11	6	17	0.294118															1	6	7	-0.714286
	24	1	25	0.92															3	11	14	-0.571429
	25	13	38	0.315789															24	1	25	0.92
	3	9	12	-0.5															25	13	38	0.315789
	10	2	12	0.666667															3	9	12	-0.5
	3	8	11	-0.454545															10	2	12	0.666667
	6	1	7	0.714286															3	8	11	-0.454545
	13	0	13	1															6	1	7	0.714286
	8	1	9	0.777778															13	0	13	1
	3	4	7	-0.142857															8	1	9	0.777778
	6	4	10	0.2															3	4	7	-0.142857
																			6	4	10	0.2

## Sheet: 4D
All Points																		Threshold Points
CS1-Gal4_UAS-pain-IR1						CS1-Gal4/+						UAS-pain-IR1/+						CS1-Gal4_UAS-pain-IR1						CS1-Gal4/+						UAS-pain-IR1/+
Date	0.005	0.0125	Total	PI for softer media		Date	0.005	0.0125	Total	PI for softer media		Date	0.005	0.0125	Total	PI for softer media		Date	0.005	0.0125	Total	PI for softer media		Date	0.005	0.0125	Total	PI for softer media		Date	0.005	0.0125	Total	PI for softer media
29_04_24	13	1	14	0.857143		29_04_24	28	0	28	1		29_04_24	2	0	2	1		29_04_24	13	1	14	0.857143		29_04_24	28	0	28	1		29_04_24
	8	3	11	0.454545			5	0	5	1			5	0	5	1			8	3	11	0.454545			5	0	5	1			5	0	5	1
	21	1	22	0.909091			17	0	17	1			16	0	16	1			21	1	22	0.909091			17	0	17	1			16	0	16	1
	22	0	22	1			11	0	11	1			6	0	6	1			22	0	22	1			11	0	11	1			6	0	6	1
	19	0	19	1			11	0	11	1			4	0	4	1			19	0	19	1			11	0	11	1
	19	1	20	0.9			27	0	27	1			3	0	3	1			19	1	20	0.9			27	0	27	1
	19	0	19	1			2	0	2	1			2	0	2	1			19	0	19	1
	21	0	21	1			37	0	37	1			13	0	13	1			21	0	21	1			37	0	37	1			13	0	13	1
	7	0	7	1			1	8	9	-0.777778			6	0	6	1			7	0	7	1			1	8	9	-0.777778			6	0	6	1
	22	0	22	1			23	2	25	0.84			9	0	9	1			22	2	24	0.833333			23	2	25	0.84			9	0	9	1
							22	1	23	0.913043			2	3	5	-0.2									22	1	23	0.913043			2	3	5	-0.2
							19	0	19	1			2	0	2	1									19	0	19	1
							14	0	14	1			3	0	3	1									14	0	14	1
							26	5	31	0.677419			4	1	5	0.6									26	5	31	0.677419			4	1	5	0.6
													4	0	4	1									14	0	14	1			5	0	5	1
													3	0	3	1															5	0	5	1
													21	0	21	1															21	0	21	1
													25	0	25	1															25	0	25	1
													6	1	7	0.714286															6	1	7	0.714286
													12	1	13	0.846154															12	1	13	0.846154
													21	0	21	1															21	0	21	1
													36	0	36	1															36	0	36	1
													22	0	22	1															22	0	22	1
													5	0	5	1															5	0	5	1
													9	0	9	1															9	0	9	1
													14	1	15	0.866667															14	1	15	0.866667
													9	1	10	0.8															9	1	10	0.8
													21	1	22	0.909091															21	1	22	0.909091
													7	1	8	0.75															7	1	8	0.75
													3	2	5	0.2															3	2	5	0.2
													27	0	27	1															27	0	27	1
													9	3	12	0.5															9	3	12	0.5
													12	1	13	0.846154															12	1	13	0.846154
													21	1	22	0.909091															21	1	22	0.909091
													24	5	29	0.655172															24	5	29	0.655172
													4	1	5	0.6															4	1	5	0.6
													1	2	3	-0.333333
													3	0	3	1
													9	2	11	0.636364															9	2	11	0.636364
													9	0	9	1															9	0	9	1
13_05_24	34	8	42	0.619048		13_05_24	7	0	7	1		13_05_24	9	1	10	0.8		13_05_24	34	8	42	0.619048		13_05_24	7	0	7	1		13_05_24
	18	3	21	0.714286			22	0	22	1			10	5	15	0.333333			18	3	21	0.714286			22	0	22	1			9	1	10	0.8
	22	0	22	1			30	0	30	1			3	3	6	0			22	0	22	1			30	0	30	1			10	5	15	0.333333
	19	0	19	1			11	0	11	1			10	2	12	0.666667			19	0	19	1			11	0	11	1			3	3	6	0
	27	3	30	0.8			14	0	14	1			10	8	18	0.111111			27	3	30	0.8			14	0	14	1			10	2	12	0.666667
	10	2	12	0.666667			32	0	32	1			12	1	13	0.846154			10	2	12	0.666667			32	0	32	1			10	8	18	0.111111
	21	3	24	0.75			17	0	17	1			19	1	20	0.9			21	3	24	0.75			17	0	17	1			12	1	13	0.846154
	7	12	19	-0.263158			20	2	22	0.818182			37	0	37	1			7	12	19	-0.263158			20	2	22	0.818182			19	1	20	0.9
	26	0	26	1			35	3	38	0.842105			17	2	19	0.789474			26	0	26	1			35	3	38	0.842105			37	0	37	1
	8	0	8	1			17	0	17	1			21	0	21	1			8	0	8	1			17	0	17	1			17	2	19	0.789474
	15	3	18	0.666667			12	0	12	1			8	2	10	0.6			15	3	18	0.666667			12	0	12	1			21	0	21	1
	8	10	18	-0.111111			23	1	24	0.916667			10	0	10	1			8	10	18	-0.111111			23	1	24	0.916667			8	2	10	0.6
	12	1	13	0.846154			14	0	14	1			39	5	44	0.772727			12	1	13	0.846154			14	0	14	1			10	0	10	1
	9	0	9	1			5	0	5	1			11	1	12	0.833333			9	0	9	1			5	0	5	1			39	5	44	0.772727
	10	4	14	0.428571			23	0	23	1									10	4	14	0.428571			23	0	23	1			11	1	12	0.833333
	17	2	19	0.789474			2	1	3	0.333333									17	2	19	0.789474
	20	1	21	0.904762			32	0	32	1									23	1	24	0.916667			32	0	32	1
	16	4	20	0.6			21	0	21	1									20	1	21	0.904762			21	0	21	1
	21	0	21	1			19	0	19	1									16	4	20	0.6			19	0	19	1
	24	1	25	0.92			10	1	11	0.818182									21	0	21	1			10	1	11	0.818182
	14	3	17	0.647059			23	1	24	0.916667									24	1	25	0.92			23	1	24	0.916667
	13	1	14	0.857143			26	8	34	0.529412									14	3	17	0.647059			26	8	34	0.529412
	15	2	17	0.764706			9	2	11	0.636364									13	1	14	0.857143			9	2	11	0.636364
							25	3	28	0.785714									15	2	17	0.764706			25	3	28	0.785714
14_02_25	1	1	2	0		14_02_25	31	7	38	0.631579		14_02_25	8	6	14	0.142857		14_02_25						14_02_25	31	7	38	0.631579		14_02_25	8	6	14	0.142857
	6	3	9	0.333333			36	12	48	0.5			17	15	32	0.0625			6	3	9	0.333333			36	12	48	0.5			17	15	32	0.0625
	3	1	4	0.5			27	8	35	0.542857															27	8	35	0.542857
	1	7	8	-0.75			25	18	43	0.162791									1	7	8	-0.75			25	18	43	0.162791
	2	2	4	0			18	14	32	0.125															18	14	32	0.125
							26	15	41	0.268293															26	15	41	0.268293
							32	16	48	0.333333															32	16	48	0.333333
20_02_25	2	2	4	0		20_02_25	22	5	27	0.62963		20_02_25	20	0	20	1		20_02_25						20_02_25	22	5	27	0.62963		20_02_25	20	0	20	1
	2	4	6	-0.333333			16	2	18	0.777778			16	1	17	0.882353			2	4	6	-0.333333			16	2	18	0.777778			16	1	17	0.882353
	2	2	4	0			17	1	18	0.888889			15	1	16	0.875									17	1	18	0.888889			15	1	16	0.875
	3	0	3	1			23	3	26	0.769231			24	2	26	0.846154									23	3	26	0.769231			24	2	26	0.846154
	5	5	10	0			21	2	23	0.826087			12	1	13	0.846154			5	5	10	0			21	2	23	0.826087			12	1	13	0.846154
							21	4	25	0.68			12	0	12	1									21	4	25	0.68			12	0	12	1
							27	1	28	0.928571			13	5	18	0.444444									27	1	28	0.928571			13	5	18	0.444444
							15	11	26	0.153846			11	2	13	0.692308									15	11	26	0.153846			11	2	13	0.692308
							28	0	28	1			4	1	5	0.6									28	0	28	1			4	1	5	0.6
													13	5	18	0.444444															13	5	18	0.444444
													7	7	14	0															7	7	14	0
													3	0	3	1
													12	4	16	0.5															12	4	16	0.5
													2	0	2	1
26_02_25	6	1	7	0.714286		26_02_25	26	2	28	0.857143		26_02_25	15	2	17	0.764706		26_02_25	6	1	7	0.714286		26_02_25	26	2	28	0.857143		26_02_25	15	2	17	0.764706
	9	6	15	0.2			25	0	25	1			25	6	31	0.612903			9	6	15	0.2			25	0	25	1			25	6	31	0.612903
	3	2	5	0.2			23	1	24	0.916667			21	0	21	1			3	2	5	0.2			23	1	24	0.916667			21	0	21	1
	3	0	3	1			17	2	19	0.789474			21	2	23	0.826087									17	2	19	0.789474			21	2	23	0.826087
	4	1	5	0.6			47	2	49	0.918367			16	3	19	0.684211			4	1	5	0.6			47	2	49	0.918367			16	3	19	0.684211
	4	0	4	1			32	0	32	1			3	1	4	0.5									32	0	32	1
	2	6	8	-0.5			25	0	25	1			20	3	23	0.73913			2	6	8	-0.5			25	0	25	1			20	3	23	0.73913
							30	0	30	1															30	0	30	1
							26	1	27	0.925926															26	1	27	0.925926
							13	1	14	0.857143															13	1	14	0.857143
							18	4	22	0.636364															18	4	22	0.636364
							10	0	10	1															10	0	10	1
							24	5	29	0.655172															24	5	29	0.655172
							9	1	10	0.8															9	1	10	0.8
							13	3	16	0.625															13	3	16	0.625
							26	6	32	0.625															26	6	32	0.625
							21	0	21	1															21	0	21	1
							19	0	19	1															19	0	19	1

## Sheet: 4E
All Points																		Threshold Points
R38B08-Gal4_UAS-pain-IR1						R38B08-Gal4/+						UAS-pain-IR1/+						R38B08-Gal4_UAS-pain-IR1						R38B08-Gal4/+						UAS-pain-IR1/+
Date	0.005	0.0125	Total	PI for softer media		Date	0.005	0.0125	Total	PI for softer media		Date	0.005	0.0125	Total	PI for softer media		Date	0.005	0.0125	Total	PI for softer media		Date	0.005	0.0125	Total	PI for softer media		Date	0.005	0.0125	Total	PI for softer media
16_05_24	4	1	5	0.6		16_05_24	5	4	9	0.111111		16_05_24	13	4	17	0.529412		16_05_24	4	1	5	0.6		16_05_24	5	4	9	0.111111		16_05_24	13	4	17	0.529412
	2	0	2	1			7	8	15	-0.0666667			5	1	6	0.666667									7	8	15	-0.0666667			5	1	6	0.666667
	3	2	5	0.2			8	3	11	0.454545			8	1	9	0.777778			3	2	5	0.2			8	3	11	0.454545			8	1	9	0.777778
	5	0	5	1			11	2	13	0.692308			15	2	17	0.764706			5	0	5	1			11	2	13	0.692308			15	2	17	0.764706
	1	2	3	-0.333333			12	3	15	0.6			3	1	4	0.5									12	3	15	0.6
	4	0	4	1			9	7	16	0.125			3	2	5	0.2									9	7	16	0.125			3	2	5	0.2
	4	1	5	0.6			12	4	16	0.5			14	3	17	0.647059			4	1	5	0.6			12	4	16	0.5			14	3	17	0.647059
	11	1	12	0.833333			16	0	16	1			8	5	13	0.230769			11	1	12	0.833333			16	0	16	1			8	5	13	0.230769
	11	0	11	1			20	0	20	1			1	2	3	-0.333333			11	0	11	1			20	0	20	1
	6	0	6	1			8	0	8	1			5	10	15	-0.333333			6	0	6	1			8	0	8	1			5	10	15	-0.333333
	5	1	6	0.666667			10	0	10	1			2	2	4	0			5	1	6	0.666667			10	0	10	1
	6	0	6	1			6	0	6	1			6	6	12	0			6	0	6	1			6	0	6	1			6	6	12	0
	7	0	7	1			14	1	15	0.866667			14	0	14	1			7	0	7	1			14	1	15	0.866667			14	0	14	1
	4	1	5	0.6			9	0	9	1			21	0	21	1			4	1	5	0.6			9	0	9	1			21	0	21	1
	5	0	5	1			37	3	40	0.85			19	3	22	0.727273			5	0	5	1			37	3	40	0.85			19	3	22	0.727273
	6	0	6	1			30	4	34	0.764706			21	3	24	0.75			6	0	6	1			30	4	34	0.764706			21	3	24	0.75
	6	0	6	1			10	1	11	0.818182			8	0	8	1			6	0	6	1			10	1	11	0.818182			8	0	8	1
	2	4	6	-0.333333			25	5	30	0.666667			5	1	6	0.666667			2	4	6	-0.333333			25	5	30	0.666667			5	1	6	0.666667
	1	2	3	-0.333333			28	3	31	0.806452			7	0	7	1									28	3	31	0.806452			7	0	7	1
	1	2	3	-0.333333			37	0	37	1			19	3	22	0.727273									37	0	37	1			19	3	22	0.727273
	3	2	5	0.2			32	6	38	0.684211			1	2	3	-0.333333			3	2	5	0.2			32	6	38	0.684211
	6	0	6	1			15	0	15	1			3	0	3	1			6	0	6	1			15	0	15	1
	2	4	6	-0.333333			40	0	40	1			5	0	5	1			2	4	6	-0.333333			40	0	40	1			5	0	5	1
	5	0	5	1			30	0	30	1			12	0	12	1			5	0	5	1			30	0	30	1			12	0	12	1
	0	3	3	-1			24	0	24	1			16	6	22	0.454545									24	0	24	1			16	6	22	0.454545
	2	2	4	0									10	1	11	0.818182															10	1	11	0.818182
	6	2	8	0.5									21	2	23	0.826087			6	2	8	0.5									21	2	23	0.826087
	5	0	5	1									7	0	7	1			5	0	5	1									7	0	7	1
													6	1	7	0.714286															6	1	7	0.714286
													7	1	8	0.75															7	1	8	0.75
													13	1	14	0.857143															13	1	14	0.857143
20_05_24	13	0	13	1		20_05_24	21	1	22	0.909091		20_05_24	22	0	22	1		20_05_24	13	0	13	1		20_05_24	21	1	22	0.909091		20_05_24	22	0	22	1
	13	1	14	0.857143			17	1	18	0.888889			14	1	15	0.866667			13	1	14	0.857143			17	1	18	0.888889			14	1	15	0.866667
	11	3	14	0.571429			19	0	19	1			25	1	26	0.923077			11	3	14	0.571429			19	0	19	1			25	1	26	0.923077
	15	4	19	0.578947			20	0	20	1			2	0	2	1			15	4	19	0.578947			20	0	20	1
	9	3	12	0.5			21	0	21	1			17	0	17	1			9	3	12	0.5			21	0	21	1			17	0	17	1
	12	6	18	0.333333			19	1	20	0.9			14	4	18	0.555556			12	6	18	0.333333			19	1	20	0.9			14	4	18	0.555556
	14	0	14	1			21	0	21	1			7	3	10	0.4			14	0	14	1			21	0	21	1			7	3	10	0.4
	12	0	12	1			19	2	21	0.809524			11	4	15	0.466667			12	0	12	1			19	2	21	0.809524			11	4	15	0.466667
	13	3	16	0.625									18	9	27	0.333333			13	3	16	0.625									18	9	27	0.333333
	10	3	13	0.538462									5	3	8	0.25			10	3	13	0.538462									5	3	8	0.25
	4	3	7	0.142857									5	2	7	0.428571			4	3	7	0.142857									5	2	7	0.428571
	3	2	5	0.2									9	0	9	1			3	2	5	0.2									9	0	9	1
	14	2	16	0.75									17	1	18	0.888889			14	2	16	0.75									17	1	18	0.888889
	7	0	7	1									8	0	8	1			7	0	7	1									8	0	8	1
	19	0	19	1															19	0	19	1
	5	1	6	0.666667															5	1	6	0.666667
	8	3	11	0.454545															8	3	11	0.454545
	7	0	7	1															7	0	7	1
	4	2	6	0.333333															4	2	6	0.333333
	20	0	20	1															20	0	20	1
22_05_24	10	6	16	0.25		22_05_24	2	0	2	1		22_05_24	5	0	5	1		22_05_24	10	6	16	0.25		22_05_24						22_05_24	5	0	5	1
	4	0	4	1			3	2	5	0.2			17	1	18	0.888889									3	2	5	0.2			17	1	18	0.888889
	3	3	6	0			19	0	19	1			0	4	4	-1			3	3	6	0			19	0	19	1
	1	1	2	0			27	0	27	1			7	0	7	1									27	0	27	1			7	0	7	1
	7	3	10	0.4			8	0	8	1			10	0	10	1			7	3	10	0.4			8	0	8	1			10	0	10	1
	16	0	16	1			29	1	30	0.933333			4	2	6	0.333333			16	0	16	1			29	1	30	0.933333			4	2	6	0.333333
	3	0	3	1			8	3	11	0.454545			3	2	5	0.2									8	3	11	0.454545			3	2	5	0.2
	3	2	5	0.2			19	0	19	1			5	1	6	0.666667			3	2	5	0.2			19	0	19	1			5	1	6	0.666667
	7	1	8	0.75			20	1	21	0.904762			10	1	11	0.818182			7	1	8	0.75			20	1	21	0.904762			10	1	11	0.818182
	4	1	5	0.6			27	3	30	0.8			11	3	14	0.571429			4	1	5	0.6			27	3	30	0.8			11	3	14	0.571429
	4	1	5	0.6			14	1	15	0.866667			5	0	5	1			4	1	5	0.6			14	1	15	0.866667			5	0	5	1
	22	4	26	0.692308			12	1	13	0.846154			6	0	6	1			22	4	26	0.692308			12	1	13	0.846154			6	0	6	1
	11	4	15	0.466667			18	0	18	1			13	0	13	1			11	4	15	0.466667			18	0	18	1			13	0	13	1
	1	1	2	0			18	1	19	0.894737			24	0	24	1									18	1	19	0.894737			24	0	24	1
	7	8	15	-0.0666667			25	0	25	1			12	0	12	1			7	8	15	-0.0666667			25	0	25	1			12	0	12	1
	8	2	10	0.6			5	0	5	1			20	0	20	1			8	2	10	0.6			5	0	5	1			20	0	20	1
	12	3	15	0.6			9	1	10	0.8			7	3	10	0.4			12	3	15	0.6			9	1	10	0.8			7	3	10	0.4
	15	3	18	0.666667			26	2	28	0.857143			9	3	12	0.5			15	3	18	0.666667			26	2	28	0.857143			9	3	12	0.5
	11	3	14	0.571429			14	0	14	1			12	1	13	0.846154			11	3	14	0.571429			14	0	14	1			12	1	13	0.846154
	13	9	22	0.181818			21	0	21	1			15	2	17	0.764706			13	9	22	0.181818			21	0	21	1			15	2	17	0.764706
	4	2	6	0.333333			17	0	17	1			18	3	21	0.714286			4	2	6	0.333333			17	0	17	1			18	3	21	0.714286
	7	2	9	0.555556			23	0	23	1			14	5	19	0.473684			7	2	9	0.555556			23	0	23	1			14	5	19	0.473684
	6	1	7	0.714286			24	0	24	1			8	1	9	0.777778			6	1	7	0.714286			24	0	24	1			8	1	9	0.777778
	6	3	9	0.333333			23	0	23	1			16	0	16	1			6	3	9	0.333333			23	0	23	1			16	0	16	1
							10	1	11	0.818182			9	0	9	1									10	1	11	0.818182			9	0	9	1
							19	4	23	0.652174			23	2	25	0.84									19	4	23	0.652174			23	2	25	0.84
							16	4	20	0.6			6	1	7	0.714286									16	4	20	0.6			6	1	7	0.714286
							10	2	12	0.666667			3	1	4	0.5									10	2	12	0.666667
							18	4	22	0.636364															18	4	22	0.636364
							17	5	22	0.545455															17	5	22	0.545455
							18	3	21	0.714286															18	3	21	0.714286
							19	2	21	0.809524															19	2	21	0.809524
							17	0	17	1															17	0	17	1
							10	0	10	1															10	0	10	1
							10	0	10	1															10	0	10	1
							3	0	3	1
							16	1	17	0.882353															16	1	17	0.882353
							17	1	18	0.888889															17	1	18	0.888889
							43	0	43	1															43	0	43	1
24_05_24	10	5	15	0.333333		24_05_24	5	0	5	1		24_05_24	22	1	23	0.913043		24_05_24	10	5	15	0.333333		24_05_24	5	0	5	1		24_05_24	22	1	23	0.913043
	27	4	31	0.741935			21	5	26	0.615385			6	0	6	1			27	4	31	0.741935			21	5	26	0.615385			6	0	6	1
	20	7	27	0.481481			25	5	30	0.666667			7	1	8	0.75			20	7	27	0.481481			25	5	30	0.666667			7	1	8	0.75
	25	4	29	0.724138			25	0	25	1			12	1	13	0.846154			25	4	29	0.724138			25	0	25	1			12	1	13	0.846154
	20	4	24	0.666667			24	1	25	0.92			9	3	12	0.5			20	4	24	0.666667			24	1	25	0.92			9	3	12	0.5
	5	3	8	0.25			14	0	14	1									5	3	8	0.25			14	0	14	1
	13	1	14	0.857143			28	3	31	0.806452									13	1	14	0.857143			28	3	31	0.806452
	10	3	13	0.538462															10	3	13	0.538462
	10	0	10	1															10	0	10	1
	12	8	20	0.2															12	8	20	0.2
	10	7	17	0.176471															10	7	17	0.176471
	17	7	24	0.416667															17	7	24	0.416667
	14	1	15	0.866667															14	1	15	0.866667
	11	1	12	0.833333															11	1	12	0.833333
	17	5	22	0.545455															17	5	22	0.545455
	12	15	27	-0.111111															12	15	27	-0.111111
	14	6	20	0.4															14	6	20	0.4
	21	5	26	0.615385															21	5	26	0.615385
	17	12	29	0.172414															17	12	29	0.172414
	4	4	8	0															4	4	8	0
	11	11	22	0															11	11	22	0
	13	12	25	0.04															13	12	25	0.04
