# Supplementary material for: The TRP-channel painless mediates substrate stiffness sensing in the legs during Drosophila oviposition
Source: PLoS Genet. 2025 Dec 29;21(12):e1011980. doi: 10.1371/journal.pgen.1011980 (PMC12768414; doi:10.1371/journal.pgen.1011980)
Supplement: S5 File — (ZIP) [file pgen.1011980.s019.zip › Supplemental File SS5/behavioral data Fig 5.xlsx]

## Sheet: 5A
	All data points																		Threshold data points (5 eggs and more)
																			0
	w1118						pain [EP2251]						pain [EP2251] / pain [EP2251] ; 38B08 Gal4 / UAS p103						w1118						pain [EP2251]						pain [EP2251] / pain [EP2251] ; 38B08 Gal4 / UAS p103
	Date	0.005	0.0125	Total	PI for softer media		Date	0.005	0.0125	Total	PI for softer media		Date	0.005	0.0125	Total	PI for softer media		Date	0.005	0.0125	Total	PI for softer media		Date	0.005	0.0125	Total	PI for softer media		Date	0.005	0.0125	Total	PI for softer media
	09_12_24	4	0	4	1		09_12_24	10	1	11	0.818182		09_12_24	9	4	13	0.384615		09_12_24						09_12_24	10	1	11	0.818182		09_12_24	9	4	13	0.384615
		4	5	9	-0.111111			1	2	3	-0.333333			18	2	20	0.8			4	5	9	-0.111111									18	2	20	0.8
		2	0	2	1			5	3	8	0.25			41	1	42	0.952381									5	3	8	0.25			41	1	42	0.952381
		3	0	3	1			5	3	8	0.25			28	6	34	0.647059									5	3	8	0.25			28	6	34	0.647059
		6	1	7	0.714286			8	1	9	0.777778			25	3	28	0.785714			6	1	7	0.714286			8	1	9	0.777778			25	3	28	0.785714
		6	2	8	0.5			1	7	8	-0.75			6	0	6	1			6	2	8	0.5			1	7	8	-0.75			6	0	6	1
		5	0	5	1			6	1	7	0.714286			18	1	19	0.894737			5	0	5	1			6	1	7	0.714286			18	1	19	0.894737
		8	1	9	0.777778			4	3	7	0.142857			9	0	9	1			8	1	9	0.777778			4	3	7	0.142857			9	0	9	1
		1	2	3	-0.333333			12	6	18	0.333333			16	0	16	1									12	6	18	0.333333			16	0	16	1
		10	2	12	0.666667			10	1	11	0.818182									10	2	12	0.666667			10	1	11	0.818182
		1	4	5	-0.6			2	0	2	1									1	4	5	-0.6
		11	0	11	1			3	2	5	0.2									11	0	11	1			3	2	5	0.2
		7	1	8	0.75			8	5	13	0.230769									7	1	8	0.75			8	5	13	0.230769
		7	0	7	1			6	0	6	1									7	0	7	1			6	0	6	1
		3	0	3	1			2	0	2	1
		9	1	10	0.8			6	3	9	0.333333									9	1	10	0.8			6	3	9	0.333333
		1	1	2	0			6	1	7	0.714286															6	1	7	0.714286
		10	6	16	0.25			12	0	12	1									10	6	16	0.25			12	0	12	1
		4	0	4	1			5	0	5	1															5	0	5	1
		7	0	7	1			11	2	13	0.692308									7	0	7	1			11	2	13	0.692308
		7	5	12	0.166667			5	1	6	0.666667									7	5	12	0.166667			5	1	6	0.666667
		2	0	2	1			10	2	12	0.666667															10	2	12	0.666667
		6	1	7	0.714286			4	2	6	0.333333									6	1	7	0.714286			4	2	6	0.333333
		8	1	9	0.777778			14	2	16	0.75									8	1	9	0.777778			14	2	16	0.75
		10	3	13	0.538462			9	2	11	0.636364									10	3	13	0.538462			9	2	11	0.636364
		4	0	4	1			12	6	18	0.333333															12	6	18	0.333333
		6	1	7	0.714286			4	4	8	0									6	1	7	0.714286			4	4	8	0
								7	0	7	1															7	0	7	1
								10	1	11	0.818182															10	1	11	0.818182
								4	3	7	0.142857															4	3	7	0.142857
								2	4	6	-0.333333															2	4	6	-0.333333
								4	3	7	0.142857															4	3	7	0.142857
								12	1	13	0.846154															12	1	13	0.846154
								6	4	10	0.2															6	4	10	0.2
								0	7	7	-1															0	7	7	-1
	13_12_24	8	1	9	0.777778		13_12_24	3	0	3	1		13_12_24	5	3	8	0.25		13_12_24	8	1	9	0.777778		13_12_24						13_12_24	5	3	8	0.25
		4	1	5	0.6			1	3	4	-0.5			4	3	7	0.142857			4	1	5	0.6									4	3	7	0.142857
		6	1	7	0.714286			2	4	6	-0.333333			2	5	7	-0.428571			6	1	7	0.714286			2	4	6	-0.333333			2	5	7	-0.428571
		6	4	10	0.2			4	5	9	-0.111111			2	10	12	-0.666667			6	4	10	0.2			4	5	9	-0.111111			2	10	12	-0.666667
		7	1	8	0.75			2	6	8	-0.5			3	8	11	-0.454545			7	1	8	0.75			2	6	8	-0.5			3	8	11	-0.454545
		4	1	5	0.6			2	5	7	-0.428571			2	7	9	-0.555556			4	1	5	0.6			2	5	7	-0.428571			2	7	9	-0.555556
		6	0	6	1			3	5	8	-0.25			8	2	10	0.6			6	0	6	1			3	5	8	-0.25			8	2	10	0.6
		9	0	9	1			2	7	9	-0.555556			6	6	12	0			9	0	9	1			2	7	9	-0.555556			6	6	12	0
		4	1	5	0.6			1	2	3	-0.333333			9	3	12	0.5			4	1	5	0.6									9	3	12	0.5
		9	0	9	1			3	3	6	0			5	0	5	1			9	0	9	1			3	3	6	0			5	0	5	1
		4	1	5	0.6			3	5	8	-0.25			2	4	6	-0.333333			4	1	5	0.6			3	5	8	-0.25			2	4	6	-0.333333
		4	0	4	1			3	3	6	0			5	7	12	-0.166667									3	3	6	0			5	7	12	-0.166667
		9	0	9	1			3	1	4	0.5			7	6	13	0.0769231			9	0	9	1									7	6	13	0.0769231
		9	2	11	0.636364			7	3	10	0.4			3	16	19	-0.684211			9	2	11	0.636364			7	3	10	0.4			3	16	19	-0.684211
		8	0	8	1			6	2	8	0.5			6	2	8	0.5			8	0	8	1			6	2	8	0.5			6	2	8	0.5
		4	0	4	1			10	0	10	1															10	0	10	1
		4	2	6	0.333333			11	3	14	0.571429									4	2	6	0.333333			11	3	14	0.571429
								13	1	14	0.857143															13	1	14	0.857143
								14	1	15	0.866667															14	1	15	0.866667
	19_12_24	16	8	24	0.333333		19_12_24	2	13	15	-0.733333		19_12_24	8	26	34	-0.529412		19_12_24	16	8	24	0.333333		19_12_24	2	13	15	-0.733333		19_12_24	8	26	34	-0.529412
		12	1	13	0.846154			2	18	20	-0.8			8	4	12	0.333333			12	1	13	0.846154			2	18	20	-0.8			8	4	12	0.333333
		13	4	17	0.529412			2	21	23	-0.826087			5	14	19	-0.473684			13	4	17	0.529412			2	21	23	-0.826087			5	14	19	-0.473684
		22	6	28	0.571429			6	17	23	-0.478261			8	5	13	0.230769			22	6	28	0.571429			6	17	23	-0.478261			8	5	13	0.230769
		13	2	15	0.733333			8	4	12	0.333333			12	13	25	-0.04			13	2	15	0.733333			8	4	12	0.333333			12	13	25	-0.04
		12	4	16	0.5			7	7	14	0			8	22	30	-0.466667			12	4	16	0.5			7	7	14	0			8	22	30	-0.466667
		10	5	15	0.333333			17	5	22	0.545455			2	9	11	-0.636364			10	5	15	0.333333			17	5	22	0.545455			2	9	11	-0.636364
		13	8	21	0.238095			8	24	32	-0.5			7	2	9	0.555556			13	8	21	0.238095			8	24	32	-0.5			7	2	9	0.555556
		10	7	17	0.176471			10	22	32	-0.375			4	16	20	-0.6			10	7	17	0.176471			10	22	32	-0.375			4	16	20	-0.6
		8	4	12	0.333333			13	7	20	0.3			13	16	29	-0.103448			8	4	12	0.333333			13	7	20	0.3			13	16	29	-0.103448
		21	3	24	0.75			5	22	27	-0.62963									21	3	24	0.75			5	22	27	-0.62963
		4	2	6	0.333333			22	11	33	0.333333									4	2	6	0.333333			22	11	33	0.333333
		18	0	18	1			14	19	33	-0.151515									18	0	18	1			14	19	33	-0.151515
		5	3	8	0.25			5	17	22	-0.545455									5	3	8	0.25			5	17	22	-0.545455
		10	0	10	1			4	3	7	0.142857									10	0	10	1			4	3	7	0.142857
		9	0	9	1			20	4	24	0.666667									9	0	9	1			20	4	24	0.666667
		5	1	6	0.666667			16	8	24	0.333333									5	1	6	0.666667			16	8	24	0.333333
		15	5	20	0.5			12	8	20	0.2									15	5	20	0.5			12	8	20	0.2
		3	0	3	1			5	19	24	-0.583333															5	19	24	-0.583333
		11	4	15	0.466667			18	10	28	0.285714									11	4	15	0.466667			18	10	28	0.285714
								21	13	34	0.235294															21	13	34	0.235294
								10	1	11	0.818182															10	1	11	0.818182
								9	10	19	-0.0526316															9	10	19	-0.0526316
								17	7	24	0.416667															17	7	24	0.416667
								5	19	24	-0.583333															5	19	24	-0.583333
	20_12_24	13	2	15	0.733333		20_12_24	6	12	18	-0.333333		20_12_24	8	4	12	0.333333		20_12_24	13	2	15	0.733333		20_12_24	6	12	18	-0.333333		20_12_24	8	4	12	0.333333
		19	6	25	0.52			8	14	22	-0.272727			8	1	9	0.777778			19	6	25	0.52			8	14	22	-0.272727			8	1	9	0.777778
		24	6	30	0.6			11	12	23	-0.0434783			3	7	10	-0.4			24	6	30	0.6			11	12	23	-0.0434783			3	7	10	-0.4
		8	2	10	0.6			14	10	24	0.166667			13	15	28	-0.0714286			8	2	10	0.6			14	10	24	0.166667			13	15	28	-0.0714286
		12	4	16	0.5			10	11	21	-0.047619			5	10	15	-0.333333			12	4	16	0.5			10	11	21	-0.047619			5	10	15	-0.333333
		10	0	10	1			9	5	14	0.285714			3	16	19	-0.684211			10	0	10	1			9	5	14	0.285714			3	16	19	-0.684211
		13	3	16	0.625			19	9	28	0.357143			4	8	12	-0.333333			13	3	16	0.625			19	9	28	0.357143			4	8	12	-0.333333
		14	12	26	0.0769231			11	10	21	0.047619			19	15	34	0.117647			14	12	26	0.0769231			11	10	21	0.047619			19	15	34	0.117647
		1	1	2	0			12	6	18	0.333333			4	20	24	-0.666667									12	6	18	0.333333			4	20	24	-0.666667
		9	6	15	0.2			9	19	28	-0.555556			23	10	33	0.393939			9	6	15	0.2			9	19	28	-0.909091			23	10	33	0.393939
		9	2	11	0.636364									21	12	33	0.272727			9	2	11	0.636364									21	12	33	0.272727
		6	9	15	-0.2									1	5	6	-0.666667			6	9	15	-0.2									1	5	6	-0.666667
		11	4	15	0.466667															11	4	15	0.466667
		10	1	11	0.818182															10	1	11	0.818182
		18	0	18	1															18	0	18	1
		12	1	13	0.846154															12	1	13	0.846154
		10	0	10	1															10	0	10	1
		11	2	13	0.692308															11	2	13	0.692308

## Sheet: 5B
	All data points																		Threshold data points (5 eggs and more)
	w1118						pain [EP2251]						pain [EP2251] / pain [EP2251] , UAS p60 ; 38B08 Gal4 / +						w1118						pain [EP2251]						pain [EP2251] / pain [EP2251] , UAS p60 ; 38B08 Gal4 / +
	Date	0.005	0.0125	Total	PI for softer media		Date	0.005	0.0125	Total	PI for softer media		Date	0.005	0.0125	Total	PI for softer media		Date	0.005	0.0125	Total	PI for softer media		Date	0.005	0.0125	Total	PI for softer media		Date	0.005	0.0125	Total	PI for softer media
	20_09_24	13	2	15	0.733333		20_09_24	1	5	6	-0.666667		20_09_24	4	0	4	1		20_09_24	13	2	15	0.733333		20_09_24	1	5	6	-0.666667		20_09_24
		18	4	22	0.636364			2	3	5	-0.2			10	5	15	0.333333			18	4	22	0.636364			2	3	5	-0.2			10	5	15	0.333333
		8	6	14	0.142857			2	1	3	0.333333			11	2	13	0.692308			8	6	14	0.142857									11	2	13	0.692308
		22	0	22	1			2	2	4	0			10	4	14	0.428571			22	0	22	1									10	4	14	0.428571
		9	2	11	0.636364			1	1	2	0			13	11	24	0.0833333			9	2	11	0.636364									13	11	24	0.0833333
		5	8	13	-0.230769			4	0	4	1			12	2	14	0.714286			5	8	13	-0.230769									12	2	14	0.714286
		14	1	15	0.866667			1	1	2	0			20	3	23	0.73913			14	1	15	0.866667									20	3	23	0.73913
		20	1	21	0.904762			6	0	6	1			15	7	22	0.363636			20	1	21	0.904762			6	0	6	1			15	7	22	0.363636
		4	4	8	0			15	2	17	0.764706									4	4	8	0			15	2	17	0.764706
		7	0	7	1			7	2	9	0.555556									7	0	7	1			7	2	9	0.555556
		4	0	4	1			9	5	14	0.285714															9	5	14	0.285714
		4	2	6	0.333333			9	4	13	0.384615									4	2	6	0.333333			9	4	13	0.384615
		9	0	9	1			25	5	30	0.666667									9	0	9	1			25	5	30	0.666667
		4	0	4	1			3	1	4	0.5
		7	0	7	1			4	1	5	0.6									7	0	7	1			4	1	5	0.6
		4	2	6	0.333333			1	1	2	0									4	2	6	0.333333
		3	0	3	1			22	0	22	1															22	0	22	1
		11	2	13	0.692308			3	1	4	0.5									11	2	13	0.692308
		12	0	12	1			5	0	5	1									12	0	12	1			5	0	5	1
		8	0	8	1			4	1	5	0.6									8	0	8	1			4	1	5	0.6
		5	13	18	-0.444444			7	1	8	0.75									5	13	18	-0.444444			7	1	8	0.75
		12	1	13	0.846154			0	4	4	-1									12	1	13	0.846154
		13	2	15	0.733333			5	0	5	1									13	2	15	0.733333			5	0	5	1
		20	4	24	0.666667			0	2	2	-1									20	4	24	0.666667
		14	1	15	0.866667			4	0	4	1									14	1	15	0.866667
		16	1	17	0.882353			3	1	4	0.5									16	1	17	0.882353
		13	0	13	1			3	1	4	0.5									13	0	13	1
		8	0	8	1			10	0	10	1									8	0	8	1			10	0	10	1
		9	0	9	1			9	1	10	0.8									9	0	9	1			9	1	10	0.8
		9	0	9	1			5	2	7	0.428571									9	0	9	1			5	2	7	0.428571
		10	0	10	1			16	3	19	0.684211									10	0	10	1			16	3	19	0.684211
		14	0	14	1			10	1	11	0.818182									14	0	14	1			10	1	11	0.818182
		8	0	8	1			13	1	14	0.857143									8	0	8	1			13	1	14	0.857143
		13	0	13	1															13	0	13	1
		16	2	18	0.777778															16	2	18	0.777778
		8	3	11	0.454545															8	3	11	0.454545
		4	0	4	1
		13	0	13	1															13	0	13	1
		9	1	10	0.8															9	1	10	0.8
		14	0	14	1															14	0	14	1
		20	0	20	1															20	0	20	1
		12	0	12	1															12	0	12	1
		7	2	9	0.555556															7	2	9	0.555556
		13	1	14	0.857143															13	1	14	0.857143
		19	0	19	1															19	0	19	1
		6	2	8	0.5															6	2	8	0.5
		2	0	2	1
		0	4	4	-1
		0	2	2	-1
	27_09_24	5	0	5	1		27_09_24	16	0	16	1		27_09_24	27	2	29	0.862069		27_09_24	5	0	5	1		27_09_24	16	0	16	1		27_09_24	27	2	29	0.862069
		5	0	5	1			2	2	4	0			12	0	12	1			5	0	5	1									12	0	12	1
		4	0	4	1			5	0	5	1			2	0	2	1									5	0	5	1
		11	0	11	1			4	0	4	1			28	0	28	1			11	0	11	1									28	0	28	1
		10	0	10	1			6	1	7	0.714286			10	4	14	0.428571			10	0	10	1			6	1	7	0.714286			10	4	14	0.428571
		8	0	8	1			4	5	9	-0.111111			13	12	25	0.04			8	0	8	1			4	5	9	-0.111111			13	12	25	0.04
		4	0	4	1			4	0	4	1			16	3	19	0.684211															16	3	19	0.684211
		1	1	2	0			7	0	7	1			46	0	46	1									7	0	7	1			46	0	46	1
		3	0	3	1			7	6	13	0.0769231			15	0	15	1									7	6	13	0.0769231			15	0	15	1
		6	0	6	1			7	4	11	0.272727			19	0	19	1			6	0	6	1			7	4	11	0.272727			19	0	19	1
		3	0	3	1			1	3	4	-0.5			15	1	16	0.875															15	1	16	0.875
		4	0	4	1			2	2	4	0			21	0	21	1															21	0	21	1
		5	0	5	1			4	0	4	1			37	0	37	1			5	0	5	1									37	0	37	1
		2	0	2	1			7	1	8	0.75			20	1	21	0.904762									7	1	8	0.75			20	1	21	0.904762
		2	0	2	1			7	0	7	1			34	1	35	0.942857									7	0	7	1			34	1	35	0.942857
		2	0	2	1			4	1	5	0.6			35	2	37	0.891892									4	1	5	0.6			35	2	37	0.891892
								3	1	4	0.5			42	4	46	0.826087															42	4	46	0.826087
								3	0	3	1
								11	0	11	1															11	0	11	1
								9	0	9	1															9	0	9	1
								6	1	7	0.714286															6	1	7	0.714286
								18	0	18	1															18	0	18	1
								6	1	7	0.714286															6	1	7	0.714286
	10_10_24	1	4	5	-0.6		10_10_24	1	1	2	0		10_10_24	15	3	18	0.666667		10_10_24						10_10_24						10_10_24	15	3	18	0.666667
		2	0	2	1			2	9	11	-0.636364			3	1	4	0.5									2	9	11	-0.636364
		4	2	6	0.333333			3	3	6	0			5	1	6	0.666667			4	2	6	0.333333			3	3	6	0			5	1	6	0.666667
		1	3	4	-0.5			0	3	3	-1			3	0	3	1
		4	3	7	0.142857									1	1	2	0			4	3	7	0.142857
		5	7	12	-0.166667									4	1	5	0.6			5	7	12	-0.166667									4	1	5	0.6
		2	0	2	1									3	1	4	0.5
		1	2	3	-0.333333									2	2	4	0
		5	1	6	0.666667									8	5	13	0.230769			5	1	6	0.666667									8	5	13	0.230769
		8	2	10	0.6															8	2	10	0.6
		5	1	6	0.666667															5	1	6	0.666667
		7	1	8	0.75															7	1	8	0.75
		4	0	4	1
		2	0	2	1
		2	1	3	0.333333
		2	1	3	0.333333
		3	1	4	0.5
		4	1	5	0.6															4	1	5	0.6
	14_10_24	2	0	2	1		14_10_24	2	3	5	-0.2		14_10_24	14	11	25	0.12		14_10_24						14_10_24	2	3	5	-0.2		14_10_24	14	11	25	0.12
		3	1	4	0.5			0	2	2	-1			15	8	23	0.304348															15	8	23	0.304348
		9	3	12	0.5			0	3	3	-1			12	12	24	0			9	3	12	0.5									12	12	24	0
		10	0	10	1			2	3	5	-0.2			20	11	31	0.290323			10	0	10	1			2	3	5	-0.2			20	11	31	0.290323
		5	0	5	1			1	3	4	-0.5			14	13	27	0.037037			5	0	5	1									14	13	27	0.037037
		5	2	7	0.428571			6	3	9	0.333333			19	11	30	0.266667			5	2	7	0.428571			6	3	9	0.333333			19	11	30	0.266667
		5	0	5	1			1	3	4	-0.5			31	5	36	0.722222			5	0	5	1									31	5	36	0.722222
		6	0	6	1			1	5	6	-0.666667			17	2	19	0.789474			6	0	6	1			1	5	6	-0.666667			17	2	19	0.789474
		4	1	5	0.6			8	4	12	0.333333			12	1	13	0.846154			4	1	5	0.6			8	4	12	0.333333			12	1	13	0.846154
		4	1	5	0.6			2	2	4	0			29	3	32	0.8125			4	1	5	0.6									29	3	32	0.8125
		2	0	2	1			11	1	12	0.833333			13	5	18	0.444444									11	1	12	0.833333			13	5	18	0.444444
		4	2	6	0.333333			8	1	9	0.777778			12	0	12	1			4	2	6	0.333333			8	1	9	0.777778			12	0	12	1
		6	0	6	1			3	1	4	0.5			14	8	22	0.272727			6	0	6	1									14	18	32	-0.125
		8	0	8	1			1	1	2	0			4	1	5	0.6			8	0	8	1									4	1	5	0.6
		5	0	5	1			4	0	4	1			12	4	16	0.5			5	0	5	1									12	4	16	0.5
		16	1	17	0.882353			6	4	10	0.2			21	4	25	0.68			16	1	17	0.882353			6	4	10	0.2			21	4	25	0.68
		15	1	16	0.875			1	2	3	-0.333333			20	3	23	0.73913			15	1	16	0.875									20	3	23	0.73913
		8	1	9	0.777778			12	4	16	0.5			23	0	23	1			8	1	9	0.777778			12	4	16	0.5			23	0	23	1
		11	2	13	0.692308			8	1	9	0.777778			24	3	27	0.777778			11	2	13	0.692308			8	1	9	0.777778			24	3	27	0.777778
		17	0	17	1			8	1	9	0.777778			24	12	36	0.333333			17	0	17	1			8	1	9	0.777778			24	12	36	0.333333
		11	2	13	0.692308			8	2	10	0.6			20	3	23	0.73913			11	2	13	0.692308			8	2	10	0.6			20	3	23	0.73913
		8	1	9	0.777778			2	7	9	-0.555556			45	8	53	0.698113			8	1	9	0.777778			2	7	9	-0.555556			45	8	53	0.698113
		15	1	16	0.875			7	1	8	0.75									15	1	16	0.875			7	1	8	0.75
								14	5	19	0.473684															14	5	19	0.473684
								5	2	7	0.428571															5	2	7	0.428571
								4	0	4	1
								6	2	8	0.5															6	2	8	0.5
								9	2	11	0.636364															9	2	11	0.636364
								11	7	18	0.222222															11	7	18	0.222222
								3	1	4	0.5
								11	1	12	0.833333															11	1	12	0.833333
								4	8	12	-0.333333															4	8	12	-0.333333
								3	3	6	0															3	3	6	0
								6	3	9	0.333333															6	3	9	0.333333
								5	1	6	0.666667															5	1	6	0.666667
								6	4	10	0.2															6	4	10	0.2
								3	3	6	0															3	3	6	0
								4	8	12	-0.333333															4	8	12	-0.333333
								12	1	13	0.846154															12	1	13	0.846154
								7	3	10	0.4															7	3	10	0.4
								5	2	7	0.428571															5	2	7	0.428571
								11	2	13	0.692308															11	2	13	0.692308
								2	2	4	0
								18	0	18	1															18	0	18	1
								5	2	7	0.428571															5	2	7	0.428571
								4	3	7	0.142857															4	3	7	0.142857
								9	3	12	0.5															9	3	12	0.5
								2	2	4	0
								10	1	11	0.818182															10	1	11	0.818182
								5	2	7	0.428571															5	2	7	0.428571
								4	0	4	1
								5	0	5	1															5	0	5	1
								16	1	17	0.882353															16	1	17	0.882353
								22	2	24	0.833333															22	2	24	0.833333
								20	0	20	1															20	0	20	1
								14	11	25	0.12															14	11	25	0.12
								3	2	5	0.2															3	2	5	0.2
								23	2	25	0.84															23	2	25	0.84
								14	11	25	0.12															14	11	25	0.12
								24	5	29	0.655172															24	5	29	0.655172
	19_10_24	7	1	8	0.75		19_10_24	5	2	7	0.428571		19_10_24	15	2	17	0.764706		19_10_24	7	1	8	0.75		19_10_24	5	2	7	0.428571		19_10_24	15	2	17	0.764706
		7	4	11	0.272727			3	5	8	-0.25			11	7	18	0.222222			7	4	11	0.272727			3	5	8	-0.25			11	7	18	0.222222
		10	0	10	1			13	2	15	0.733333			7	8	15	-0.0666667			10	0	10	1			13	2	15	0.733333			7	8	15	-0.0666667
		13	1	14	0.857143			3	6	9	-0.333333			7	5	12	0.166667			13	1	14	0.857143			3	6	9	-0.333333			7	5	12	0.166667
		10	1	11	0.818182			5	2	7	0.428571			9	4	13	0.384615			10	1	11	0.818182			5	2	7	0.428571			9	4	13	0.384615
		9	1	10	0.8			11	2	13	0.692308			10	10	20	0			9	1	10	0.8			11	2	13	0.692308			10	10	20	0
		5	3	8	0.25			13	2	15	0.733333			5	2	7	0.428571			5	3	8	0.25			13	2	15	0.733333			5	2	7	0.428571
		6	0	6	1			9	4	13	0.384615			6	5	11	0.0909091			6	0	6	1			9	4	13	0.384615			6	5	11	0.0909091
		4	1	5	0.6			9	4	13	0.384615			6	3	9	0.333333			4	1	5	0.6			9	4	13	0.384615			6	3	9	0.333333
		6	1	7	0.714286			9	7	16	0.125			12	7	19	0.263158			6	1	7	0.714286			9	7	16	0.125			12	7	19	0.263158
		17	2	19	0.789474			5	10	15	-0.333333			6	11	17	-0.294118			17	2	19	0.789474			5	10	15	-0.333333			6	11	17	-0.294118
		7	3	10	0.4			4	3	7	0.142857			4	5	9	-0.111111			7	3	10	0.4			4	3	7	0.142857			4	5	9	-0.111111
		15	3	18	0.666667			4	1	5	0.6			5	6	11	-0.0909091			15	3	18	0.666667			4	1	5	0.6			5	6	11	-0.0909091
		11	1	12	0.833333			7	4	11	0.272727									11	1	12	0.833333			7	4	11	0.272727
		4	0	4	1			4	4	8	0															4	4	8	0
								4	2	6	0.333333															4	2	6	0.333333
								2	1	3	0.333333
								4	0	4	1
								3	6	9	-0.333333															3	6	9	-0.333333
								5	4	9	0.111111															5	4	9	0.111111
								7	6	13	0.0769231															7	6	13	0.0769231
								8	1	9	0.777778															8	1	9	0.777778
								3	1	4	0.5
								2	3	5	-0.2															2	3	5	-0.2
								1	1	2	0
								4	1	5	0.6															4	1	5	0.6
	22_10_24	4	1	5	0.6		22_10_24	5	3	8	0.25		22_10_24	17	1	18	0.888889		22_10_24	4	1	5	0.6		22_10_24	5	3	8	0.25		22_10_24	17	1	18	0.888889
		1	4	5	-0.6			2	1	3	0.333333			7	3	10	0.4			1	4	5	-0.6									7	3	10	0.4
		3	1	4	0.5			4	4	8	0			17	1	18	0.888889									4	4	8	0			17	1	18	0.888889
		4	1	5	0.6			7	4	11	0.272727			24	3	27	0.777778			4	1	5	0.6			7	4	11	0.272727			24	3	27	0.777778
		5	0	5	1			8	1	9	0.777778			40	0	40	1			5	0	5	1			8	1	9	0.777778			40	0	40	1
		3	2	5	0.2			6	3	9	0.333333			0	3	3	-1			3	2	5	0.2			6	3	9	0.333333
		5	0	5	1			1	1	2	0			20	11	31	0.290323			5	0	5	1									20	11	31	0.290323
		2	0	2	1			4	0	4	1			25	23	48	0.0416667															25	23	48	0.0416667
		5	1	6	0.666667			3	0	3	1			20	3	23	0.73913			5	1	6	0.666667									20	3	23	0.73913
		4	0	4	1			19	0	19	1			20	1	21	0.904762									19	0	19	1			20	1	21	0.904762
		5	1	6	0.666667			10	1	11	0.818182			22	5	27	0.62963			5	1	6	0.666667			10	1	11	0.818182			22	5	27	0.62963
		8	2	10	0.6			5	2	7	0.428571			24	7	31	0.548387			8	2	10	0.6			5	2	7	0.428571			24	7	31	0.548387
								9	2	11	0.636364			23	3	26	0.769231									9	2	11	0.636364			23	3	26	0.769231
								4	0	4	1			24	1	25	0.92															24	1	25	0.92
								6	1	7	0.714286			23	4	27	0.703704									6	1	7	0.714286			23	4	27	0.703704
								5	4	9	0.111111			14	1	15	0.866667									5	4	9	0.111111			14	1	15	0.866667
								3	0	3	1			4	1	5	0.6															4	1	5	0.6
								5	0	5	1			25	2	27	0.851852									5	0	5	1			25	2	27	0.851852
								17	0	17	1			6	1	7	0.714286									17	0	17	1			6	1	7	0.714286
								10	2	12	0.666667			17	2	19	0.789474									10	2	12	0.666667			17	2	19	0.789474
								9	4	13	0.384615			13	0	13	1									9	4	13	0.384615			13	0	13	1
								4	1	5	0.6			26	1	27	0.925926									4	1	5	0.6			26	1	27	0.925926
								6	6	12	0			26	0	26	1									6	6	12	0			26	0	26	1
								6	4	10	0.2			17	5	22	0.545455									6	4	10	0.2			17	5	22	0.545455
								5	2	7	0.428571			22	1	23	0.913043									5	2	7	0.428571			22	1	23	0.913043
								4	3	7	0.142857			17	3	20	0.7									4	3	7	0.142857			17	3	20	0.7
								10	1	11	0.818182			4	0	4	1									10	1	11	0.818182
								12	0	12	1			1	2	3	-0.333333									12	0	12	1
								4	0	4	1

## Sheet: 5C
	All data points																		Threshold data points (5 eggs and more)
	w1118						pain [EP2451]						pain [EP2451] / pain [EP2451] ; 38B08 Gal4 / UAS p103						w1118						pain [EP2451]						pain [EP2451] / pain [EP2451] ; R38B08-Gal4 / UAS-p103
	Date	0.005	0.0125	Total	PI for softer media		Date	0.005	0.0125	Total	PI for softer media		Date	0.005	0.0125	Total	PI for softer media		Date	0.005	0.0125	Total	PI for softer media		Date	0.005	0.0125	Total	PI for softer media		Date	0.005	0.0125	Total	PI for softer media
	09_12_24	4	0	4	1		09_12_24	5	0	5	1		09_12_24	9	7	16	0.125		09_12_24						09_12_24	5	0	5	1		09_12_24	9	7	16	0.125
		4	5	9	-0.111111			1	1	2	0			9	1	10	0.8			4	5	9	-0.111111									9	1	10	0.8
		2	0	2	1			1	1	2	0			12	4	16	0.5															12	4	16	0.5
		3	0	3	1			1	4	5	-0.6			4	3	7	0.142857									1	4	5	-0.6			4	3	7	0.142857
		6	1	7	0.714286			2	2	4	0			19	4	23	0.652174			6	1	7	0.714286									19	4	23	0.652174
		6	2	8	0.5			4	4	8	0			10	2	12	0.666667			6	2	8	0.5			4	4	8	0			10	2	12	0.666667
		5	0	5	1			8	11	19	-0.157895			12	1	13	0.846154			5	0	5	1			8	11	19	-0.157895			12	1	13	0.846154
		8	1	9	0.777778			5	2	7	0.428571			1	2	3	-0.333333			8	1	9	0.777778			5	2	7	0.428571
		1	2	3	-0.333333			3	1	4	0.5			7	3	10	0.4															7	3	10	0.4
		10	2	12	0.666667									18	2	20	0.8			10	2	12	0.666667									18	2	20	0.8
		1	4	5	-0.6									11	0	11	1			1	4	5	-0.6									11	0	11	1
		11	0	11	1									14	2	16	0.75			11	0	11	1									14	2	16	0.75
		7	1	8	0.75									12	1	13	0.846154			7	1	8	0.75									12	1	13	0.846154
		7	0	7	1									8	0	8	1			7	0	7	1									8	0	8	1
		3	0	3	1									9	16	25	-0.28															9	16	25	-0.28
		9	1	10	0.8									19	9	28	0.357143			9	1	10	0.8									19	9	28	0.357143
		1	1	2	0									9	4	13	0.384615															9	4	13	0.384615
		10	6	16	0.25									13	5	18	0.444444			10	6	16	0.25									13	5	18	0.444444
		4	0	4	1									19	5	24	0.583333															19	5	24	0.583333
		7	0	7	1															7	0	7	1
		7	5	12	0.166667															7	5	12	0.166667
		2	0	2	1
		6	1	7	0.714286															6	1	7	0.714286
		8	1	9	0.777778															8	1	9	0.777778
		10	3	13	0.538462															10	3	13	0.538462
		4	0	4	1
		6	1	7	0.714286															6	1	7	0.714286
	13_12_24	8	1	9	0.777778		13_12_24	4	2	6	0.333333		13_12_24	16	13	29	0.103448		13_12_24	8	1	9	0.777778		13_12_24	4	2	6	0.333333		13_12_24	16	13	29	0.103448
		4	1	5	0.6			10	6	16	0.25			8	8	16	0			4	1	5	0.6			10	6	16	0.25			8	8	16	0
		6	1	7	0.714286			7	8	15	-0.0666667			12	7	19	0.263158			6	1	7	0.714286			7	8	15	-0.0666667			12	7	19	0.263158
		6	4	10	0.2			4	2	6	0.333333			10	6	16	0.25			6	4	10	0.2			4	2	6	0.333333			10	6	16	0.25
		7	1	8	0.75			4	2	6	0.333333			9	2	11	0.636364			7	1	8	0.75			4	2	6	0.333333			9	2	11	0.636364
		4	1	5	0.6			4	7	11	-0.272727			8	8	16	0			4	1	5	0.6			4	7	11	-0.272727			8	8	16	0
		6	0	6	1			3	7	10	-0.4									6	0	6	1			3	7	10	-0.4
		9	0	9	1															9	0	9	1
		4	1	5	0.6															4	1	5	0.6
		9	0	9	1															9	0	9	1
		4	1	5	0.6															4	1	5	0.6
		4	0	4	1
		9	0	9	1															9	0	9	1
		9	2	11	0.636364															9	2	11	0.636364
		8	0	8	1															8	0	8	1
		4	0	4	1
		4	2	6	0.333333															4	2	6	0.333333
	19_12_24	16	8	24	0.333333		19_12_24	4	7	11	-0.272727		19_12_24	23	6	29	0.586207		19_12_24	16	8	24	0.333333		19_12_24	4	7	11	-0.272727		19_12_24	23	6	29	0.586207
		12	1	13	0.846154			8	10	18	-0.111111			29	8	37	0.567568			12	1	13	0.846154			8	10	18	-0.111111			29	8	37	0.567568
		13	4	17	0.529412			4	15	19	-0.578947			21	11	32	0.3125			13	4	17	0.529412			4	15	19	-0.578947			21	11	32	0.3125
		22	6	28	0.571429			4	16	20	-0.6			10	18	28	-0.285714			22	6	28	0.571429			4	16	20	-0.6			10	18	28	-0.285714
		13	2	15	0.733333			9	10	19	-0.0526316			18	19	37	-0.027027			13	2	15	0.733333			9	10	19	-0.0526316			18	19	37	-0.027027
		12	4	16	0.5			1	9	10	-0.8			21	5	26	0.615385			12	4	16	0.5			1	9	10	-0.8			21	5	26	0.615385
		10	5	15	0.333333			1	12	13	-0.846154			19	9	28	0.357143			10	5	15	0.333333			1	12	13	-0.846154			19	9	28	0.357143
		13	8	21	0.238095			2	1	3	0.333333			7	9	16	-0.125			13	8	21	0.238095									7	9	16	-0.125
		10	7	17	0.176471			7	2	9	0.555556			5	3	8	0.25			10	7	17	0.176471			7	2	9	0.555556			5	3	8	0.25
		8	4	12	0.333333			11	1	12	0.833333			14	6	20	0.4			8	4	12	0.333333			11	1	12	0.833333			14	6	20	0.4
		21	3	24	0.75			1	2	3	-0.333333			10	6	16	0.25			21	3	24	0.75									10	6	16	0.25
		4	2	6	0.333333			5	6	11	-0.0909091			15	10	25	0.2			4	2	6	0.333333			5	6	11	-0.0909091			15	10	25	0.2
		18	0	18	1			3	0	3	1			11	23	34	-0.352941			18	0	18	1									11	23	34	-0.352941
		5	3	8	0.25			12	17	29	-0.172414			26	6	32	0.625			5	3	8	0.25			12	17	29	-0.172414			26	6	32	0.625
		10	0	10	1			8	5	13	0.230769			9	17	26	-0.307692			10	0	10	1			8	5	13	0.230769			9	17	26	-0.307692
		9	0	9	1			7	14	21	-0.333333			22	18	40	0.1			9	0	9	1			7	14	21	-0.333333			22	18	40	0.1
		5	1	6	0.666667			4	5	9	-0.111111			22	7	29	0.517241			5	1	6	0.666667			4	5	9	-0.111111			22	7	29	0.517241
		15	5	20	0.5			3	5	8	-0.25			16	19	35	-0.0857143			15	5	20	0.5			3	5	8	-0.25			16	19	35	-0.0857143
		3	0	3	1			1	2	3	-0.333333			37	1	38	0.947368															37	1	38	0.947368
		11	4	15	0.466667									26	8	34	0.529412			11	4	15	0.466667									26	8	34	0.529412
														22	7	29	0.517241															22	7	29	0.517241
														24	2	26	0.846154															24	2	26	0.846154
														14	2	16	0.75															14	2	16	0.75
														25	3	28	0.785714															25	3	28	0.785714
														22	10	32	0.375															22	10	32	0.375
														15	5	20	0.5															15	5	20	0.5
														19	3	22	0.727273															19	3	22	0.727273
														15	11	26	0.153846															15	11	26	0.153846
														5	3	8	0.25															5	3	8	0.25
														6	9	15	-0.2															6	9	15	-0.2
														11	5	16	0.375															11	5	16	0.375
														5	8	13	-0.230769															5	8	13	-0.230769
														5	4	9	0.111111															5	4	9	0.111111
														4	6	10	-0.2															4	6	10	-0.2
														6	2	8	0.5															6	2	8	0.5
														6	4	10	0.2															6	4	10	0.2
														19	5	24	0.583333															19	5	24	0.583333
														14	7	21	0.333333															14	7	21	0.333333
														23	4	27	0.703704															23	4	27	0.703704
														5	3	8	0.25															5	3	8	0.25
	11_02_25	8	0	8	1		11_02_25	7	3	10	0.4		11_02_25	16	8	24	0.333333		11_02_25	8	0	8	1		11_02_25	7	3	10	0.4		11_02_25	16	8	24	0.333333
		23	1	24	0.916667			4	20	24	-0.666667			11	5	16	0.375			23	1	24	0.916667			4	20	24	-0.666667			11	5	16	0.375
		5	1	6	0.666667			11	19	30	-0.266667			11	11	22	0			5	1	6	0.666667			11	19	30	-0.266667			11	11	22	0
		19	0	19	1			1	2	3	-0.333333			18	9	27	0.333333			19	0	19	1									18	9	27	0.333333
		16	2	18	0.777778			1	3	4	-0.5			13	5	18	0.444444			16	2	18	0.777778									13	5	18	0.444444
		9	3	12	0.5			3	0	3	1			17	4	21	0.619048			9	3	12	0.5									17	4	21	0.619048
		24	2	26	0.846154			2	0	2	1			27	3	30	0.8			24	2	26	0.846154									27	3	30	0.8
		7	0	7	1			9	8	17	0.0588235									7	0	7	1			9	8	17	0.0588235
		15	2	17	0.764706			5	6	11	-0.0909091									15	2	17	0.764706			5	6	11	-0.0909091
		8	0	8	1			6	5	11	0.0909091									8	0	8	1			6	5	11	0.0909091
		8	4	12	0.333333			4	7	11	-0.272727									8	4	12	0.333333			4	7	11	-0.272727
		12	6	18	0.333333			7	1	8	0.75									12	6	18	0.333333			7	1	8	0.75
		19	2	21	0.809524			4	4	8	0									19	2	21	0.809524			4	4	8	0
		6	1	7	0.714286			5	3	8	0.25									6	1	7	0.714286			5	3	8	0.25
								1	1	2	0

## Sheet: 5D
All data points																		Threshold data points (5 eggs and more)
w1118						pain [EP2451]						pain [EP2451] / pain [EP2451] , UAS p60 ; 38B08 Gal4 / +						w1118						pain [EP2451]						pain [EP2451] / pain [EP2451] , UAS p60 ; 38B08 Gal4 / +
Date	0.005	0.0125	Total	PI for softer media		Date	0.005	0.0125	Total	PI for softer media		Date	0.005	0.0125	Total	PI for softer media		Date	0.005	0.0125	Total	PI for softer media		Date	0.005	0.0125	Total	PI for softer media		Date	0.005	0.0125	Total	PI for softer media
09_12_24	4	0	4	1		09_12_24	5	0	5	1		09_12_24	14	3	17	0.647059		09_12_24						09_12_24	5	0	5	1		09_12_24	14	3	17	0.647059
	4	5	9	-0.111111			1	1	2	0			9	0	9	1			4	5	9	-0.111111									9	0	9	1
	2	0	2	1			1	1	2	0			13	1	14	0.857143															13	1	14	0.857143
	3	0	3	1			1	4	5	-0.6			11	7	18	0.222222									1	4	5	-0.6			11	7	18	0.222222
	6	1	7	0.714286			2	2	4	0			17	6	23	0.478261			6	1	7	0.714286									17	6	23	0.478261
	6	2	8	0.5			4	4	8	0			6	5	11	0.0909091			6	2	8	0.5			4	4	8	0			6	5	11	0.0909091
	5	0	5	1			8	11	19	-0.157895			13	7	20	0.3			5	0	5	1			8	11	19	-0.157895			13	7	20	0.3
	8	1	9	0.777778			5	2	7	0.428571			10	3	13	0.538462			8	1	9	0.777778			5	2	7	0.428571			10	3	13	0.538462
	1	2	3	-0.333333			3	1	4	0.5
	10	2	12	0.666667															10	2	12	0.666667
	1	4	5	-0.6															1	4	5	-0.6
	11	0	11	1															11	0	11	1
	7	1	8	0.75															7	1	8	0.75
	7	0	7	1															7	0	7	1
	3	0	3	1
	9	1	10	0.8															9	1	10	0.8
	1	1	2	0
	10	6	16	0.25															10	6	16	0.25
	4	0	4	1
	7	0	7	1															7	0	7	1
	7	5	12	0.166667															7	5	12	0.166667
	2	0	2	1
	6	1	7	0.714286															6	1	7	0.714286
	8	1	9	0.777778															8	1	9	0.777778
	10	3	13	0.538462															10	3	13	0.538462
	4	0	4	1
	6	1	7	0.714286															6	1	7	0.714286
13_12_24	8	1	9	0.777778		13_12_24	4	2	6	0.333333		13_12_24	8	12	20	-0.2		13_12_24	8	1	9	0.777778		13_12_24	4	2	6	0.333333		13_12_24	8	12	20	-0.2
	4	1	5	0.6			10	6	16	0.25			7	5	12	0.166667			4	1	5	0.6			10	6	16	0.25			7	5	12	0.166667
	6	1	7	0.714286			7	8	15	-0.0666667			13	3	16	0.625			6	1	7	0.714286			7	8	15	-0.0666667			13	3	16	0.625
	6	4	10	0.2			4	2	6	0.333333			11	7	18	0.222222			6	4	10	0.2			4	2	6	0.333333			11	7	18	0.222222
	7	1	8	0.75			4	2	6	0.333333			18	6	24	0.5			7	1	8	0.75			4	2	6	0.333333			18	6	24	0.5
	4	1	5	0.6			4	7	11	-0.272727			8	7	15	0.0666667			4	1	5	0.6			4	7	11	-0.272727			8	7	15	0.0666667
	6	0	6	1			3	7	10	-0.4			13	6	19	0.368421			6	0	6	1			3	7	10	-0.4			13	6	19	0.368421
	9	0	9	1									6	17	23	-0.478261			9	0	9	1									6	17	23	-0.478261
	4	1	5	0.6									5	0	5	1			4	1	5	0.6									5	0	5	1
	9	0	9	1									6	5	11	0.0909091			9	0	9	1									6	5	11	0.0909091
	4	1	5	0.6									17	1	18	0.888889			4	1	5	0.6									17	1	18	0.888889
	4	0	4	1									13	12	25	0.04															13	12	25	0.04
	9	0	9	1									17	3	20	0.7			9	0	9	1									17	3	20	0.7
	9	2	11	0.636364									5	10	15	-0.333333			9	2	11	0.636364									5	10	15	-0.333333
	8	0	8	1									5	0	5	1			8	0	8	1									5	0	5	1
	4	0	4	1									15	6	21	0.428571															15	6	21	0.428571
	4	2	6	0.333333									14	10	24	0.166667			4	2	6	0.333333									14	10	24	0.166667
													7	16	23	-0.391304															7	16	23	-0.391304
													9	7	16	0.125															9	7	16	0.125
													9	11	20	-0.1															9	11	20	-0.1
													15	12	27	0.111111															15	12	27	0.111111
													8	15	23	-0.304348															8	15	23	-0.304348
													15	0	15	1															15	0	15	1
													14	0	14	1															14	0	14	1
													1	3	4	-0.5
													16	3	19	0.684211															16	3	19	0.684211
													6	5	11	0.0909091															6	5	11	0.0909091
													10	4	14	0.428571															10	4	14	0.428571
													11	7	18	0.222222															11	7	18	0.222222
													15	13	28	0.0714286															15	13	28	0.0714286
													11	4	15	0.466667															11	4	15	0.466667
													16	5	21	0.52381															16	5	21	0.52381
													13	10	23	0.130435															13	10	23	0.130435
													19	3	22	0.727273															19	3	22	0.727273
													7	1	8	0.75															7	1	8	0.75
													9	3	12	0.5															9	3	12	0.5
													16	7	23	0.391304															16	7	23	0.391304
19_12_24	16	8	24	0.333333		19_12_24	4	7	11	-0.272727		19_12_24	14	1	15	0.866667		19_12_24	16	8	24	0.333333		19_12_24	4	7	11	-0.272727		19_12_24	14	1	15	0.866667
	12	1	13	0.846154			8	10	18	-0.111111			18	2	20	0.8			12	1	13	0.846154			8	10	18	-0.111111			18	2	20	0.8
	13	4	17	0.529412			4	15	19	-0.578947			9	2	11	0.636364			13	4	17	0.529412			4	15	19	-0.578947			9	2	11	0.636364
	22	6	28	0.571429			4	16	20	-0.6			8	2	10	0.6			22	6	28	0.571429			4	16	20	-0.6			8	2	10	0.6
	13	2	15	0.733333			9	10	19	-0.0526316			14	5	19	0.473684			13	2	15	0.733333			9	10	19	-0.0526316			14	5	19	0.473684
	12	4	16	0.5			1	9	10	-0.8			13	3	16	0.625			12	4	16	0.5			1	9	10	-0.8			13	3	16	0.625
	10	5	15	0.333333			1	12	13	-0.846154			19	4	23	0.652174			10	5	15	0.333333			1	12	13	-0.846154			19	4	23	0.652174
	13	8	21	0.238095			2	1	3	0.333333			9	4	13	0.384615			13	8	21	0.238095									9	4	13	0.384615
	10	7	17	0.176471			7	2	9	0.555556			7	0	7	1			10	7	17	0.176471			7	2	9	0.555556			7	0	7	1
	8	4	12	0.333333			11	1	12	0.833333			11	12	23	-0.0434783			8	4	12	0.333333			11	1	12	0.833333			11	12	23	-0.0434783
	21	3	24	0.75			1	2	3	-0.333333			5	11	16	-0.375			21	3	24	0.75									5	11	16	-0.375
	4	2	6	0.333333			5	6	11	-0.0909091			19	4	23	0.652174			4	2	6	0.333333			5	6	11	-0.0909091			19	4	23	0.652174
	18	0	18	1			3	0	3	1			11	5	16	0.375			18	0	18	1									11	5	16	0.375
	5	3	8	0.25			12	17	29	-0.172414			11	5	16	0.375			5	3	8	0.25			12	17	29	-0.172414			11	5	16	0.375
	10	0	10	1			8	5	13	0.230769			20	10	30	0.333333			10	0	10	1			8	5	13	0.230769			20	10	30	0.333333
	9	0	9	1			7	14	21	-0.333333			16	12	28	0.142857			9	0	9	1			7	14	21	-0.333333			16	12	28	0.142857
	5	1	6	0.666667			4	5	9	-0.111111			12	4	16	0.5			5	1	6	0.666667			4	5	9	-0.111111			12	4	16	0.5
	15	5	20	0.5			3	5	8	-0.25			9	6	15	0.2			15	5	20	0.5			3	5	8	-0.25			9	6	15	0.2
	3	0	3	1			1	2	3	-0.333333			15	3	18	0.666667			11	4	15	0.466667									15	3	18	0.666667
													14	17	31	-0.0967742															14	17	31	-0.0967742
													13	3	16	0.625															13	3	16	0.625
													17	10	27	0.259259															17	10	27	0.259259
													3	4	7	-0.142857															3	4	7	-0.142857
20_12_24	13	2	15	0.733333		20_12_24	2	4	6	-0.333333		20_12_24	13	30	43	-0.395349		20_12_24	13	2	15	0.733333		20_12_24	2	4	6	-0.333333		20_12_24	13	30	43	-0.395349
	19	6	25	0.52			0	4	4	-1			23	20	43	0.0697674			19	6	25	0.52									23	20	43	0.0697674
	24	6	30	0.6			2	5	7	-0.428571			8	9	17	-0.0588235			24	6	30	0.6			2	5	7	-0.428571			8	9	17	-0.0588235
	8	2	10	0.6			1	3	4	-0.5			18	18	36	0			8	2	10	0.6									18	18	36	0
	12	4	16	0.5			10	2	12	0.666667			29	15	44	0.318182			12	4	16	0.5			10	2	12	0.666667			29	15	44	0.318182
	10	0	10	1			4	3	7	0.142857			9	17	26	-0.307692			10	0	10	1			4	3	7	0.142857			9	17	26	-0.307692
	13	3	16	0.625			2	0	2	1			7	11	18	-0.222222			13	3	16	0.625									7	11	18	-0.222222
	14	12	26	0.0769231			2	0	2	1			28	5	33	0.69697			14	12	26	0.0769231									28	5	33	0.69697
	1	1	2	0			2	9	11	-0.636364			34	10	44	0.545455									2	9	11	-0.636364			34	10	44	0.545455
	9	6	15	0.2			10	4	14	0.428571			12	30	42	-0.428571			9	6	15	0.2			10	4	14	0.428571			12	30	42	-0.428571
	9	2	11	0.636364			7	11	18	-0.222222			22	3	25	0.76			9	2	11	0.636364			7	11	18	-0.222222			22	3	25	0.76
	6	9	15	-0.2			9	8	17	0.0588235			9	10	19	-0.0526316			6	9	15	-0.2			9	8	17	0.0588235			9	10	19	-0.0526316
	11	4	15	0.466667			6	3	9	0.333333			15	3	18	0.666667			11	4	15	0.466667			6	3	9	0.333333			15	3	18	0.666667
	10	1	11	0.818182			2	1	3	0.333333			14	12	26	0.0769231			10	1	11	0.818182									14	12	26	0.0769231
	18	0	18	1									13	3	16	0.625			18	0	18	1									13	3	16	0.625
	12	1	13	0.846154									19	0	19	1			12	1	13	0.846154									19	0	19	1
	10	0	10	1									3	2	5	0.2			10	0	10	1									3	2	5	0.2
	11	2	13	0.692308									20	4	24	0.666667			11	2	13	0.692308									20	4	24	0.666667
													15	0	15	1															15	0	15	1
													25	13	38	0.315789															25	13	38	0.315789
													14	0	14	1															14	0	14	1

## Sheet: 5E
All data points																		Threshold data points (5 eggs and more)
w1118						pain [EP2451]						pain [EP2451] / pain [EP2451] ; R34 Gal4 / UAS p103						w1118						pain [EP2451]						pain [EP2451] / pain [EP2451] ; R34 Gal4 / UAS p103
Date	0.005	0.0125	Total	PI for softer media		Date	0.005	0.0125	Total	PI for softer media		Date	0.005	0.0125	Total	PI for softer media		Date	0.005	0.0125	Total	PI for softer media		Date	0.005	0.0125	Total	PI for softer media		Date	0.005	0.0125	Total	PI for softer media
09_12_24	4	0	4	1		09_12_24	5	0	5	1		09_12_24	6	0	6	1		09_12_24						09_12_24	5	0	5	1		09_12_24	6	0	6	1
	4	5	9	-0.111111			1	1	2	0									4	5	9	-0.111111
	2	0	2	1			1	1	2	0
	3	0	3	1			1	4	5	-0.6			7	0	7	1									1	4	5	-0.6			7	0	7	1
	6	1	7	0.714286			2	2	4	0			7	0	7	1			6	1	7	0.714286									7	0	7	1
	6	2	8	0.5			4	4	8	0			17	0	17	1			6	2	8	0.5			4	4	8	0			17	0	17	1
	5	0	5	1			8	11	19	-0.157895			4	2	6	0.333333			5	0	5	1			8	11	19	-0.157895			4	2	6	0.333333
	8	1	9	0.777778			5	2	7	0.428571									8	1	9	0.777778			5	2	7	0.428571
	1	2	3	-0.333333			3	1	4	0.5
	10	2	12	0.666667															10	2	12	0.666667
	1	4	5	-0.6															1	4	5	-0.6
	11	0	11	1															11	0	11	1
	7	1	8	0.75															7	1	8	0.75
	7	0	7	1															7	0	7	1
	3	0	3	1
	9	1	10	0.8															9	1	10	0.8
	1	1	2	0
	10	6	16	0.25															10	6	16	0.25
	4	0	4	1
	7	0	7	1															7	0	7	1
	7	5	12	0.166667															7	5	12	0.166667
	2	0	2	1
	6	1	7	0.714286															6	1	7	0.714286
	8	1	9	0.777778															8	1	9	0.777778
	10	3	13	0.538462															10	3	13	0.538462
	4	0	4	1
	6	1	7	0.714286															6	1	7	0.714286
13_12_24	8	1	9	0.777778		13_12_24	4	2	6	0.333333		13_12_24	8	0	8	1		13_12_24	8	1	9	0.777778		13_12_24	4	2	6	0.333333		13_12_24	8	0	8	1
	4	1	5	0.6			10	6	16	0.25			14	3	17	0.647059			4	1	5	0.6			10	6	16	0.25			14	3	17	0.647059
	6	1	7	0.714286			7	8	15	-0.0666667			7	0	7	1			6	1	7	0.714286			7	8	15	-0.0666667			7	0	7	1
	6	4	10	0.2			4	2	6	0.333333			8	3	11	0.454545			6	4	10	0.2			4	2	6	0.333333			8	3	11	0.454545
	7	1	8	0.75			4	2	6	0.333333			9	4	13	0.384615			7	1	8	0.75			4	2	6	0.333333			9	4	13	0.384615
	4	1	5	0.6			4	7	11	-0.272727			6	0	6	1			4	1	5	0.6			4	7	11	-0.272727			6	0	6	1
	6	0	6	1			3	7	10	-0.4			11	3	14	0.571429			6	0	6	1			3	7	10	-0.4			11	3	14	0.571429
	9	0	9	1									8	1	9	0.777778			9	0	9	1									8	1	9	0.777778
	4	1	5	0.6									6	3	9	0.333333			4	1	5	0.6									6	3	9	0.333333
	9	0	9	1									3	0	3	1			9	0	9	1
	4	1	5	0.6									5	4	9	0.111111			4	1	5	0.6									5	4	9	0.111111
	4	0	4	1									10	2	12	0.666667															10	2	12	0.666667
	9	0	9	1									9	6	15	0.2			9	0	9	1									9	6	15	0.2
	9	2	11	0.636364									8	5	13	0.230769			9	2	11	0.636364									8	5	13	0.230769
	8	0	8	1									7	0	7	1			8	0	8	1									7	0	7	1
	4	0	4	1									13	1	14	0.857143															13	1	14	0.857143
	4	2	6	0.333333									9	0	9	1			4	2	6	0.333333									9	0	9	1
													14	10	24	0.166667															14	10	24	0.166667
													6	4	10	0.2															6	4	10	0.2
													11	8	19	0.157895															11	8	19	0.157895
													8	9	17	-0.0588235															8	9	17	-0.0588235
													8	5	13	0.230769															8	5	13	0.230769
													9	7	16	0.125															9	7	16	0.125
													1	3	4	-0.5
													5	3	8	0.25															5	3	8	0.25
													6	2	8	0.5															6	2	8	0.5
													10	3	13	0.538462															10	3	13	0.538462
													6	3	9	0.333333															6	3	9	0.333333
													1	1	2	0
													9	11	20	-0.1															9	11	20	-0.1
													38	7	45	0.688889															38	7	45	0.688889
													12	1	13	0.846154															12	1	13	0.846154
													15	0	15	1															15	0	15	1
													7	13	20	-0.3															7	13	20	-0.3
													4	0	4	1
													13	3	16	0.625															13	3	16	0.625
													7	11	18	-0.222222															7	11	18	-0.222222
													14	6	20	0.4															14	6	20	0.4
													0	17	17	-1															0	17	17	-1
													11	8	19	0.157895															11	8	19	0.157895
													5	0	5	1															5	0	5	1
													13	7	20	0.3															13	7	20	0.3
													15	5	20	0.5															15	5	20	0.5
													15	12	27	0.111111															15	12	27	0.111111
													19	11	30	0.266667															19	11	30	0.266667
													12	5	17	0.411765															12	5	17	0.411765
													10	1	11	0.818182															10	1	11	0.818182
													8	3	11	0.454545															8	3	11	0.454545
													4	3	7	0.142857															4	3	7	0.142857
													5	6	11	-0.0909091															5	6	11	-0.0909091
													5	0	5	1															5	0	5	1
19_12_24	16	8	24	0.333333		19_12_24	4	7	11	-0.272727		19_12_24	17	1	18	0.888889		19_12_24	16	8	24	0.333333		19_12_24	4	7	11	-0.272727		19_12_24	17	1	18	0.888889
	12	1	13	0.846154			8	10	18	-0.111111			11	6	17	0.294118			12	1	13	0.846154			8	10	18	-0.111111			11	6	17	0.294118
	13	4	17	0.529412			4	15	19	-0.578947			10	6	16	0.25			13	4	17	0.529412			4	15	19	-0.578947			10	6	16	0.25
	22	6	28	0.571429			4	16	20	-0.6			10	4	14	0.428571			22	6	28	0.571429			4	16	20	-0.6			10	4	14	0.428571
	13	2	15	0.733333			9	10	19	-0.0526316			5	5	10	0			13	2	15	0.733333			9	10	19	-0.0526316			5	5	10	0
	12	4	16	0.5			1	9	10	-0.8			12	2	14	0.714286			12	4	16	0.5			1	9	10	-0.8			12	2	14	0.714286
	10	5	15	0.333333			1	12	13	-0.846154			12	5	17	0.411765			10	5	15	0.333333			1	12	13	-0.846154			12	5	17	0.411765
	13	8	21	0.238095			2	1	3	0.333333			16	2	18	0.777778			13	8	21	0.238095									16	2	18	0.777778
	10	7	17	0.176471			7	2	9	0.555556			7	2	9	0.555556			10	7	17	0.176471			7	2	9	0.555556			7	2	9	0.555556
	8	4	12	0.333333			11	1	12	0.833333			10	5	15	0.333333			8	4	12	0.333333			11	1	12	0.833333			10	5	15	0.333333
	21	3	24	0.75			1	2	3	-0.333333			6	0	6	1			21	3	24	0.75			1	2	3	-0.333333			6	0	6	1
	4	2	6	0.333333			5	6	11	-0.0909091			4	0	4	1			4	2	6	0.333333			5	6	11	-0.0909091
	18	0	18	1			3	0	3	1			16	22	38	-0.157895			18	0	18	1									16	22	38	-0.157895
	5	3	8	0.25			12	17	29	-0.172414			33	0	33	1			5	3	8	0.25			12	17	29	-0.172414			33	0	33	1
	10	0	10	1			8	5	13	0.230769			21	1	22	0.909091			10	0	10	1			8	5	13	0.230769			21	1	22	0.909091
	9	0	9	1			7	14	21	-0.333333			5	3	8	0.25			9	0	9	1			7	14	21	-0.333333			5	3	8	0.25
	5	1	6	0.666667			4	5	9	-0.111111			2	0	2	1			5	1	6	0.666667			4	5	9	-0.111111
	15	5	20	0.5			3	5	8	-0.25			13	6	19	0.368421			15	5	20	0.5			3	5	8	-0.25			13	6	19	0.368421
	3	0	3	1			1	2	3	-0.333333			7	0	7	1															7	0	7	1
	11	4	15	0.466667									18	4	22	0.636364			11	4	15	0.466667									18	4	22	0.636364
													20	0	20	1															20	0	20	1
													5	5	10	0															5	5	10	0
													7	6	13	0.0769231															7	6	13	0.0769231
													6	0	6	1															6	0	6	1
													1	1	2	0
													6	1	7	0.714286															6	1	7	0.714286
													6	5	11	0.0909091															6	5	11	0.0909091
													5	0	5	1															5	0	5	1
													11	7	18	0.222222															11	7	18	0.222222
													5	8	13	-0.230769															5	8	13	-0.230769
20_12_24	13	2	15	0.733333		20_12_24	2	4	6	-0.333333		20_12_24	11	1	12	0.833333		20_12_24	13	2	15	0.733333		20_12_24	2	4	6	-0.333333		20_12_24	11	1	12	0.833333
	19	6	25	0.52			0	4	4	-1			25	0	25	1			19	6	25	0.52									25	0	25	1
	24	6	30	0.6			2	5	7	-0.428571			50	1	51	0.960784			24	6	30	0.6			2	5	7	-0.428571			50	1	51	0.960784
	8	2	10	0.6			1	3	4	-0.5									8	2	10	0.6
	12	4	16	0.5			10	2	12	0.666667									12	4	16	0.5			10	2	12	0.666667
	10	0	10	1			4	3	7	0.142857									10	0	10	1			4	3	7	0.142857
	13	3	16	0.625			2	0	2	1									13	3	16	0.625
	14	12	26	0.0769231			2	0	2	1									14	12	26	0.0769231
	1	1	2	0			2	9	11	-0.636364															2	9	11	-0.636364
	9	6	15	0.2			10	4	14	0.428571									9	6	15	0.2			10	4	14	0.428571
	9	2	11	0.636364			7	11	18	-0.222222									9	2	11	0.636364			7	11	18	-0.222222
	6	9	15	-0.2			9	8	17	0.0588235									6	9	15	-0.2			9	8	17	0.0588235
	11	4	15	0.466667			6	3	9	0.333333									11	4	15	0.466667			6	3	9	0.333333
	10	1	11	0.818182			2	1	3	0.333333									10	1	11	0.818182
	18	0	18	1															18	0	18	1
	12	1	13	0.846154															12	1	13	0.846154
	10	0	10	1															10	0	10	1
	11	2	13	0.692308															11	2	13	0.692308

## Sheet: 5F
	All data points																		Threshold data points (5 eggs and more)
	w1118						pain [EP2451]						pain [EP2451] / pain [EP2451] , UAS p60 ; R34 Gal4 / +						w1118						pain [EP2451]						pain [EP2451] / pain [EP2451] , UAS p60 ; R34 Gal4 / +
	Date	0.005	0.0125	Total	PI for softer media		Date	0.005	0.0125	Total	PI for softer media		Date	0.005	0.0125	Total	PI for softer media		Date	0.005	0.0125	Total	PI for softer media		Date	0.005	0.0125	Total	PI for softer media		Date	0.005	0.0125	Total	PI for softer media
	09_12_24	4	0	4	1		09_12_24	5	0	5	1		09_12_24	10	4	14	0.428571		09_12_24						09_12_24	5	0	5	1		09_12_24	10	4	14	0.428571
		4	5	9	-0.111111			1	1	2	0			20	3	23	0.73913			4	5	9	-0.111111									20	3	23	0.73913
		2	0	2	1			1	1	2	0			21	1	22	0.909091															21	1	22	0.909091
		3	0	3	1			1	4	5	-0.6			13	5	18	0.444444									1	4	5	-0.6			13	5	18	0.444444
		6	1	7	0.714286			2	2	4	0			1	5	6	-0.666667			6	1	7	0.714286									1	5	6	-0.666667
		6	2	8	0.5			4	4	8	0			26	8	34	0.529412			6	2	8	0.5			4	4	8	0			26	8	34	0.529412
		5	0	5	1			8	11	19	-0.157895			4	4	8	0			5	0	5	1			8	11	19	-0.157895			4	4	8	0
		8	1	9	0.777778			5	2	7	0.428571			4	6	10	-0.2			8	1	9	0.777778			5	2	7	0.428571			4	6	10	-0.2
		1	2	3	-0.333333			3	1	4	0.5			22	8	30	0.466667															22	8	30	0.466667
		10	2	12	0.666667									13	2	15	0.733333			10	2	12	0.666667									13	2	15	0.733333
		1	4	5	-0.6									15	3	18	0.666667			1	4	5	-0.6									15	3	18	0.666667
		11	0	11	1									8	0	8	1			11	0	11	1									8	0	8	1
		7	1	8	0.75									16	2	18	0.777778			7	1	8	0.75									16	2	18	0.777778
		7	0	7	1									19	3	22	0.727273			7	0	7	1									19	3	22	0.727273
		3	0	3	1									1	5	6	-0.666667															1	5	6	-0.666667
		9	1	10	0.8									17	6	23	0.478261			9	1	10	0.8									17	6	23	0.478261
		1	1	2	0									4	7	11	-0.272727															4	7	11	-0.272727
		10	6	16	0.25															10	6	16	0.25
		4	0	4	1
		7	0	7	1															7	0	7	1
		7	5	12	0.166667															7	5	12	0.166667
		2	0	2	1
		6	1	7	0.714286															6	1	7	0.714286
		8	1	9	0.777778															8	1	9	0.777778
		10	3	13	0.538462															10	3	13	0.538462
		4	0	4	1
		6	1	7	0.714286															6	1	7	0.714286
	13_12_24	8	1	9	0.777778		13_12_24	4	2	6	0.333333		13_12_24	7	5	12	0.166667		13_12_24	8	1	9	0.777778		13_12_24	4	2	6	0.333333		13_12_24	7	5	12	0.166667
		4	1	5	0.6			10	6	16	0.25			9	7	16	0.125			4	1	5	0.6			10	6	16	0.25			9	7	16	0.125
		6	1	7	0.714286			7	8	15	-0.0666667			15	2	17	0.764706			6	1	7	0.714286			7	8	15	-0.0666667			15	2	17	0.764706
		6	4	10	0.2			4	2	6	0.333333			8	2	10	0.6			6	4	10	0.2			4	2	6	0.333333			8	2	10	0.6
		7	1	8	0.75			4	2	6	0.333333			9	5	14	0.285714			7	1	8	0.75			4	2	6	0.333333			9	5	14	0.285714
		4	1	5	0.6			4	7	11	-0.272727			9	10	19	-0.0526316			4	1	5	0.6			4	7	11	-0.272727			9	10	19	-0.0526316
		6	0	6	1			3	7	10	-0.4			12	6	18	0.333333			6	0	6	1			3	7	10	-0.4			12	6	18	0.333333
		9	0	9	1									15	4	19	0.578947			9	0	9	1									15	4	19	0.578947
		4	1	5	0.6									16	10	26	0.230769			4	1	5	0.6									16	10	26	0.230769
		9	0	9	1									14	11	25	0.12			9	0	9	1									14	11	25	0.12
		4	1	5	0.6															4	1	5	0.6
		4	0	4	1
		9	0	9	1															9	0	9	1
		9	2	11	0.636364															9	2	11	0.636364
		8	0	8	1															8	0	8	1
		4	0	4	1
		4	2	6	0.333333															4	2	6	0.333333
	20_12_24	13	2	15	0.733333		20_12_24	2	4	6	-0.333333		20_12_24	5	20	25	-0.6		20_12_24	13	2	15	0.733333		20_12_24	2	4	6	-0.333333		20_12_24	5	20	25	-0.6
		19	6	25	0.52			0	4	4	-1			22	4	26	0.692308			19	6	25	0.52									22	4	26	0.692308
		24	6	30	0.6			2	5	7	-0.428571			23	1	24	0.916667			24	6	30	0.6			2	5	7	-0.428571			23	1	24	0.916667
		8	2	10	0.6			1	3	4	-0.5			17	7	24	0.416667			8	2	10	0.6									17	7	24	0.416667
		12	4	16	0.5			10	2	12	0.666667			9	13	22	-0.181818			12	4	16	0.5			10	2	12	0.666667			9	13	22	-0.181818
		10	0	10	1			4	3	7	0.142857			20	2	22	0.818182			10	0	10	1			4	3	7	0.142857			20	2	22	0.818182
		13	3	16	0.625			2	0	2	1			22	3	25	0.76			13	3	16	0.625									22	3	25	0.76
		14	12	26	0.0769231			2	0	2	1			15	19	34	-0.117647			14	12	26	0.0769231									15	19	34	-0.117647
		1	1	2	0			2	9	11	-0.636364			23	5	28	0.642857									2	9	11	-0.636364			23	5	28	0.642857
		9	6	15	0.2			10	4	14	0.428571			6	11	17	-0.294118			9	6	15	0.2			10	4	14	0.428571			6	11	17	-0.294118
		9	2	11	0.636364			7	11	18	-0.222222			20	4	24	0.666667			9	2	11	0.636364			7	11	18	-0.222222			20	4	24	0.666667
		6	9	15	-0.2			9	8	17	0.0588235			15	9	24	0.25			6	9	15	-0.2			9	8	17	0.0588235			15	9	24	0.25
		11	4	15	0.466667			6	3	9	0.333333			23	4	27	0.703704			11	4	15	0.466667			6	3	9	0.333333			23	4	27	0.703704
		10	1	11	0.818182			2	1	3	0.333333			13	3	16	0.625			10	1	11	0.818182									13	3	16	0.625
		18	0	18	1									23	10	33	0.393939			18	0	18	1									23	10	33	0.393939
		12	1	13	0.846154									1	8	9	-0.777778			12	1	13	0.846154									1	8	9	-0.777778
		10	0	10	1									23	6	29	0.586207			10	0	10	1									23	6	29	0.586207
		11	2	13	0.692308									8	6	14	0.142857			11	2	13	0.692308									8	6	14	0.142857
														29	9	38	0.526316															29	9	38	0.526316
														37	0	37	1															37	0	37	1
														35	2	37	0.891892															35	2	37	0.891892
														34	0	34	1															34	0	34	1
														21	11	32	0.3125															21	11	32	0.3125
														23	15	38	0.210526															23	15	38	0.210526
	09_01_25	12	0	12	1		09_01_25	3	3	6	0		09_01_25	27	9	36	0.5		09_01_25	12	0	12	1		09_01_25	3	3	6	0		09_01_25	27	9	36	0.5
		19	1	20	0.9			4	5	9	-0.111111			10	12	22	-0.0909091			19	1	20	0.9			4	5	9	-0.111111			10	12	22	-0.0909091
		5	0	5	1			6	3	9	0.333333			9	9	18	0			5	0	5	1			6	3	9	0.333333			9	9	18	0
		15	2	17	0.764706			3	4	7	-0.142857			20	21	41	-0.0243902			15	2	17	0.764706			3	4	7	-0.142857			20	21	41	-0.0243902
		3	2	5	0.2			3	4	7	-0.142857			6	12	18	-0.333333			3	2	5	0.2			3	4	7	-0.142857			6	12	18	-0.333333
		20	8	28	0.428571			3	9	12	-0.5									20	8	28	0.428571			3	9	12	-0.5
		15	11	26	0.153846			3	1	4	0.5									15	11	26	0.153846
		15	0	15	1			5	4	9	0.111111									15	0	15	1			5	4	9	0.111111
		19	4	23	0.652174			2	2	4	0									19	4	23	0.652174
		14	2	16	0.75			1	2	3	-0.333333									14	2	16	0.75
		22	4	26	0.692308															22	4	26	0.692308
		0	3	3	-1
		19	8	27	0.407407															19	8	27	0.407407

## Sheet: 5G
All data points																		Threshold data points (5 eggs and more)
w1118						pain [EP2251]						pain [EP2251] / pain [EP2251] ; R34 Gal4 / UAS p103						w1118						pain [EP2251]						pain [EP2251] / pain [EP2251] ; R34-Gal4 / UAS-p103
Date	0.005	0.0125	Total	PI for softer media		Date	0.005	0.0125	Total	PI for softer media		Date	0.005	0.0125	Total	PI for softer media		Date	0.005	0.0125	Total	PI for softer media		Date	0.005	0.0125	Total	PI for softer media		Date	0.005	0.0125	Total	PI for softer media
09_01_25	12	0	12	1		09_01_25	8	12	20	-0.2		09_01_25	14	10	24	0.166667		09_01_25	12	0	12	1		09_01_25	8	12	20	-0.2		09_01_25	14	10	24	0.166667
	19	1	20	0.9			8	11	19	-0.157895			6	5	11	0.0909091			19	1	20	0.9			8	11	19	-0.157895			6	5	11	0.0909091
	5	0	5	1			4	10	14	-0.428571			3	15	18	-0.666667			5	0	5	1			4	10	14	-0.428571			3	15	18	-0.666667
	15	2	17	0.764706			1	1	2	0			2	3	5	-0.2			15	2	17	0.764706									2	3	5	-0.2
	3	2	5	0.2			11	2	13	0.692308			10	9	19	0.0526316			3	2	5	0.2			11	2	13	0.692308			10	9	19	0.0526316
	20	8	28	0.428571			5	0	5	1			7	3	10	0.4			20	8	28	0.428571			5	0	5	1			7	3	10	0.4
	15	11	26	0.153846			5	10	15	-0.333333			5	4	9	0.111111			15	11	26	0.153846			5	10	15	-0.333333			5	4	9	0.111111
	15	0	15	1			9	1	10	0.8			11	0	11	1			15	0	15	1			9	1	10	0.8			11	0	11	1
	19	4	23	0.652174			8	14	22	-0.272727			17	8	25	0.36			19	4	23	0.652174			8	14	22	-0.272727			17	8	25	0.36
	14	2	16	0.75			4	8	12	-0.333333			13	2	15	0.733333			14	2	16	0.75			4	8	12	-0.333333			13	2	15	0.733333
	22	4	26	0.692308			8	6	14	0.142857			17	2	19	0.789474			22	4	26	0.692308			8	6	14	0.142857			17	2	19	0.789474
	0	3	3	-1			3	13	16	-0.625			7	5	12	0.166667									3	13	16	-0.625			7	5	12	0.166667
	19	8	27	0.407407			6	14	20	-0.4			5	4	9	0.111111			19	8	27	0.407407			6	14	20	-0.4			5	4	9	0.111111
							9	6	15	0.2			3	3	6	0									9	6	15	0.2			3	3	6	0
							3	0	3	1			6	7	13	-0.0769231															6	7	13	-0.0769231
							7	3	10	0.4			1	5	6	-0.666667									7	3	10	0.4			1	5	6	-0.666667
							4	3	7	0.142857			2	2	4	0									4	3	7	0.142857
							6	4	10	0.2			10	1	11	0.818182									6	4	10	0.2			10	1	11	0.818182
							14	6	20	0.4			3	5	8	-0.25									14	6	20	0.4			3	5	8	-0.25
							9	2	11	0.636364			8	4	12	0.333333									9	2	11	0.636364			8	4	12	0.333333
							3	0	3	1			2	2	4	0
							3	2	5	0.2			3	4	7	-0.142857									3	2	5	0.2			3	4	7	-0.142857
							1	5	6	-0.666667			5	5	10	0									1	5	6	-0.666667			5	5	10	0
							6	1	7	0.714286			6	2	8	0.5									6	1	7	0.714286			6	2	8	0.5
							6	2	8	0.5			3	7	10	-0.4									6	2	8	0.5			3	7	10	-0.4
							4	1	5	0.6			4	14	18	-0.555556									4	1	5	0.6			4	14	18	-0.555556
							9	2	11	0.636364			7	5	12	0.166667									9	2	11	0.636364			7	5	12	0.166667
													3	6	9	-0.333333															3	6	9	-0.333333
													15	2	17	0.764706															15	2	17	0.764706
16_01_25	12	1	13	0.846154		16_01_25	4	3	7	0.142857		16_01_25	8	4	12	0.333333		16_01_25	12	1	13	0.846154		16_01_25	4	3	7	0.142857		16_01_25	8	4	12	0.333333
	7	1	8	0.75			2	7	9	-0.555556			2	1	3	0.333333			7	1	8	0.75			2	7	9	-0.555556
	7	0	7	1			3	2	5	0.2			8	4	12	0.333333			7	0	7	1			3	2	5	0.2			8	4	12	0.333333
	20	0	20	1			7	7	14	0			10	4	14	0.428571			20	0	20	1			7	7	14	0			10	4	14	0.428571
	15	2	17	0.764706			3	10	13	-0.538462			16	1	17	0.882353			15	2	17	0.764706			3	10	13	-0.538462			16	1	17	0.882353
	19	3	22	0.727273			5	3	8	0.25			4	7	11	-0.272727			19	3	22	0.727273			5	3	8	0.25			4	7	11	-0.272727
	39	3	42	0.857143			3	18	21	-0.714286			4	4	8	0			39	3	42	0.857143			3	18	21	-0.714286			4	4	8	0
	19	11	30	0.266667			20	8	28	0.428571			3	1	4	0.5			19	11	30	0.266667			20	8	28	0.428571
	7	5	12	0.166667			14	12	26	0.0769231									7	5	12	0.166667			14	12	26	0.0769231
	7	4	11	0.272727			10	25	35	-0.428571									7	4	11	0.272727			10	25	35	-0.428571
	13	2	15	0.733333			7	3	10	0.4									13	2	15	0.733333			7	3	10	0.4
	27	8	35	0.542857			11	9	20	0.1									27	8	35	0.542857			11	9	20	0.1
	4	7	11	-0.272727			17	16	33	0.030303									4	7	11	-0.272727			17	16	33	0.030303
	16	4	20	0.6			11	6	17	0.294118									16	4	20	0.6			11	6	17	0.294118
							13	13	26	0															13	13	26	0
							8	17	25	-0.36															8	17	25	-0.36
11_02_25	8	0	8	1		11_02_25	12	11	23	0.0434783		11_02_25	9	3	12	0.5		11_02_25	8	0	8	1		11_02_25	12	11	23	0.0434783		11_02_25	9	3	12	0.5
	23	1	24	0.916667			0	15	15	-1			3	7	10	-0.4			23	1	24	0.916667			0	15	15	-1			3	7	10	-0.4
	5	1	6	0.666667			16	9	25	0.28			5	4	9	0.111111			5	1	6	0.666667			16	9	25	0.28			5	4	9	0.111111
	19	0	19	1			11	3	14	0.571429			7	7	14	0			19	0	19	1			11	3	14	0.571429			7	7	14	0
	16	2	18	0.777778			3	3	6	0			8	2	10	0.6			16	2	18	0.777778			3	3	6	0			8	2	10	0.6
	9	3	12	0.5			9	3	12	0.5			16	4	20	0.6			9	3	12	0.5			9	3	12	0.5			16	4	20	0.6
	24	2	26	0.846154			17	8	25	0.36			6	8	14	-0.142857			24	2	26	0.846154			17	8	25	0.36			6	8	14	-0.142857
	7	0	7	1			6	16	22	-0.454545			6	4	10	0.2			7	0	7	1			6	16	22	-0.454545			6	4	10	0.2
	15	2	17	0.764706			9	8	17	0.0588235			3	2	5	0.2			15	2	17	0.764706			9	8	17	0.0588235			3	2	5	0.2
	8	0	8	1			20	5	25	0.6			8	3	11	0.454545			8	0	8	1			20	5	25	0.6			8	3	11	0.454545
	8	4	12	0.333333			21	5	26	0.615385			5	5	10	0			8	4	12	0.333333			21	5	26	0.615385			5	5	10	0
	12	6	18	0.333333			16	5	21	0.52381			3	1	4	0.5			12	6	18	0.333333			16	5	21	0.52381
	19	2	21	0.809524			13	4	17	0.529412			9	4	13	0.384615			19	2	21	0.809524			13	4	17	0.529412			9	4	13	0.384615
	6	1	7	0.714286			5	3	8	0.25			2	5	7	-0.428571			6	1	7	0.714286			5	3	8	0.25			2	5	7	-0.428571
							19	0	19	1			3	1	4	0.5									19	0	19	1
							13	11	24	0.0833333															13	11	24	0.0833333
							16	6	22	0.454545															16	6	22	0.454545
							8	3	11	0.454545															8	3	11	0.454545
							2	4	6	-0.333333															2	4	6	-0.333333
							4	0	4	1
13_02_25	10	1	11	0.818182		13_02_25	1	3	4	-0.5		13_02_25	2	1	3	0.333333		13_02_25	10	1	11	0.818182		13_02_25						13_02_25
	5	1	6	0.666667			1	3	4	-0.5			0	3	3	-1			5	1	6	0.666667
	3	0	3	1			2	3	5	-0.2			1	1	2	0									2	3	5	-0.2
\	6	0	6	1			4	2	6	0.333333			2	0	2	1		\	6	0	6	1			4	2	6	0.333333
	4	2	6	0.333333			3	0	3	1			2	1	3	0.333333			4	2	6	0.333333
	4	3	7	0.142857			0	3	3	-1			3	5	8	-0.25			4	3	7	0.142857									3	5	8	-0.25
	12	4	16	0.5			7	5	12	0.166667			8	2	10	0.6			12	4	16	0.5			7	5	12	0.166667			8	2	10	0.6
	9	1	10	0.8			14	4	18	0.555556			3	2	5	0.2			9	1	10	0.8			14	4	18	0.555556			3	2	5	0.2
	4	2	6	0.333333			7	3	10	0.4			1	4	5	-0.6			4	2	6	0.333333			7	3	10	0.4			1	4	5	-0.6
	15	5	20	0.5			5	3	8	0.25			2	3	5	-0.2			15	5	20	0.5			5	3	8	0.25			2	3	5	-0.2
	9	4	13	0.384615			5	3	8	0.25			3	3	6	0			9	4	13	0.384615			5	3	8	0.25			3	3	6	0
													2	6	8	-0.5															2	6	8	-0.5
													3	1	4	0.5
													0	2	2	-1
													1	4	5	-0.6															1	4	5	-0.6

## Sheet: 5H
All data points																		Threshold data points (5 eggs and more)
w1118						pain [EP2251]						pain [EP2251] / pain [EP2251] , UAS p60 ; R34 Gal4 / +						w1118						pain [EP2251]						pain [EP2251] / pain [EP2251] , UAS p60 ; R34 Gal4 / +
Date	0.005	0.0125	Total	PI for softer media		Date	0.005	0.0125	Total	PI for softer media		Date	0.005	0.0125	Total	PI for softer media		Date	0.005	0.0125	Total	PI for softer media		Date	0.005	0.0125	Total	PI for softer media		Date	0.005	0.0125	Total	PI for softer media
13_12_24	8	1	9	0.777778		13_12_24	3	0	3	1		13_12_24	19	8	27	0.407407		13_12_24	8	1	9	0.777778		13_12_24						13_12_24	19	8	27	0.407407
	4	1	5	0.6			1	3	4	-0.5			17	14	31	0.0967742			4	1	5	0.6									17	14	31	0.0967742
	6	1	7	0.714286			2	4	6	-0.333333			6	21	27	-0.555556			6	1	7	0.714286			2	4	6	-0.333333			6	21	27	-0.555556
	6	4	10	0.2			4	5	9	-0.111111			12	15	27	-0.111111			6	4	10	0.2			4	5	9	-0.111111			12	15	27	-0.111111
	7	1	8	0.75			2	6	8	-0.5			22	9	31	0.419355			7	1	8	0.75			2	6	8	-0.5			22	9	31	0.419355
	4	1	5	0.6			2	5	7	-0.428571									4	1	5	0.6			2	5	7	-0.428571
	6	0	6	1			3	5	8	-0.25									6	0	6	1			3	5	8	-0.25
	9	0	9	1			2	7	9	-0.555556									9	0	9	1			2	7	9	-0.555556
	4	1	5	0.6			1	2	3	-0.333333									4	1	5	0.6
	9	0	9	1			3	3	6	0									9	0	9	1			3	3	6	0
	4	1	5	0.6			3	5	8	-0.25									4	1	5	0.6			3	5	8	-0.25
	4	0	4	1			3	3	6	0															3	3	6	0
	9	0	9	1			3	1	4	0.5									9	0	9	1
	9	2	11	0.636364			7	3	10	0.4									9	2	11	0.636364			7	3	10	0.4
	8	0	8	1			6	2	8	0.5									8	0	8	1			6	2	8	0.5
	4	0	4	1			10	0	10	1															10	0	10	1
	4	2	6	0.333333			11	3	14	0.571429									4	2	6	0.333333			11	3	14	0.571429
							13	1	14	0.857143															13	1	14	0.857143
							14	1	15	0.866667															14	1	15	0.866667
09_01_25	12	0	12	1		09_01_25	8	12	20	-0.2		09_01_25	11	2	13	0.692308		09_01_25	12	0	12	1		09_01_25	8	12	20	-0.2		09_01_25	11	2	13	0.692308
	19	1	20	0.9			8	11	19	-0.157895			3	0	3	1			19	1	20	0.9			8	11	19	-0.157895
	5	0	5	1			4	10	14	-0.428571			8	2	10	0.6			5	0	5	1			4	10	14	-0.428571			8	2	10	0.6
	15	2	17	0.764706			1	1	2	0			22	7	29	0.517241			15	2	17	0.764706									22	7	29	0.517241
	3	2	5	0.2			11	2	13	0.692308			6	3	9	0.333333			3	2	5	0.2			11	2	13	0.692308			6	3	9	0.333333
	20	8	28	0.428571			5	0	5	1									20	8	28	0.428571			5	0	5	1
	15	11	26	0.153846			5	10	15	-0.333333									15	11	26	0.153846			5	10	15	-0.333333
	15	0	15	1			9	1	10	0.8									15	0	15	1			9	1	10	0.8
	19	4	23	0.652174			8	14	22	-0.272727									19	4	23	0.652174			8	14	22	-0.272727
	14	2	16	0.75			4	8	12	-0.333333									14	2	16	0.75			4	8	12	-0.333333
	22	4	26	0.692308			8	6	14	0.142857									22	4	26	0.692308			8	6	14	0.142857
	0	3	3	-1			3	13	16	-0.625															3	13	16	-0.625
	19	8	27	0.407407			6	14	20	-0.4									19	8	27	0.407407			6	14	20	-0.4
							9	6	15	0.2															9	6	15	0.2
							3	0	3	1
							7	3	10	0.4															7	3	10	0.4
							4	3	7	0.142857															4	3	7	0.142857
							6	4	10	0.2															6	4	10	0.2
							14	6	20	0.4															14	6	20	0.4
							9	2	11	0.636364															9	2	11	0.636364
							3	0	3	1
							3	2	5	0.2															3	2	5	0.2
							1	5	6	-0.666667															1	5	6	-0.666667
							6	1	7	0.714286															6	1	7	0.714286
							6	2	8	0.5															6	2	8	0.5
							4	1	5	0.6															4	1	5	0.6
							9	2	11	0.636364															9	2	11	0.636364
