# Supplementary material for: The TRP-channel painless mediates substrate stiffness sensing in the legs during Drosophila oviposition
Source: PLoS Genet. 2025 Dec 29;21(12):e1011980. doi: 10.1371/journal.pgen.1011980 (PMC12768414; doi:10.1371/journal.pgen.1011980)
Supplement: S5 File — (ZIP) [file pgen.1011980.s019.zip › Supplemental File SS5/behavioral data Fig 2.xlsx]

## Sheet: 2A
	pain-Gal4, UAS-shi						pain-Gal4/+						UAS-shi/+
	Date	0.0025	0.0075	Total	Oviposition Index		Date	0.0025	0.0075	Total	Oviposition Index		Date	0.0025	0.0075	Total	Oviposition Index
	1/31/2017	53	12	65	0.630769		1/31/2017	34	1	35	0.942857		1/31/2017	157	20	177	0.774011
		74	19	93	0.591398			108	6	114	0.894737			151	12	163	0.852761
		79	28	107	0.476636			9	2	11	0.636364			289	10	299	0.93311
	2017-03-02	84	44	128	0.3125		2017-03-02	8	3	11	0.454545		2017-03-02	255	21	276	0.847826
		105	34	139	0.510791			41	8	49	0.673469			209	29	238	0.756303
		68	25	93	0.462366			38	6	44	0.727273			192	11	203	0.891626
	2017-06-02	274	101	375	0.461333		2017-06-02	30	5	35	0.714286		2017-06-02	174	6	180	0.933333
		299	91	390	0.533333			21	5	26	0.615385			145	2	147	0.972789
	2017-09-02	308	218	526	0.171103		2017-09-02	80	4	84	0.904762		2017-09-02	281	14	295	0.905085
		335	183	518	0.293436			89	12	101	0.762376			168	6	174	0.931034
	2017-12-02	262	72	334	0.568862		2017-12-02	238	17	255	0.866667		2017-12-02	212	19	231	0.835498
		327	98	425	0.538824			188	16	204	0.843137			164	9	173	0.895954

## Sheet: 2B
All data points																						Threshold points
pain-Gal4, dac-flp, UAS>Kir2.1											pain-Gal4, UAS>Kir2.1											Preference Indices			Total Egg Count
DATE	GENO	GENOID	[LEFT]	[RIGHT]	LvsRID	LEGGS	REGGS	PI	Total_Eggs		DATE	GENO	GENOID	[LEFT]	[RIGHT]	LvsRID	LEGGS	REGGS	PI	Total_Eggs		PDK 1A	PDK CNTRL		PDK 1A	PDK CNTRL
191122	PDK 1A	7	0.5	1.25	5	18	7	0.44	25		191122	PK CTRL	9	0.5	1.25	5	0	0	#DIV/0!	0		0.44			25
191122	PDK 1A	7	0.5	1.25	5	25	13	0.315789	38		191122	PK CTRL	9	0.5	1.25	5	0	0	#DIV/0!	0		0.315789			38
191122	PDK 1A	7	0.5	1.25	5	33	21	0.222222	54		191122	PK CTRL	9	0.5	1.25	5	0	0	#DIV/0!	0		0.222222			54
191122	PDK 1A	7	0.5	1.25	5	20	13	0.212121	33		191122	PK CTRL	9	0.5	1.25	5	0	0	#DIV/0!	0		0.212121			33
191122	PDK 1A	7	0.5	1.25	5	24	16	0.2	40		191122	PK CTRL	9	0.5	1.25	5	0	0	#DIV/0!	0		0.2			40
191122	PDK 1A	7	0.5	1.25	5	21	15	0.166667	36		191122	PK CTRL	9	0.5	1.25	5	3	0	1	3		0.166667			36
191122	PDK 1A	7	0.5	1.25	5	20	17	0.0810811	37		191122	PK CTRL	9	0.5	1.25	5	1	0	1	1		0.0810811			37
191122	PDK 1A	7	0.5	1.25	5	24	21	0.0666667	45		191122	PK CTRL	9	0.5	1.25	5	1	0	1	1		0.0666667			45
191122	PDK 1A	7	0.5	1.25	5	21	21	0	42		191122	PK CTRL	9	0.5	1.25	5	2	0	1	2		0			42
191122	PDK 1A	7	0.5	1.25	5	10	10	0	20		191122	PK CTRL	9	0.5	1.25	5	20	1	0.904762	21		0	0.904762		20	21
191123	PDK 1A	7	0.5	1.25	5	16	24	-0.2	40		191122	PK CTRL	9	0.5	1.25	5	33	2	0.885714	35		-0.2	0.885714		40	35
191123	PDK 1A	7	0.5	1.25	5	45	6	0.764706	51		191122	PK CTRL	9	0.5	1.25	5	29	2	0.870968	31		0.764706	0.870968		51	31
191123	PDK 1A	7	0.5	1.25	5	28	8	0.555556	36		191122	PK CTRL	9	0.5	1.25	5	5	1	0.666667	6		0.555556	0.666667		36	6
191123	PDK 1A	7	0.5	1.25	5	36	11	0.531915	47		191122	PK CTRL	9	0.5	1.25	5	15	5	0.5	20		0.531915	0.5		47	20
191123	PDK 1A	7	0.5	1.25	5	30	10	0.5	40		191122	PK CTRL	9	0.5	1.25	5	20	8	0.428571	28		0.5	0.428571		40	28
191123	PDK 1A	7	0.5	1.25	5	34	18	0.307692	52		191122	PK CTRL	9	0.5	1.25	5	25	10	0.428571	35		0.307692	0.428571		52	35
191123	PDK 1A	7	0.5	1.25	5	31	17	0.291667	48		191122	PK CTRL	9	0.5	1.25	5	32	14	0.391304	46		0.291667	0.391304		48	46
191123	PDK 1A	7	0.5	1.25	5	29	17	0.26087	46		191122	PK CTRL	9	0.5	1.25	5	8	4	0.333333	12		0.26087	0.333333		46	12
191123	PDK 1A	7	0.5	1.25	5	24	19	0.116279	43		191122	PK CTRL	9	0.5	1.25	5	23	15	0.210526	38		0.116279	0.210526		43	38
191123	PDK 1A	7	0.5	1.25	5	24	29	-0.0943396	53		191122	PK CTRL	9	0.5	1.25	5	21	22	-0.0232558	43		-0.0943396	-0.0232558		53	43
191203	PDK 1A	7	0.5	1.25	5	9	14	-0.217391	23		191122	PK CTRL	9	0.5	1.25	5	16	19	-0.0857143	35		-0.217391	-0.0857143		23	35
191203	PDK 1A	7	0.5	1.25	5	6	12	-0.333333	18		191122	PK CTRL	9	0.5	1.25	5	2	5	-0.428571	7		-0.333333	-0.428571		18	7
191203	PDK 1A	7	0.5	1.25	5	39	15	0.444444	54		191123	PK CTRL	9	0.5	1.25	5	0	0	#DIV/0!	0		0.444444			54
191203	PDK 1A	7	0.5	1.25	5	14	3	0.647059	17		191123	PK CTRL	9	0.5	1.25	5	0	0	#DIV/0!	0		0.647059			17
191203	PDK 1A	7	0.5	1.25	5	31	17	0.291667	48		191123	PK CTRL	9	0.5	1.25	5	0	0	#DIV/0!	0		0.291667			48
191203	PDK 1A	7	0.5	1.25	5	26	20	0.130435	46		191123	PK CTRL	9	0.5	1.25	5	0	0	#DIV/0!	0		0.130435			46
191203	PDK 1A	7	0.5	1.25	5	27	6	0.636364	33		191123	PK CTRL	9	0.5	1.25	5	0	0	#DIV/0!	0		0.636364			33
191203	PDK 1A	7	0.5	1.25	5	17	8	0.36	25		191123	PK CTRL	9	0.5	1.25	5	0	0	#DIV/0!	0		0.36			25
191203	PDK 1A	7	0.5	1.25	5	19	18	0.027027	37		191123	PK CTRL	9	0.5	1.25	5	0	0	#DIV/0!	0		0.027027			37
191203	PDK 1A	7	0.5	1.25	5	8	12	-0.2	20		191123	PK CTRL	9	0.5	1.25	5	31	0	1	31		-0.2	1		20	31
191203	PDK 1A	7	0.5	1.25	5	20	12	0.25	32		191123	PK CTRL	9	0.5	1.25	5	2	0	1	2		0.25			32
191203	PDK 1A	7	0.5	1.25	5	28	6	0.647059	34		191123	PK CTRL	9	0.5	1.25	5	2	0	1	2		0.647059			34
191203	PDK 1A	7	0.5	1.25	5	11	7	0.222222	18		191123	PK CTRL	9	0.5	1.25	5	2	0	1	2		0.222222			18
191203	PDK 1A	7	0.5	1.25	5	16	4	0.6	20		191123	PK CTRL	9	0.5	1.25	5	31	1	0.9375	32		0.6	0.9375		20	32
191203	PDK 1A	7	0.5	1.25	5	32	2	0.882353	34		191123	PK CTRL	9	0.5	1.25	5	29	1	0.933333	30		0.882353	0.933333		34	30
191203	PDK 1A	7	0.5	1.25	5	8	3	0.454545	11		191123	PK CTRL	9	0.5	1.25	5	27	1	0.928571	28		0.454545	0.928571		11	28
											191123	PK CTRL	9	0.5	1.25	5	43	2	0.911111	45			0.911111			45
											191123	PK CTRL	9	0.5	1.25	5	16	2	0.777778	18			0.777778			18
											191123	PK CTRL	9	0.5	1.25	5	23	3	0.769231	26			0.769231			26
											191123	PK CTRL	9	0.5	1.25	5	22	4	0.692308	26			0.692308			26
											191123	PK CTRL	9	0.5	1.25	5	14	3	0.647059	17			0.647059			17
											191203	PK CTRL	9	0.5	1.25	5	8	10	-0.111111	18			-0.111111			18
											191203	PK CTRL	9	0.5	1.25	5	23	0	1	23			1			23
											191203	PK CTRL	9	0.5	1.25	5	21	0	1	21			1			21
											191203	PK CTRL	9	0.5	1.25	5	20	0	1	20			1			20
											191203	PK CTRL	9	0.5	1.25	5	13	4	0.529412	17			0.529412			17
											191203	PK CTRL	9	0.5	1.25	5	0	0	#DIV/0!	0
											191203	PK CTRL	9	0.5	1.25	5	22	5	0.62963	27			0.62963			27
											191203	PK CTRL	9	0.5	1.25	5	33	0	1	33			1			33
											191203	PK CTRL	9	0.5	1.25	5	24	0	1	24			1			24
											191203	PK CTRL	9	0.5	1.25	5	7	0	1	7			1			7
											191203	PK CTRL	9	0.5	1.25	5	23	0	1	23			1			23
											191203	PK CTRL	9	0.5	1.25	5	2	0	1	2
											191203	PK CTRL	9	0.5	1.25	5	23	2	0.84	25			0.84			25
											191203	PK CTRL	9	0.5	1.25	5	23	3	0.769231	26			0.769231			26
											191203	PK CTRL	9	0.5	1.25	5	28	3	0.806452	31			0.806452			31
											191203	PK CTRL	9	0.5	1.25	5	3	0	1	3
											191203	PK CTRL	9	0.5	1.25	5	21	14	0.2	35			0.2			35
											191203	PK CTRL	9	0.5	1.25	5	21	0	1	21			1			21
											191203	PK CTRL	9	0.5	1.25	5	15	3	0.666667	18			0.666667			18
											191203	PK CTRL	9	0.5	1.25	5	41	0	1	41			1			41
