# Supplementary material for: The TRP-channel painless mediates substrate stiffness sensing in the legs during Drosophila oviposition
Source: PLoS Genet. 2025 Dec 29;21(12):e1011980. doi: 10.1371/journal.pgen.1011980 (PMC12768414; doi:10.1371/journal.pgen.1011980)
Supplement: S5 File — (ZIP) [file pgen.1011980.s019.zip › Supplemental File SS5/behavioral data Fig 3.xlsx]

## Sheet: 3A_restrictive
All data points																		Threshold points
UAS shi/poxn-Gal4						UAS shi/+						poxn-Gal4/+						UAS shi/poxn-Gal4						UAS shi/+						poxn-Gal4/+
Date	0.005	0.0125	Total	PI for softer media		Date	0.005	0.0125	Total	PI for softer media		Date	0.005	0.0125	Total	PI for softer media		Date	0.005	0.0125	Total	PI for softer media		Date	0.005	0.0125	Total	PI for softer media		Date	0.005	0.0125	Total	PI for softer media
18_02_25	3	5	8	-0.25		18_02_25	10	18	28	-0.285714		18_02_25	24	1	25	0.92		18_02_25	3	5	8	-0.25		18_02_25	10	18	28	-0.285714		18_02_25	24	1	25	0.92
	8	7	15	0.0666667			19	6	25	0.52			29	2	31	0.870968			8	7	15	0.0666667			19	6	25	0.52			29	2	31	0.870968
	6	1	7	0.714286			16	13	29	0.103448			15	0	15	1			6	1	7	0.714286			16	13	29	0.103448			15	0	15	1
	14	1	15	0.866667			13	21	34	-0.235294			6	1	7	0.714286			14	1	15	0.866667			13	21	34	-0.235294			6	1	7	0.714286
	1	2	3	-0.333333			16	11	27	0.185185			7	18	25	-0.44									16	11	27	0.185185			7	18	25	-0.44
	5	4	9	0.111111			10	2	12	0.666667			1	20	21	-0.904762			5	4	9	0.111111			10	2	12	0.666667			1	20	21	-0.904762
	1	5	6	-0.666667			4	1	5	0.6			27	11	38	0.421053			1	5	6	-0.666667			4	1	5	0.6			27	11	38	0.421053
	4	3	7	0.142857			15	9	24	0.25			4	13	17	-0.529412			4	3	7	0.142857			15	9	24	0.25			4	13	17	-0.529412
	12	0	12	1			14	4	18	0.555556			4	1	5	0.6			12	0	12	1			14	4	18	0.555556			4	1	5	0.6
	7	7	14	0			10	16	26	-0.230769			15	1	16	0.875			7	7	14	0			10	16	26	-0.230769			15	1	16	0.875
	11	6	17	0.294118			19	11	30	0.266667			20	15	35	0.142857			11	6	17	0.294118			19	11	30	0.266667			20	15	35	0.142857
	3	6	9	-0.333333			12	9	21	0.142857			12	10	22	0.0909091			3	6	9	-0.333333			12	9	21	0.142857			12	10	22	0.0909091
	5	5	10	0			16	17	33	-0.030303			8	12	20	-0.2			5	5	10	0			16	17	33	-0.030303			8	12	20	-0.2
	10	7	17	0.176471			3	1	4	0.5			12	11	23	0.0434783			10	7	17	0.176471									12	11	23	0.0434783
	12	3	15	0.6			6	11	17	-0.294118			10	1	11	0.818182			12	3	15	0.6			6	11	17	-0.294118			10	1	11	0.818182
	12	1	13	0.846154									18	0	18	1			12	1	13	0.846154									18	0	18	1
	14	0	14	1									22	1	23	0.913043			14	0	14	1									22	1	23	0.913043
	10	7	17	0.176471															10	7	17	0.176471
	2	1	3	0.333333
	7	1	8	0.75															7	1	8	0.75
	1	2	3	-0.333333
	10	4	14	0.428571															10	4	14	0.428571
25_02_25	3	0	3	1		25_02_25	15	2	17	0.764706		25_02_25	13	0	13	1		25_02_25						25_02_25	15	2	17	0.764706		25_02_25	13	0	13	1
	15	0	15	1			15	1	16	0.875			5	0	5	1			15	0	15	1			15	1	16	0.875			5	0	5	1
	17	1	18	0.888889			27	4	31	0.741935			5	0	5	1			17	1	18	0.888889			27	4	31	0.741935			5	0	5	1
	8	1	9	0.777778			13	1	14	0.857143			20	9	29	0.37931			8	1	9	0.777778			13	1	14	0.857143			20	9	29	0.37931
							22	0	22	1			3	0	3	1									22	0	22	1
							13	0	13	1			2	0	2	1									13	0	13	1
							21	3	24	0.75			22	0	22	1									21	3	24	0.75			22	0	22	1
							17	2	19	0.789474			2	3	5	-0.2									17	2	19	0.789474			2	3	5	-0.2
							6	6	12	0			17	0	17	1									6	6	12	0			17	0	17	1
							12	5	17	0.411765			27	0	27	1									12	5	17	0.411765			27	0	27	1
							16	7	23	0.391304			10	1	11	0.818182									16	7	23	0.391304			10	1	11	0.818182
													12	0	12	1															12	0	12	1
													24	2	26	0.846154															24	2	26	0.846154
													6	0	6	1															6	0	6	1
													26	0	26	1															26	0	26	1
04_03_25	5	0	5	1		04_03_25	22	0	22	1		04_03_25	12	2	14	0.714286		04_03_25	5	0	5	1		04_03_25	22	0	22	1		04_03_25	12	2	14	0.714286
	4	3	7	0.142857			26	1	27	0.925926			19	2	21	0.809524			4	3	7	0.142857			26	1	27	0.925926			19	2	21	0.809524
	3	1	4	0.5			20	2	22	0.818182			5	1	6	0.666667									20	2	22	0.818182			5	1	6	0.666667
	3	1	4	0.5			7	2	9	0.555556			8	0	8	1									7	2	9	0.555556			8	0	8	1
	6	1	7	0.714286			24	0	24	1			9	1	10	0.8			6	1	7	0.714286			24	0	24	1			9	1	10	0.8
	10	1	11	0.818182			20	2	22	0.818182			14	1	15	0.866667			10	1	11	0.818182			20	2	22	0.818182			14	1	15	0.866667
	4	3	7	0.142857			15	2	17	0.764706			22	2	24	0.833333			4	3	7	0.142857			15	2	17	0.764706			22	2	24	0.833333
	5	0	5	1			31	3	34	0.823529			17	1	18	0.888889			5	0	5	1			31	3	34	0.823529			17	1	18	0.888889
	19	0	19	1			20	0	20	1			4	0	4	1			19	0	19	1			20	0	20	1
	4	2	6	0.333333			12	2	14	0.714286			20	0	20	1			4	2	6	0.333333			12	2	14	0.714286			20	0	20	1
	3	0	3	1			10	1	11	0.818182			17	1	18	0.888889									10	1	11	0.818182			17	1	18	0.888889
	7	1	8	0.75			16	1	17	0.882353			20	0	20	1			7	1	8	0.75			16	1	17	0.882353			20	0	20	1
							25	0	25	1															25	0	25	1
							24	1	25	0.92															24	1	25	0.92
12_03_25	5	2	7	0.428571		12_03_25	23	5	28	0.642857		12_03_25	4	9	13	-0.384615		12_03_25	5	2	7	0.428571		12_03_25	23	5	28	0.642857		12_03_25	4	9	13	-0.384615
	10	5	15	0.333333			21	12	33	0.272727			3	0	3	1			10	5	15	0.333333			21	12	33	0.272727
	6	2	8	0.5			10	5	15	0.333333			4	0	4	1			6	2	8	0.5			10	5	15	0.333333
	5	3	8	0.25			5	17	22	-0.545455			2	0	2	1			5	3	8	0.25			5	17	22	-0.545455
	17	1	18	0.888889			1	1	2	0			17	2	19	0.789474			17	1	18	0.888889									17	2	19	0.789474
	1	7	8	-0.75			5	5	10	0			20	2	22	0.818182			1	7	8	-0.75			5	5	10	0			20	2	22	0.818182
	10	3	13	0.538462			11	0	11	1			8	8	16	0			10	3	13	0.538462			11	0	11	1			8	8	16	0
	5	6	11	-0.0909091			10	2	12	0.666667									5	6	11	-0.0909091			10	2	12	0.666667
	10	1	11	0.818182			3	7	10	-0.4									10	1	11	0.818182			3	7	10	-0.4
	15	0	15	1			16	1	17	0.882353									15	0	15	1			16	1	17	0.882353
	17	7	24	0.416667															17	7	24	0.416667
	4	2	6	0.333333															4	2	6	0.333333
	8	2	10	0.6															8	2	10	0.6

## Sheet: 3A_permissive
	All data points																		Threshold points
	UAS shi/poxn-Gal4						UAS shi/+						poxn-Gal4/+						UAS shi/poxn-Gal4						UAS shi/+						poxn-Gal4/+
	Date	0.005	0.0125	Total	PI for softer media		Date	0.005	0.0125	Total	PI for softer media		Date	0.005	0.0125	Total	PI for softer media		Date	0.005	0.0125	Total	PI for softer media		Date	0.005	0.0125	Total	PI for softer media		Date	0.005	0.0125	Total	PI for softer media
	18_02_25	27	8	35	0.542857		18_02_25	4	3	7	0.142857		18_02_25	20	4	24	0.666667		18_02_25	27	8	35	0.542857		18_02_25	4	3	7	0.142857		18_02_25	20	4	24	0.666667
		5	1	6	0.666667			26	8	34	0.529412			2	0	2	1			5	1	6	0.666667			26	8	34	0.529412
		8	0	8	1									1	5	6	-0.666667			8	0	8	1									1	5	6	-0.666667
	25_02_25	3	0	3	1		25_02_25	27	1	28	0.928571		25_02_25	10	0	10	1		25_02_25						25_02_25	27	1	28	0.928571		25_02_25	10	0	10	1
		3	0	3	1			5	0	5	1			21	1	22	0.909091									5	0	5	1			21	1	22	0.909091
		15	0	15	1			30	0	30	1			24	1	25	0.92			15	0	15	1			30	0	30	1			24	1	25	0.92
		7	0	7	1			27	0	27	1			9	1	10	0.8			7	0	7	1			27	0	27	1			9	1	10	0.8
		3	0	3	1			12	0	12	1			4	0	4	1									12	0	12	1
		6	0	6	1			37	1	38	0.947368			10	1	11	0.818182			6	0	6	1			37	1	38	0.947368			10	1	11	0.818182
		4	0	4	1			27	1	28	0.928571			4	0	4	1									27	1	28	0.928571
		2	0	2	1			10	2	12	0.666667			10	0	10	1									10	2	12	0.666667			10	0	10	1
								21	0	21	1			3	0	3	1									21	0	21	1
								21	2	23	0.826087			11	0	11	1									21	2	23	0.826087			11	0	11	1
								14	0	14	1			9	3	12	0.5									14	0	14	1			9	3	12	0.5
								29	4	33	0.757576			4	0	4	1									29	4	33	0.757576
								15	3	18	0.666667			28	0	28	1									15	3	18	0.666667			28	0	28	1
								16	1	17	0.882353															16	1	17	0.882353
	04_03_25	5	0	5	1		04_03_25	19	0	19	1		04_03_25	8	0	8	1		04_03_25	5	0	5	1		04_03_25	19	0	19	1		04_03_25	8	0	8	1
		1	1	2	0			12	0	12	1			26	0	26	1									12	0	12	1			26	0	26	1
		2	0	2	1			16	0	16	1			20	7	27	0.481481									16	0	16	1			20	7	27	0.481481
		7	0	7	1			17	1	18	0.888889			21	1	22	0.909091			7	0	7	1			17	1	18	0.888889			21	1	22	0.909091
		3	0	3	1			15	2	17	0.764706			19	2	21	0.809524									15	2	17	0.764706			19	2	21	0.809524
		1	4	5	-0.6			11	0	11	1			6	0	6	1			1	4	5	-0.6			11	0	11	1			6	0	6	1
		16	0	16	1			26	2	28	0.857143			19	0	19	1			16	0	16	1			26	2	28	0.857143			19	0	19	1
		2	0	2	1			17	0	17	1			11	0	11	1									17	0	17	1			11	0	11	1
		13	1	14	0.857143			12	1	13	0.846154			16	0	16	1			13	1	14	0.857143			12	1	13	0.846154			16	0	16	1
		4	1	5	0.6			22	0	22	1			17	1	18	0.888889			4	1	5	0.6			22	0	22	1			17	1	18	0.888889
	15_03_25	6	1	7	0.714286		15_03_25	13	0	13	1		15_03_25	4	0	4	1		12_03_25	6	1	7	0.714286		15_03_25	13	0	13	1		15_03_25
		7	1	8	0.75			25	0	25	1			4	0	4	1			7	1	8	0.75			25	0	25	1
		11	2	13	0.692308			5	0	5	1			13	0	13	1			11	2	13	0.692308			5	0	5	1			13	0	13	1
		9	0	9	1			12	1	13	0.846154			4	0	4	1			9	0	9	1			12	1	13	0.846154
		9	0	9	1			6	2	8	0.5			1	3	4	-0.5			9	0	9	1			6	2	8	0.5
		6	0	6	1			21	3	24	0.75			7	0	7	1			6	0	6	1			21	3	24	0.75			7	0	7	1
		13	2	15	0.733333			23	0	23	1			2	0	2	1			13	2	15	0.733333			23	0	23	1
		6	1	7	0.714286			9	4	13	0.384615			8	0	8	1			6	1	7	0.714286			9	4	13	0.384615			8	0	8	1
		10	0	10	1			13	1	14	0.857143			23	1	24	0.916667			10	0	10	1			13	1	14	0.857143			23	1	24	0.916667
		13	2	15	0.733333			5	2	7	0.428571			3	0	3	1			13	2	15	0.733333			5	2	7	0.428571			3	0	3	1
		13	0	13	1			4	0	4	1			17	2	19	0.789474			13	0	13	1									17	2	19	0.789474
								11	0	11	1			6	0	6	1									11	0	11	1			6	0	6	1
								10	0	10	1															10	0	10	1

## Sheet: 3B
	All data Points																								Threshold Points
	poxn-Gal4, dac-flp, UAS>Kir2.1						poxn-Gal4, UAS>Kir2.1						poxn-Gal4/+						dac-flp, UAS>Kir2.1/+						poxn-Gal4, dac-flp, UAS>Kir2.1						poxn-Gal4, UAS>Kir2.1						poxn-Gal4/+						dac-flp, UAS>Kir2.1/+
	Date	0.005	0.0125	Total	PI for softer media		Date	0.005	0.0125	Total	PI for softer media		Date	0.005	0.0125	Total	PI for softer media		Date	0.005	0.0125	Total	PI for softer media		Date	0.005	0.0125	Total	PI for softer media		Date	0.005	0.0125	Total	PI for softer media		Date	0.005	0.0125	Total	PI for softer media		Date	0.005	0.0125	Total	PI for softer media
	19_02_24	8	1	9	0.777778		19_02_24	9	1	10	0.8		19_02_24	8	0	8	1		19_02_24	23	2	25	0.84		19_02_24	8	1	9	0.777778		19_02_24	9	1	10	0.8		19_02_24	8	0	8	1		19_02_24	23	2	25	0.84
								7	2	9	0.555556			17	2	19	0.789474			14	8	22	0.272727									7	2	9	0.555556			17	2	19	0.789474			14	8	22	0.272727
														10	0	10	1			3	2	5	0.2															10	0	10	1			3	2	5	0.2
	22_02_24	5	0	5	1		22_02_24	3	2	5	0.2		22_02_24	9	0	9	1		22_02_24	5	5	10	0		22_02_24	5	0	5	1		22_02_24	3	2	5	0.2		22_02_24	9	0	9	1		22_02_24	5	5	10	0
		4	0	4	1			4	4	8	0			8	3	11	0.454545			14	3	17	0.647059									4	4	8	0			8	3	11	0.454545			14	3	17	0.647059
		2	0	2	1			3	0	3	1			6	5	11	0.0909091			20	9	29	0.37931															6	5	11	0.0909091			20	9	29	0.37931
		2	4	6	-0.333333			3	3	6	0			13	0	13	1			19	3	22	0.727273			2	4	6	-0.333333			3	3	6	0			13	0	13	1			19	3	22	0.727273
		5	1	6	0.666667			5	0	5	1			4	0	4	1			13	4	17	0.529412			5	1	6	0.666667			5	0	5	1									13	4	17	0.529412
		2	5	7	-0.428571			2	0	2	1			7	1	8	0.75			9	11	20	-0.1			2	5	7	-0.428571									7	1	8	0.75			9	11	20	-0.1
		4	0	4	1			6	0	6	1			20	8	28	0.428571			21	0	21	1									6	0	6	1			20	8	28	0.428571			21	0	21	1
								5	2	7	0.428571			10	5	15	0.333333			14	6	20	0.4									5	2	7	0.428571			10	5	15	0.333333			14	6	20	0.4
								2	0	2	1			14	0	14	1			5	1	6	0.666667															14	0	14	1			5	1	6	0.666667
								4	1	5	0.6			11	3	14	0.571429															4	1	5	0.6			11	3	14	0.571429
								4	1	5	0.6			17	8	25	0.36															4	1	5	0.6			17	8	25	0.36
								5	1	6	0.666667			23	4	27	0.703704															5	1	6	0.666667			23	4	27	0.703704
								4	0	4	1			4	0	4	1
								3	0	3	1
								6	1	7	0.714286																					6	1	7	0.714286
								7	0	7	1																					7	0	7	1
								4	0	4	1
								4	2	6	0.333333																					4	2	6	0.333333
								4	2	6	0.333333																					4	2	6	0.333333
								8	1	9	0.777778																					8	1	9	0.777778
								6	2	8	0.5																					6	2	8	0.5
	23_02_24	5	0	5	1		23_02_24	1	1	2	0		23_02_24	8	0	8	1		23_02_24	8	4	12	0.333333		23_02_24	5	0	5	1		23_02_24						23_02_24	8	0	8	1		23_02_24	8	4	12	0.333333
		3	1	4	0.5			6	0	6	1			2	0	2	1			4	0	4	1									6	0	6	1
		0	2	2	-1			5	2	7	0.428571			6	1	7	0.714286			11	5	16	0.375									5	2	7	0.428571			6	1	7	0.714286			11	5	16	0.375
		4	2	6	0.333333			4	0	4	1			3	0	3	1			5	1	6	0.666667			4	2	6	0.333333															5	1	6	0.666667
		9	1	10	0.8			3	0	3	1			11	5	16	0.375			23	2	25	0.84			9	1	10	0.8									11	5	16	0.375			23	2	25	0.84
														20	0	20	1			13	0	13	1															20	0	20	1			13	0	13	1
														13	2	15	0.733333			16	1	17	0.882353															13	2	15	0.733333			16	1	17	0.882353
														14	2	16	0.75			17	3	20	0.7															14	2	16	0.75			17	3	20	0.7
																				15	3	18	0.666667																					15	3	18	0.666667
	26_02_24	2	0	2	1		26_02_24	4	0	4	1		26_02_24	12	0	12	1		26_02_24	2	0	2	1		26_02_24						26_02_24						26_02_24	12	0	12	1		26_02_24
		4	0	4	1			5	6	11	-0.0909091			8	0	8	1			4	0	4	1									5	6	11	-0.0909091			8	0	8	1
		5	3	8	0.25			4	1	5	0.6			12	0	12	1			2	0	2	1			5	3	8	0.25			4	1	5	0.6			12	0	12	1
		4	0	4	1			11	1	12	0.833333			3	0	3	1			5	0	5	1									11	1	12	0.833333									5	0	5	1
								15	0	15	1			11	0	11	1			1	2	3	-0.333333									15	0	15	1			11	0	11	1
								4	1	5	0.6			14	5	19	0.473684			5	2	7	0.428571															14	5	19	0.473684			5	2	7	0.428571
								5	5	10	0			23	0	23	1			11	5	16	0.375									5	5	10	0			23	0	23	1			11	5	16	0.375
														21	4	25	0.68																					21	4	25	0.68
														5	5	10	0																					5	5	10	0

## Sheet: 3C
All Points																		Threshold Points
UAS-Kir2.1, R38B08-Gal4						UAS-Kir2.1/+						R38B08-Gal4/+						UAS-Kir2.1, R38B08-Gal4						UAS-Kir2.1/+						R38B08-Gal4/+
Date	0.005	0.0125	Total	PI for softer media		Date	0.005	0.0125	Total	PI for softer media		Date	0.005	0.0125	Total	PI for softer media		Date	0.005	0.0125	Total	PI for softer media		Date	0.005	0.0125	Total	PI for softer media		Date	0.005	0.0125	Total	PI for softer media
05_08_24	2	8	10	-0.6		05_08_24	34	6	40	0.7		05_08_24	48	38	86	0.116279		10_08_24	2	8	10	-0.6		10_08_24	34	6	40	0.7		10_08_24	48	38	86	0.116279
	22	11	33	0.333333			24	21	45	0.0666667			27	15	42	0.285714			22	11	33	0.333333			24	21	45	0.0666667			27	15	42	0.285714
	2	3	5	-0.2			22	12	34	0.294118			30	13	43	0.395349			2	3	5	-0.2			22	12	34	0.294118			30	13	43	0.395349
	10	8	18	0.111111			14	7	21	0.333333			14	26	40	-0.3			10	8	18	0.111111			14	7	21	0.333333			14	26	40	-0.3
	21	9	30	0.4			20	3	23	0.73913			36	7	43	0.674419			21	9	30	0.4			20	3	23	0.73913			36	7	43	0.674419
	3	24	27	-0.777778			18	13	31	0.16129			31	7	38	0.631579			3	24	27	-0.777778			18	13	31	0.16129			31	7	38	0.631579
	17	13	30	0.133333			34	10	44	0.545455			30	32	62	-0.0322581			17	13	30	0.133333			34	10	44	0.545455			30	32	62	-0.0322581
	14	6	20	0.4			31	19	50	0.24			7	4	11	0.272727			14	6	20	0.4			31	19	50	0.24			7	4	11	0.272727
													44	23	67	0.313433															44	23	67	0.313433
	9	17	26	-0.307692									28	0	28	1			9	17	26	-0.307692									28	0	28	1
	22	9	31	0.419355									36	7	43	0.674419			22	9	31	0.419355									36	7	43	0.674419
	26	10	36	0.444444									39	21	60	0.3			26	10	36	0.444444									39	21	60	0.3
	0	5	5	-1															0	5	5	-1
	18	10	28	0.285714															18	10	28	0.285714
	27	18	45	0.2															27	18	45	0.2
	22	9	31	0.419355															22	9	31	0.419355
	13	12	25	0.04															13	12	25	0.04
	5	13	18	-0.444444															5	13	18	-0.444444
	14	8	22	0.272727															14	8	22	0.272727
	4	4	8	0															4	4	8	0
	4	1	5	0.6															4	1	5	0.6
	8	7	15	0.0666667															8	7	15	0.0666667
	8	14	22	-0.272727															8	14	22	-0.272727
	7	3	10	0.4															7	3	10	0.4
	12	0	12	1															12	0	12	1
	7	13	20	-0.3															7	13	20	-0.3
	5	3	8	0.25															5	3	8	0.25
	18	11	29	0.241379															18	11	29	0.241379
	2	19	21	-0.809524															2	19	21	-0.809524
20_08_24	8	2	10	0.6		20_08_24	27	2	29	0.862069		20_08_24	33	32	65	0.0153846		20_08_24	8	2	10	0.6		20_08_24	27	2	29	0.862069		20_08_24	33	32	65	0.0153846
	3	2	5	0.2			15	4	19	0.578947			17	8	25	0.36			3	2	5	0.2			15	4	19	0.578947			17	8	25	0.36
	9	7	16	0.125			14	14	28	0			37	1	38	0.947368			9	7	16	0.125			14	14	28	0			37	1	38	0.947368
	5	2	7	0.428571			30	6	36	0.666667			28	0	28	1			5	2	7	0.428571			30	6	36	0.666667			28	0	28	1
	13	7	20	0.3			23	4	27	0.703704			21	5	26	0.615385			13	7	20	0.3			23	4	27	0.703704			21	5	26	0.615385
	15	3	18	0.666667			15	13	28	0.0714286			19	0	19	1			15	3	18	0.666667			15	13	28	0.0714286			19	0	19	1
	0	7	7	-1			17	3	20	0.7			13	0	13	1			0	7	7	-1			17	3	20	0.7			13	0	13	1
	4	1	5	0.6			6	15	21	-0.428571			4	5	9	-0.111111			4	1	5	0.6			6	15	21	-0.428571			4	5	9	-0.111111
	19	0	19	1			13	20	33	-0.212121			25	3	28	0.785714			19	0	19	1			13	20	33	-0.212121			25	3	28	0.785714
	2	10	12	-0.666667			17	2	19	0.789474			4	4	8	0			2	10	12	-0.666667			17	2	19	0.789474			4	4	8	0
	11	8	19	0.157895			9	8	17	0.0588235			7	3	10	0.4			11	8	19	0.157895			9	8	17	0.0588235			7	3	10	0.4
	4	5	9	-0.111111			26	0	26	1			5	5	10	0			4	5	9	-0.111111			26	0	26	1			5	5	10	0
	7	1	8	0.75			18	4	22	0.636364									7	1	8	0.75			18	4	22	0.636364
	11	5	16	0.375			17	5	22	0.545455			17	5	22	0.545455			11	5	16	0.375			17	5	22	0.545455			17	5	22	0.545455
	5	2	7	0.428571			9	0	9	1			23	4	27	0.703704			5	2	7	0.428571			9	0	9	1			23	4	27	0.703704
	5	5	10	0			26	10	36	0.444444			21	0	21	1			5	5	10	0			26	10	36	0.444444			21	0	21	1
	8	1	9	0.777778									18	7	25	0.44			8	1	9	0.777778									18	7	25	0.44
	7	11	18	-0.222222									19	1	20	0.9			7	11	18	-0.222222									19	1	20	0.9
	9	0	9	1									11	6	17	0.294118			9	0	9	1									11	6	17	0.294118
	6	5	11	0.0909091									9	4	13	0.384615			6	5	11	0.0909091									9	4	13	0.384615
	12	3	15	0.6									16	0	16	1			12	3	15	0.6									16	0	16	1
	5	0	5	1									18	4	22	0.636364			5	0	5	1									18	4	22	0.636364
	15	0	15	1									11	2	13	0.692308			15	0	15	1									11	2	13	0.692308
	4	2	6	0.333333									25	1	26	0.923077			4	2	6	0.333333									25	1	26	0.923077
	9	1	10	0.8									18	9	27	0.333333			9	1	10	0.8									18	9	27	0.333333
	6	1	7	0.714286									27	1	28	0.928571			6	1	7	0.714286									27	1	28	0.928571
	7	2	9	0.555556									26	7	33	0.575758			7	2	9	0.555556									26	7	33	0.575758
	6	2	8	0.5									17	3	20	0.7			6	2	8	0.5									17	3	20	0.7
	11	1	12	0.833333									32	0	32	1			11	1	12	0.833333									32	0	32	1
	5	6	11	-0.0909091									30	1	31	0.935484			5	6	11	-0.0909091									30	1	31	0.935484
	9	6	15	0.2									23	6	29	0.586207			9	6	15	0.2									23	6	29	0.586207
	6	2	8	0.5									25	4	29	0.724138			6	2	8	0.5									25	4	29	0.724138
													17	0	17	1															17	0	17	1
													27	2	29	0.862069															27	2	29	0.862069
													33	0	33	1															33	0	33	1
													5	0	5	1															5	0	5	1
													27	3	30	0.8															27	3	30	0.8
													20	2	22	0.818182															20	2	22	0.818182
													25	7	32	0.5625															25	7	32	0.5625
													8	4	12	0.333333															8	4	12	0.333333
													15	1	16	0.875															15	1	16	0.875
													14	5	19	0.473684															14	5	19	0.473684
													19	0	19	1															19	0	19	1
													17	0	17	1															17	0	17	1
													17	3	20	0.7															17	3	20	0.7
													13	0	13	1															13	0	13	1

## Sheet: 3D
	All Points																								Threshold Points
	R38B08-Gal4, dac-flp, UAS>Kir2.1						R38B08-Gal4, UAS>Kir2.1						R38B08-Gal4/+						dac-flp, UAS>Kir2.1/+						R38B08-Gal4, dac-flp, UAS>Kir2.1						R38B08-Gal4, UAS>Kir2.1						R38B08-Gal4/+						dac-flp, UAS>Kir2.1/+
	Date	0.005	0.0125	Total	PI for softer media		Date	0.005	0.0125	Total	PI for softer media		Date	0.005	0.0125	Total	PI for softer media		Date	0.005	0.0125	Total	PI for softer media		Date	0.005	0.0125	Total	PI for softer media		Date	0.005	0.0125	Total	PI for softer media		Date	0.005	0.0125	Total	PI for softer media		Date	0.005	0.0125	Total	PI for softer media
	13_07_24	29	6	35	0.657143		13_07_24	17	8	25	0.36		13_07_24	14	11	25	0.12		13_07_24	39	7	46	0.695652		13_07_24	29	6	35	0.657143		13_07_24	17	8	25	0.36		13_07_24	6	3	9	0.333333		13_07_24	43	2	45	0.911111
		17	10	27	0.259259			10	3	13	0.538462			6	3	9	0.333333			43	2	45	0.911111			17	10	27	0.259259			10	3	13	0.538462			21	15	36	0.166667			31	0	31	1
		30	2	32	0.875			4	2	6	0.333333			21	15	36	0.166667			31	0	31	1			30	2	32	0.875			4	2	6	0.333333			14	2	16	0.75			17	0	17	1
		24	10	34	0.411765			12	14	26	-0.0769231			14	2	16	0.75			17	0	17	1			24	10	34	0.411765			12	14	26	-0.0769231			20	15	35	0.142857			13	0	13	1
		13	15	28	-0.0714286									20	15	35	0.142857			13	0	13	1			13	15	28	-0.0714286									22	6	28	0.571429			33	4	37	0.783784
		13	19	32	-0.1875									22	6	28	0.571429			33	4	37	0.783784			13	19	32	-0.1875									25	11	36	0.388889			28	0	28	1
		20	12	32	0.25									25	11	36	0.388889			28	0	28	1			20	12	32	0.25									28	2	30	0.866667			32	4	36	0.777778
		20	9	29	0.37931									28	2	30	0.866667			32	4	36	0.777778			20	9	29	0.37931									30	0	30	1			35	12	47	0.489362
		18	22	40	-0.1									30	0	30	1			35	12	47	0.489362			18	22	40	-0.1									26	3	29	0.793103			42	3	45	0.866667
		18	6	24	0.5									26	3	29	0.793103			42	3	45	0.866667			18	6	24	0.5									14	19	33	-0.151515			37	3	40	0.85
		23	10	33	0.393939									14	19	33	-0.151515			37	3	40	0.85			23	10	33	0.393939															11	10	21	0.047619
		19	8	27	0.407407															11	10	21	0.047619			19	8	27	0.407407															41	4	45	0.822222
		14	16	30	-0.0666667															41	4	45	0.822222			14	16	30	-0.0666667															42	2	44	0.909091
		18	20	38	-0.0526316															42	2	44	0.909091			18	20	38	-0.0526316															37	13	50	0.48
		18	14	32	0.125															37	13	50	0.48			18	14	32	0.125															37	23	60	0.233333
		5	7	12	-0.166667															37	23	60	0.233333			5	7	12	-0.166667															43	16	59	0.457627
		22	13	35	0.257143															43	16	59	0.457627			22	13	35	0.257143															32	25	57	0.122807
		9	28	37	-0.513514															32	25	57	0.122807			9	28	37	-0.513514
		15	14	29	0.0344828																					15	14	29	0.0344828
		20	19	39	0.025641																					20	19	39	0.025641
	16_07_24	12	9	21	0.142857		16_07_24	12	1	13	0.846154		16_07_24	26	6	32	0.625		16_07_24	17	3	20	0.7		16_07_24	12	9	21	0.142857		16_07_24	12	1	13	0.846154		16_07_24	26	6	32	0.625		16_07_24	17	3	20	0.7
		13	3	16	0.625			11	6	17	0.294118			24	13	37	0.297297			25	10	35	0.428571			13	3	16	0.625			11	6	17	0.294118			24	13	37	0.297297			25	10	35	0.428571
		5	4	9	0.111111			16	4	20	0.6			12	2	14	0.714286			3	0	3	1			5	4	9	0.111111			16	4	20	0.6			12	2	14	0.714286
		13	3	16	0.625			4	1	5	0.6			14	11	25	0.12			19	9	28	0.357143			13	3	16	0.625			4	1	5	0.6			14	11	25	0.12			19	9	28	0.357143
		20	1	21	0.904762			13	2	15	0.733333			27	8	35	0.542857			19	5	24	0.583333			20	1	21	0.904762			13	2	15	0.733333			27	8	35	0.542857			19	5	24	0.583333
		8	0	8	1			14	1	15	0.866667			28	7	35	0.6			20	9	29	0.37931			8	0	8	1			14	1	15	0.866667			28	7	35	0.6			20	9	29	0.37931
		3	7	10	-0.4			24	1	25	0.92			22	3	25	0.76			19	1	20	0.9			3	7	10	-0.4			24	1	25	0.92			22	3	25	0.76			19	1	20	0.9
		11	0	11	1			14	9	23	0.217391			24	4	28	0.714286			21	13	34	0.235294			11	0	11	1			14	9	23	0.217391			24	4	28	0.714286			21	13	34	0.235294
		6	2	8	0.5			10	7	17	0.176471			19	5	24	0.583333			27	0	27	1			6	2	8	0.5			10	7	17	0.176471			19	5	24	0.583333			27	0	27	1
		11	1	12	0.833333			12	3	15	0.6			26	6	32	0.625			21	9	30	0.4			11	1	12	0.833333			12	3	15	0.6			26	6	32	0.625			21	9	30	0.4
		5	22	27	-0.62963			8	2	10	0.6			19	3	22	0.727273									5	22	27	-0.62963			8	2	10	0.6			19	3	22	0.727273
		7	1	8	0.75			19	3	22	0.727273			23	3	26	0.769231									7	1	8	0.75			19	3	22	0.727273			23	3	26	0.769231
		6	8	14	-0.142857			16	0	16	1			18	1	19	0.894737									6	8	14	-0.142857			16	0	16	1			18	1	19	0.894737
		21	10	31	0.354839			7	14	21	-0.333333			26	2	28	0.857143									21	10	31	0.354839			7	14	21	-0.333333			26	2	28	0.857143
		29	3	32	0.8125			11	9	20	0.1			22	2	24	0.833333									29	3	32	0.8125			11	9	20	0.1			22	2	24	0.833333
		19	7	26	0.461538			27	2	29	0.862069			17	14	31	0.0967742									19	7	26	0.461538			27	2	29	0.862069			17	14	31	0.0967742
		18	6	24	0.5			14	5	19	0.473684			19	6	25	0.52									18	6	24	0.5			14	5	19	0.473684			19	6	25	0.52
		20	3	23	0.73913			12	6	18	0.333333			3	0	3	1									20	3	23	0.73913			12	6	18	0.333333
		20	5	25	0.6			6	2	8	0.5			15	1	16	0.875									20	5	25	0.6			6	2	8	0.5			15	1	16	0.875
								20	1	21	0.904762			27	1	28	0.928571															20	1	21	0.904762			27	1	28	0.928571
								18	2	20	0.8																					18	2	20	0.8
	19_07_24	3	2	5	0.2		19_07_24	17	0	17	1		19_07_24	31	3	34	0.823529								19_07_24	3	2	5	0.2		19_07_24	17	0	17	1		19_07_24	31	3	34	0.823529
		7	4	11	0.272727			19	11	30	0.266667			16	5	21	0.52381									7	4	11	0.272727			19	11	30	0.266667			16	5	21	0.52381
		11	25	36	-0.388889			24	6	30	0.6			21	5	26	0.615385									11	25	36	-0.388889			24	6	30	0.6			21	5	26	0.615385
		7	13	20	-0.3			18	14	32	0.125			13	9	22	0.181818									7	13	20	-0.3			18	14	32	0.125			13	9	22	0.181818
		3	6	9	-0.333333			13	6	19	0.368421			14	8	22	0.272727									3	6	9	-0.333333			13	6	19	0.368421			14	8	22	0.272727
		7	17	24	-0.416667			24	7	31	0.548387			4	2	6	0.333333									7	17	24	-0.416667			24	7	31	0.548387			4	2	6	0.333333
		17	17	34	0			14	5	19	0.473684			15	11	26	0.153846									17	17	34	0			14	5	19	0.473684			15	11	26	0.153846
		4	1	5	0.6			3	0	3	1			17	6	23	0.478261									4	1	5	0.6									17	6	23	0.478261
		11	7	18	0.222222			20	6	26	0.538462			7	5	12	0.166667									11	7	18	0.222222			20	6	26	0.538462			7	5	12	0.166667
		5	26	31	-0.677419									7	1	8	0.75									5	26	31	-0.677419									7	1	8	0.75
		14	21	35	-0.2									14	4	18	0.555556									14	21	35	-0.2									14	4	18	0.555556
		15	8	23	0.304348									10	3	13	0.538462									15	8	23	0.304348									10	3	13	0.538462
		34	10	44	0.545455									18	7	25	0.44									34	10	44	0.545455									18	7	25	0.44
		4	13	17	-0.529412									2	2	4	0									4	13	17	-0.529412
		20	1	21	0.904762									17	0	17	1									20	1	21	0.904762									17	0	17	1
		32	7	39	0.641026									12	12	24	0									32	7	39	0.641026									12	12	24	0
		14	4	18	0.555556									13	5	18	0.444444									14	4	18	0.555556									13	5	18	0.444444
		7	18	25	-0.44									14	5	19	0.473684									7	18	25	-0.44									14	5	19	0.473684
														2	0	2	1
														9	5	14	0.285714																					9	5	14	0.285714
														29	3	32	0.8125																					29	3	32	0.8125
														15	8	23	0.304348																					15	8	23	0.304348
														22	0	22	1																					22	0	22	1
														4	1	5	0.6																					4	1	5	0.6
														17	11	28	0.214286																					17	11	28	0.214286
														27	12	39	0.384615																					27	12	39	0.384615
														20	11	31	0.290323																					20	11	31	0.290323
	25_07_24	4	1	5	0.6		25_07_24	17	0	17	1		25_07_24	5	1	6	0.666667		25_07_24	11	0	11	1		25_07_24	4	1	5	0.6		25_07_24	17	0	17	1		25_07_24	5	1	6	0.666667		25_07_24	11	0	11	1
		19	1	20	0.9			6	0	6	1			9	11	20	-0.1			23	2	25	0.84			19	1	20	0.9			6	0	6	1			9	11	20	-0.1			23	2	25	0.84
		14	2	16	0.75			6	5	11	0.0909091			10	4	14	0.428571			19	3	22	0.727273			14	2	16	0.75			6	5	11	0.0909091			10	4	14	0.428571			19	3	22	0.727273
		7	0	7	1			9	7	16	0.125			19	2	21	0.809524			18	3	21	0.714286			7	0	7	1			9	7	16	0.125			19	2	21	0.809524			18	3	21	0.714286
		17	1	18	0.888889			11	2	13	0.692308			8	2	10	0.6			14	5	19	0.473684			17	1	18	0.888889			11	2	13	0.692308			8	2	10	0.6			14	5	19	0.473684
		3	0	3	1			9	1	10	0.8			16	4	20	0.6			21	2	23	0.826087									9	1	10	0.8			16	4	20	0.6			21	2	23	0.826087
		26	2	28	0.857143			27	10	37	0.459459			13	1	14	0.857143			29	0	29	1			26	2	28	0.857143			27	10	37	0.459459			13	1	14	0.857143			29	0	29	1
		15	3	18	0.666667			9	1	10	0.8			8	0	8	1			29	11	40	0.45			15	3	18	0.666667			9	1	10	0.8			8	0	8	1			29	11	40	0.45
		15	3	18	0.666667			11	10	21	0.047619			20	6	26	0.538462			29	2	31	0.870968			15	3	18	0.666667			11	10	21	0.047619			20	6	26	0.538462			29	2	31	0.870968
		5	2	7	0.428571			9	9	18	0			6	8	14	-0.142857			9	0	9	1			5	2	7	0.428571			9	9	18	0			6	8	14	-0.142857			9	0	9	1
		7	4	11	0.272727			17	4	21	0.619048			6	2	8	0.5			22	2	24	0.833333			7	4	11	0.272727			17	4	21	0.619048			6	2	8	0.5			22	2	24	0.833333
		4	7	11	-0.272727			7	1	8	0.75			9	3	12	0.5			22	11	33	0.333333			4	7	11	-0.272727			7	1	8	0.75			9	3	12	0.5			22	11	33	0.333333
		3	5	8	-0.25			12	0	12	1			8	11	19	-0.157895			15	3	18	0.666667			3	5	8	-0.25			12	0	12	1			8	11	19	-0.157895			15	3	18	0.666667
		5	0	5	1																					5	0	5	1
		4	0	4	1
		7	2	9	0.555556																					7	2	9	0.555556
		6	4	10	0.2																					6	4	10	0.2
		7	5	12	0.166667																					7	5	12	0.166667
		8	0	8	1																					8	0	8	1
		4	7	11	-0.272727																					4	7	11	-0.272727
		4	2	6	0.333333																					4	2	6	0.333333
		7	7	14	0																					7	7	14	0
		1	2	3	-0.333333
		5	5	10	0																					5	5	10	0
	25_07_24

## Sheet: 3E_restrictive
All data points																		Threshold points
UAS shi/R34-Gal4						UAS shi/+						R34-Gal4/+						UAS shi/R34-Gal4						UAS shi/+						R34-Gal4/+
Date	0.005	0.0125	Total	PI for softer media		Date	0.005	0.0125	Total	PI for softer media		Date	0.005	0.0125	Total	PI for softer media		Date	0.005	0.0125	Total	PI for softer media		Date	0.005	0.0125	Total	PI for softer media		Date	0.005	0.0125	Total	PI for softer media
25_02_25	7	0	7	1		25_02_25	15	2	17	0.764706		25_02_25	39	2	41	0.902439		25_02_25	7	0	7	1		25_02_25	15	2	17	0.764706		25_02_25	39	2	41	0.902439
	7	0	7	1			15	1	16	0.875			40	6	46	0.73913			7	0	7	1			15	1	16	0.875			40	6	46	0.73913
	1	1	2	0			27	4	31	0.741935			27	13	40	0.35									27	4	31	0.741935			27	13	40	0.35
	15	5	20	0.5			13	1	14	0.857143			31	4	35	0.771429			15	5	20	0.5			13	1	14	0.857143			31	4	35	0.771429
	10	1	11	0.818182			22	0	22	1			28	12	40	0.4			10	1	11	0.818182			22	0	22	1			28	12	40	0.4
	3	3	6	0			13	0	13	1			15	19	34	-0.117647			3	3	6	0			13	0	13	1			15	19	34	-0.117647
	1	5	6	-0.666667			21	3	24	0.75			16	1	17	0.882353			1	5	6	-0.666667			21	3	24	0.75			16	1	17	0.882353
	1	8	9	-0.777778			17	2	19	0.789474			2	0	2	1			1	8	9	-0.777778			17	2	19	0.789474
							6	6	12	0			5	10	15	-0.333333									6	6	12	0			5	10	15	-0.333333
							12	5	17	0.411765															12	5	17	0.411765
							16	7	23	0.391304															16	7	23	0.391304
07_04_25	3	3	6	0		07_04_25	11	0	11	1		07_04_25	4	1	5	0.6		07_04_25	3	3	6	0		07_04_25	11	0	11	1		07_04_25	4	1	5	0.6
	3	0	3	1			22	0	22	1			4	0	4	1									22	0	22	1
	4	0	4	1			22	0	22	1			3	1	4	0.5									22	0	22	1
	11	1	12	0.833333			1	1	2	0			11	0	11	1			11	1	12	0.833333									11	0	11	1
	4	2	6	0.333333			6	2	8	0.5			3	1	4	0.5			4	2	6	0.333333			6	2	8	0.5
	14	4	18	0.555556			10	3	13	0.538462			2	0	2	1			14	4	18	0.555556			10	3	13	0.538462
	2	0	2	1			12	0	12	1			2	2	4	0									12	0	12	1
	3	0	3	1			14	0	14	1			7	1	8	0.75									14	0	14	1			7	1	8	0.75
							11	0	11	1			15	2	17	0.764706									11	0	11	1			15	2	17	0.764706
							23	2	25	0.84															23	2	25	0.84
							4	0	4	1
							8	0	8	1															8	0	8	1
							10	0	10	1															10	0	10	1
15_04_25	7	0	7	1		15_04_25	2	0	2	1		15_04_25	9	0	9	1		15_04_25	7	0	7	1		15_04_25						15_04_25	9	0	9	1
	6	7	13	-0.0769231			28	0	28	1			8	4	12	0.333333			6	7	13	-0.0769231			28	0	28	1			8	4	12	0.333333
	0	8	8	-1			27	0	27	1			5	2	7	0.428571			0	8	8	-1			27	0	27	1			5	2	7	0.428571
	1	4	5	-0.6			13	0	13	1			4	0	4	1			1	4	5	-0.6			13	0	13	1
	1	12	13	-0.846154			13	0	13	1			10	0	10	1			1	12	13	-0.846154			13	0	13	1			10	0	10	1
	4	3	7	0.142857			9	0	9	1			9	0	9	1			4	3	7	0.142857			9	0	9	1			9	0	9	1
	4	1	5	0.6			18	1	19	0.894737			25	1	26	0.923077			4	1	5	0.6			18	1	19	0.894737			25	1	26	0.923077
	3	6	9	-0.333333			13	0	13	1			16	1	17	0.882353			3	6	9	-0.333333			13	0	13	1			16	1	17	0.882353
	18	6	24	0.5			14	0	14	1			6	2	8	0.5			18	6	24	0.5			14	0	14	1			6	2	8	0.5
	4	0	4	1			15	7	22	0.363636			16	2	18	0.777778									15	7	22	0.363636			16	2	18	0.777778
	3	1	4	0.5			13	11	24	0.0833333			31	2	33	0.878788									13	11	24	0.0833333			31	2	33	0.878788
	4	4	8	0			2	2	4	0			32	5	37	0.72973			4	4	8	0									32	5	37	0.72973
	2	2	4	0			14	3	17	0.647059			15	0	15	1									14	3	17	0.647059			15	0	15	1
	5	1	6	0.666667			2	0	2	1			5	14	19	-0.473684			5	1	6	0.666667									5	14	19	-0.473684
	6	6	12	0			24	1	25	0.92			14	4	18	0.555556			6	6	12	0			24	1	25	0.92			14	4	18	0.555556
	13	9	22	0.181818			8	1	9	0.777778			8	8	16	0			13	9	22	0.181818			8	1	9	0.777778			8	8	16	0
	7	0	7	1			8	1	9	0.777778			6	1	7	0.714286			7	0	7	1			8	1	9	0.777778			6	1	7	0.714286
	6	3	9	0.333333			7	5	12	0.222222			8	11	19	-0.157895			6	3	9	0.333333			7	5	12	#DIV/0!			8	11	19	-0.157895
	4	10	14	-0.428571									11	7	18	0.222222			4	10	14	-0.428571									11	7	18	0.222222
	13	10	23	0.130435															13	10	23	0.130435
	21	0	21	1															21	0	21	1
	15	0	15	1															15	0	15	1
	3	4	7	-0.142857															3	4	7	-0.142857
	11	6	17	0.294118															11	6	17	0.294118
	3	2	5	0.2															3	2	5	0.2
	4	11	15	-0.466667															4	11	15	-0.466667
	7	0	7	1															7	0	7	1
	7	6	13	0.0769231															7	6	13	0.0769231
	5	11	16	-0.375															5	11	16	-0.375
	4	2	6	0.333333															4	2	6	0.333333
18_04_25	9	12	21	-0.142857		18_04_25	13	8	21	0.238095		18_04_25	11	14	25	-0.12		18_04_25	9	12	21	-0.142857		18_04_25	13	8	21	0.238095		18_04_25	11	14	25	-0.12
	9	20	29	-0.37931			7	3	10	0.4			6	4	10	0.2			9	20	29	-0.37931			7	3	10	0.4			6	4	10	0.2
	0	15	15	-1			9	2	11	0.636364			8	4	12	0.333333			0	15	15	-1			9	2	11	0.636364			8	4	12	0.333333
	1	2	3	-0.333333			28	1	29	0.931034			16	11	27	0.185185									28	1	29	0.931034			16	11	27	0.185185
	16	6	22	0.454545			12	2	14	0.714286			10	9	19	0.0526316			16	6	22	0.454545			12	2	14	0.714286			10	9	19	0.0526316
	12	14	26	-0.0769231									6	1	7	0.714286			12	14	26	-0.0769231									6	1	7	0.714286
													22	2	24	0.833333															22	2	24	0.833333
													22	4	26	0.692308															22	4	26	0.692308
													10	7	17	0.176471															10	7	17	0.176471
25_05_25	9	1	10	0.8		25_05_25	11	2	13	0.692308		25_05_25	13	2	15	0.733333
	10	0	10	1			16	0	16	1			10	3	13	0.538462		25_05_25	9	1	10	0.8		25_05_25	11	2	13	0.692308		25_05_25	13	2	15	0.733333
	11	5	16	0.375			8	0	8	1			17	5	22	0.545455			10	0	10	1			16	0	16	1			10	3	13	0.538462
	20	1	21	0.904762			23	0	23	1			21	2	23	0.826087			11	5	16	0.375			8	0	8	1			17	5	22	0.545455
	3	0	3	1			19	0	19	1			18	6	24	0.5			20	1	21	0.904762			23	0	23	1			21	2	23	0.826087
	3	5	8	-0.25									18	3	21	0.714286									19	0	19	1			18	6	24	0.5
																			3	5	8	-0.25									18	3	21	0.714286

## Sheet: 3E_permissive
All data points																		Threshold points
UAS shi/R34-Gal4						UAS shi/+						R34-Gal4/+						UAS shi/R34-Gal4						UAS shi/+						R34-Gal4/+
Date	0.005	0.0125	Total	PI for softer media		Date	0.005	0.0125	Total	PI for softer media		Date	0.005	0.0125	Total	PI for softer media		Date	0.005	0.0125	Total	PI for softer media		Date	0.005	0.0125	Total	PI for softer media		Date	0.005	0.0125	Total	PI for softer media
25_02_25	32	0	32	1		25_02_25	27	1	28	0.928571		25_02_25	35	1	36	0.944444		25_02_25	32	0	32	1		25_02_25	27	1	28	0.928571		25_02_25	35	1	36	0.944444
	20	0	20	1			5	0	5	1			29	2	31	0.870968			20	0	20	1			5	0	5	1			29	2	31	0.870968
	17	0	17	1			30	0	30	1			32	0	32	1			17	0	17	1			30	0	30	1			32	0	32	1
	3	1	4	0.5			27	0	27	1			27	0	27	1									27	0	27	1			27	0	27	1
	26	1	27	0.925926			12	0	12	1			22	0	22	1			26	1	27	0.925926			12	0	12	1			22	0	22	1
	10	1	11	0.818182			37	1	38	0.947368			39	3	42	0.857143			10	1	11	0.818182			37	1	38	0.947368			39	3	42	0.857143
	33	0	33	1			27	1	28	0.928571			34	0	34	1			33	0	33	1			27	1	28	0.928571			34	0	34	1
	19	0	19	1			10	2	12	0.666667			40	0	40	1			19	0	19	1			10	2	12	0.666667			40	0	40	1
	7	0	7	1			21	0	21	1			40	0	40	1			7	0	7	1			21	0	21	1			40	0	40	1
	3	0	3	1			21	2	23	0.826087			30	5	35	0.714286									21	2	23	0.826087			30	5	35	0.714286
							14	0	14	1			20	11	31	0.290323									14	0	14	1			20	11	31	0.290323
							29	4	33	0.757576			35	5	40	0.75									29	4	33	0.757576			35	5	40	0.75
							15	3	18	0.666667			37	0	37	1									15	3	18	0.666667			37	0	37	1
							16	1	17	0.882353															16	1	17	0.882353
07_04_25	9	0	9	1		07_04_25	4	1	5	0.6		07_04_25	11	2	13	0.692308		07_04_25	9	0	9	1		07_04_25	4	1	5	0.6		07_04_25	11	2	13	0.692308
	1	1	2	0			29	3	32	0.8125			5	1	6	0.666667									29	3	32	0.8125			5	1	6	0.666667
	11	1	12	0.833333			9	1	10	0.8			9	3	12	0.5			11	1	12	0.833333			9	1	10	0.8			9	3	12	0.5
	23	0	23	1			10	0	10	1			11	0	11	1			23	0	23	1			10	0	10	1			11	0	11	1
	2	0	2	1			24	0	24	1			8	2	10	0.6									24	0	24	1			8	2	10	0.6
	7	0	7	1			19	1	20	0.9			14	1	15	0.866667			7	0	7	1			19	1	20	0.9			14	1	15	0.866667
	6	3	9	0.333333			10	1	11	0.818182			15	1	16	0.875			6	3	9	0.333333			10	1	11	0.818182			15	1	16	0.875
							7	0	7	1			13	3	16	0.625									7	0	7	1			13	3	16	0.625
							4	1	5	0.6			7	0	7	1									4	1	5	0.6			7	0	7	1
							6	4	10	0.2			4	0	4	1									6	4	10	0.2
							5	0	5	1															5	0	5	1
							10	1	11	0.818182															10	1	11	0.818182
							25	0	25	1															25	0	25	1
15_04_25	9	1	10	0.8		15_04_25	13	0	13	1		15_04_25	3	0	3	1		15_04_25	9	1	10	0.8		15_04_25	13	0	13	1		15_04_25
	7	0	7	1			11	0	11	1			6	6	12	0			7	0	7	1			11	0	11	1			6	6	12	0
	4	1	5	0.6			11	0	11	1			14	2	16	0.75			4	1	5	0.6			11	0	11	1			14	2	16	0.75
	8	1	9	0.777778			21	0	21	1			9	7	16	0.125			8	1	9	0.777778			21	0	21	1			9	7	16	0.125
	6	0	6	1			20	0	20	1			6	9	15	-0.2			6	0	6	1			20	0	20	1			6	9	15	-0.2
	1	1	2	0			5	0	5	1			10	2	12	0.666667									5	0	5	1			10	2	12	0.666667
	4	0	4	1			13	2	15	0.733333			3	0	3	1									13	2	15	0.733333
	1	15	16	-0.875			10	0	10	1			7	1	8	0.75			1	15	16	-0.875			10	0	10	1			7	1	8	0.75
	6	13	19	-0.368421			14	1	15	0.866667			5	0	5	1			6	13	19	-0.368421			14	1	15	0.866667			5	0	5	1
	0	8	8	-1			10	1	11	0.818182			13	0	13	1			0	8	8	-1			10	1	11	0.818182			13	0	13	1
	6	1	7	0.714286			8	2	10	0.6			3	0	3	1			6	1	7	0.714286			8	2	10	0.6
	10	0	10	1			16	1	17	0.882353			5	0	5	1			10	0	10	1			16	1	17	0.882353			5	0	5	1
	3	0	3	1			5	3	8	0.25			7	0	7	1									5	3	8	0.25			7	0	7	1
	3	1	4	0.5			13	6	19	0.368421			9	0	9	1									13	6	19	0.368421			9	0	9	1
	9	0	9	1									2	1	3	0.333333			9	0	9	1
	2	0	2	1									8	1	9	0.777778															8	1	9	0.777778
													13	1	14	0.857143															13	1	14	0.857143
18_04_25	8	2	10	0.6		18_04_25	19	1	20	0.9		18_04_25	18	4	22	0.636364		18_04_25	8	2	10	0.6		18_04_25	19	1	20	0.9		18_04_25	18	4	22	0.636364
	16	5	21	0.52381			28	3	31	0.806452			15	1	16	0.875			16	5	21	0.52381			28	3	31	0.806452			15	1	16	0.875
	6	0	6	1			12	1	13	0.846154			2	0	2	1			6	0	6	1			12	1	13	0.846154
							21	2	23	0.826087			1	2	3	-0.333333									21	2	23	0.826087
													13	4	17	0.529412															13	4	17	0.529412
													2	4	6	-0.333333															2	4	6	-0.333333
													1	1	2	0
													17	3	20	0.7															17	3	20	0.7
													13	8	21	0.238095															13	8	21	0.238095
													9	7	16	0.125															9	7	16	0.125
													14	7	21	0.333333															14	7	21	0.333333
													2	2	4	0
25_04_25	6	1	7	0.714286		25_04_25	23	0	23	1		25_04_25	16	0	16	1		25_04_25	6	1	7	0.714286		25_04_25	23	0	23	1		25_04_25	16	0	16	1
	16	2	18	0.777778			19	2	21	0.809524			19	0	19	1			16	2	18	0.777778			19	2	21	0.809524			19	0	19	1
	5	0	5	1			22	1	23	0.913043			6	3	9	0.333333			5	0	5	1			22	1	23	0.913043			6	3	9	0.333333
	2	0	2	1			12	2	14	0.714286			17	6	23	0.478261									12	2	14	0.714286			17	6	23	0.478261
	14	0	14	1			19	0	19	1			11	3	14	0.571429			14	0	14	1			19	0	19	1			11	3	14	0.571429
	21	0	21	1			17	0	17	1			22	3	25	0.76			21	0	21	1			17	0	17	1			22	3	25	0.76
	11	4	15	0.466667			13	1	14	0.857143			22	4	26	0.692308			11	4	15	0.466667			13	1	14	0.857143			22	4	26	0.692308
													26	3	29	0.793103															26	3	29	0.793103
													15	8	23	0.304348															15	8	23	0.304348
													18	8	26	0.384615															18	8	26	0.384615
													14	9	23	0.217391															14	9	23	0.217391
													18	6	24	0.5															18	6	24	0.5
													25	4	29	0.724138															25	4	29	0.724138
													18	5	23	0.565217															18	5	23	0.565217

## Sheet: 3F
All Points																								Threshold Points
R34-Gal4, dac-flp, UAS>Kir2.1						R34-Gal4, UAS>Kir2.1						R34-Gal4/+						dac-flp, UAS>Kir2.1/+						R34-Gal4, dac-flp, UAS>Kir2.1						R34-Gal4, UAS>Kir2.1						R34-Gal4/+						dac-flp, UAS>Kir2.1/+
Date	0.005	0.0125	Total	PI for softer media		Date	0.005	0.0125	Total	PI for softer media		Date	0.005	0.0125	Total	PI for softer media		Date	0.005	0.0125	Total	PI for softer media		Date	0.005	0.0125	Total	PI for softer media		Date	0.005	0.0125	Total	PI for softer media		Date	0.005	0.0125	Total	PI for softer media		Date	0.005	0.0125	Total	PI for softer media
10_01_24	9	7	16	0.125		10_01_24	9	0	9	1		10_01_24	6	9	15	-0.2		10_01_24	16	8	24	0.333333		10_01_24	9	7	16	0.125		10_01_24	9	0	9	1		10_01_24	6	9	15	-0.2		10_01_24	16	8	24	0.333333
	15	8	23	0.304348			14	1	15	0.866667			10	2	12	0.666667			14	9	23	0.217391			15	8	23	0.304348			14	1	15	0.866667			10	2	12	0.666667			14	9	23	0.217391
	9	7	16	0.125			9	4	13	0.384615			10	2	12	0.666667									9	7	16	0.125			9	4	13	0.384615			10	2	12	0.666667
	5	7	12	-0.166667			14	2	16	0.75									23	11	34	0.352941			5	7	12	-0.166667			14	2	16	0.75									23	11	34	0.352941
	11	8	19	0.157895			7	3	10	0.4									15	14	29	0.0344828			11	8	19	0.157895			7	3	10	0.4									15	14	29	0.0344828
	15	6	21	0.428571															18	8	26	0.384615			15	6	21	0.428571															18	8	26	0.384615
	9	7	16	0.125															18	8	26	0.384615			9	7	16	0.125															18	8	26	0.384615
	2	4	6	-0.333333			12	1	13	0.846154									15	12	27	0.111111			2	4	6	-0.333333			12	1	13	0.846154									15	12	27	0.111111
	15	7	22	0.363636			17	4	21	0.619048									18	8	26	0.384615			15	7	22	0.363636			17	4	21	0.619048									18	8	26	0.384615
	12	7	19	0.263158			6	2	8	0.5									15	12	27	0.111111			12	7	19	0.263158			6	2	8	0.5									15	12	27	0.111111
	16	6	22	0.454545			8	1	9	0.777778									6	4	10	0.2			16	6	22	0.454545			8	1	9	0.777778									6	4	10	0.2
	14	4	18	0.555556			6	2	8	0.5									10	0	10	1			14	4	18	0.555556			6	2	8	0.5									10	0	10	1
	14	7	21	0.333333			6	3	9	0.333333									7	4	11	0.272727			14	7	21	0.333333			6	3	9	0.333333									7	4	11	0.272727
	4	2	6	0.333333															10	6	16	0.25			4	2	6	0.333333															10	6	16	0.25
16_01_24	12	12	24	0		16_01_24	9	0	9	1		16_01_24	11	6	17	0.294118		16_01_24	16	9	25	0.28		16_01_24	12	12	24	0		16_01_24	9	0	9	1		16_01_24	11	6	17	0.294118		16_01_24	16	9	25	0.28
	20	8	28	0.428571			3	2	5	0.2			14	9	23	0.217391			3	3	6	0			20	8	28	0.428571			3	2	5	0.2			14	9	23	0.217391			3	3	6	0
	5	2	7	0.428571			6	1	7	0.714286			18	7	25	0.44			6	6	12	0			5	2	7	0.428571			6	1	7	0.714286			18	7	25	0.44			6	6	12	0
	11	9	20	0.1			9	7	16	0.125			14	10	24	0.166667			13	7	20	0.3			11	9	20	0.1			9	7	16	0.125			14	10	24	0.166667			13	7	20	0.3
	3	4	7	-0.142857			4	2	6	0.333333			21	8	29	0.448276			14	7	21	0.333333			3	4	7	-0.142857			4	2	6	0.333333			21	8	29	0.448276			14	7	21	0.333333
	5	5	10	0			9	2	11	0.636364			18	5	23	0.565217			20	8	28	0.428571			5	5	10	0			9	2	11	0.636364			18	5	23	0.565217			20	8	28	0.428571
	5	6	11	-0.0909091			17	3	20	0.7			5	5	10	0			13	8	21	0.238095			5	6	11	-0.0909091			17	3	20	0.7			5	5	10	0			13	8	21	0.238095
	3	4	7	-0.142857			10	2	12	0.666667									12	9	21	0.142857			3	4	7	-0.142857			10	2	12	0.666667									12	9	21	0.142857
	11	3	14	0.571429			3	1	4	0.5									12	7	19	0.263158			11	3	14	0.571429															12	7	19	0.263158
	11	11	22	0			5	4	9	0.111111									11	3	14	0.571429			11	11	22	0			5	4	9	0.111111									11	3	14	0.571429
	12	8	20	0.2			9	0	9	1									8	4	12	0.333333			12	8	20	0.2			9	0	9	1									8	4	12	0.333333
	18	4	22	0.636364			2	1	3	0.333333															18	4	22	0.636364
	4	4	8	0			3	0	3	1															4	4	8	0
	12	10	22	0.0909091			7	0	7	1															12	10	22	0.0909091			7	0	7	1
	17	5	22	0.545455			7	3	10	0.4															17	5	22	0.545455			7	3	10	0.4
							5	2	7	0.428571																					5	2	7	0.428571
							14	2	16	0.75																					14	2	16	0.75
							2	0	2	1
							5	8	13	-0.230769																					5	8	13	-0.230769
							9	1	10	0.8																					9	1	10	0.8
							4	3	7	0.142857																					4	3	7	0.142857
							9	1	10	0.8																					9	1	10	0.8
							13	5	18	0.444444																					13	5	18	0.444444
							7	5	12	0.166667																					7	5	12	0.166667
							8	0	8	1																					8	0	8	1
							12	1	13	0.846154																					12	1	13	0.846154
							16	2	18	0.777778																					16	2	18	0.777778
							3	5	8	-0.25																					3	5	8	-0.25
01_02_24	7	11	18	-0.222222		01_02_24	2	0	2	1		01_02_24	14	3	17	0.647059		01_02_24	9	1	10	0.8		01_02_24	7	11	18	-0.222222		01_02_24						01_02_24	14	3	17	0.647059		01_02_24	9	1	10	0.8
	17	9	26	0.307692			8	0	8	1			13	3	16	0.625			14	3	17	0.647059			17	9	26	0.307692			8	0	8	1			13	3	16	0.625			14	3	17	0.647059
	10	11	21	-0.047619			16	6	22	0.454545			12	2	14	0.714286			5	1	6	0.666667			10	11	21	-0.047619			16	6	22	0.454545			12	2	14	0.714286			5	1	6	0.666667
	9	16	25	-0.28			8	4	12	0.333333			14	6	20	0.4			18	3	21	0.714286			9	16	25	-0.28			8	4	12	0.333333			14	6	20	0.4			18	3	21	0.714286
	13	12	25	0.04			14	0	14	1			11	7	18	0.222222			24	2	26	0.846154			13	12	25	0.04			14	0	14	1			11	7	18	0.222222			24	2	26	0.846154
	13	8	21	0.238095			14	2	16	0.75			17	5	22	0.545455									13	8	21	0.238095			14	2	16	0.75			17	5	22	0.545455
	6	7	13	-0.0769231			14	3	17	0.647059			14	3	17	0.647059									6	7	13	-0.0769231			14	3	17	0.647059			14	3	17	0.647059
	7	9	16	-0.125			7	8	15	-0.0666667			12	10	22	0.0909091									7	9	16	-0.125			7	8	15	-0.0666667			12	10	22	0.0909091
	12	6	18	0.333333			12	4	16	0.5			19	10	29	0.310345									12	6	18	0.333333			12	4	16	0.5			19	10	29	0.310345
	6	3	9	0.333333			13	5	18	0.444444			15	6	21	0.428571									6	3	9	0.333333			13	5	18	0.444444			15	6	21	0.428571
	15	3	18	0.666667			12	5	17	0.411765			3	0	3	1									15	3	18	0.666667			12	5	17	0.411765
	1	7	8	-0.75			16	1	17	0.882353															1	7	8	-0.75			16	1	17	0.882353
	14	13	27	0.037037			12	5	17	0.411765															14	13	27	0.037037			12	5	17	0.411765
							19	0	19	1																					19	0	19	1
							5	7	12	-0.166667																					5	7	12	-0.166667
							16	6	22	0.454545																					16	6	22	0.454545
							13	9	22	0.181818																					13	9	22	0.181818
							13	3	16	0.625																					13	3	16	0.625
							15	2	17	0.764706																					15	2	17	0.764706
05_02_24	14	13	27	0.037037		05_02_24	10	0	10	1		05_02_24	13	4	17	0.529412		05_02_24	7	2	9	0.555556		05_02_24	14	13	27	0.037037		05_02_24	10	0	10	1		05_02_24	13	4	17	0.529412		05_02_24	7	2	9	0.555556
	15	9	24	0.25			5	5	10	0			19	3	22	0.727273			12	0	12	1			15	9	24	0.25			5	5	10	0			19	3	22	0.727273			12	0	12	1
	8	8	16	0			12	4	16	0.5			12	5	17	0.411765			5	2	7	0.428571			8	8	16	0			12	4	16	0.5			12	5	17	0.411765			5	2	7	0.428571
	12	14	26	-0.0769231			5	5	10	0			8	3	11	0.454545			18	16	34	0.0588235			12	14	26	-0.0769231			5	5	10	0			8	3	11	0.454545			18	16	34	0.0588235
	5	18	23	-0.565217			15	3	18	0.666667									14	3	17	0.647059			5	18	23	-0.565217			15	3	18	0.666667									14	3	17	0.647059
	10	6	16	0.25			7	1	8	0.75									9	6	15	0.2			10	6	16	0.25			7	1	8	0.75									9	6	15	0.2
	2	2	4	0			12	4	16	0.5																					12	4	16	0.5
	8	26	34	-0.529412			18	3	21	0.714286															8	26	34	-0.529412			18	3	21	0.714286
	15	7	22	0.363636			2	0	2	1															15	7	22	0.363636
	10	7	17	0.176471			15	1	16	0.875															10	7	17	0.176471			15	1	16	0.875
	17	16	33	0.030303			3	0	3	1															17	16	33	0.030303
	14	7	21	0.333333			8	5	13	0.230769															14	7	21	0.333333			8	5	13	0.230769
	16	8	24	0.333333			14	4	18	0.555556															16	8	24	0.333333			14	4	18	0.555556
	4	3	7	0.142857			7	2	9	0.555556															4	3	7	0.142857			7	2	9	0.555556
	11	4	15	0.466667			10	2	12	0.666667															11	4	15	0.466667			10	2	12	0.666667
	6	3	9	0.333333			8	1	9	0.777778															6	3	9	0.333333			8	1	9	0.777778
	1	4	5	-0.6			9	2	11	0.636364															1	4	5	-0.6			9	2	11	0.636364
05_02_24	14	13	27	0.037037		05_02_24	10	0	10	1		05_02_24	13	4	17	0.529412		05_02_24	7	2	9	0.555556
	15	9	24	0.25			5	5	10	0			19	3	22	0.727273			12	0	12	1
	8	8	16	0			12	4	16	0.5			12	5	17	0.411765			5	2	7	0.428571
	12	14	26	-0.0769231			5	5	10	0			8	3	11	0.454545			18	16	34	0.0588235
	5	18	23	-0.565217			15	3	18	0.666667									14	3	17	0.647059
	10	6	16	0.25			7	1	8	0.75									9	6	15	0.2
	2	2	4	0			12	4	16	0.5
	8	26	34	-0.529412			18	3	21	0.714286
	15	7	22	0.363636			2	0	2	1
	10	7	17	0.176471			15	1	16	0.875
	17	16	33	0.030303			3	0	3	1
	14	7	21	0.333333			8	5	13	0.230769
	16	8	24	0.333333			14	4	18	0.555556
	4	3	7	0.142857			7	2	9	0.555556
	11	4	15	0.466667			10	2	12	0.666667
	6	3	9	0.333333			8	1	9	0.777778
	1	4	5	-0.6			9	2	11	0.636364

## Sheet: 3G
All Points																		Threshold Points
UAS-Kir2.1, SS69674-Gal4						UAS-Kir2.1/+						SS69674-Gal4/+						UAS-Kir2.1, SS69674-Gal4							UAS-Kir2.1/+							SS69674-Gal4/+
Date	0.005	0.0125	Total	PI for softer media		Date	0.005	0.0125	Total	PI for softer media		Date	0.005	0.0125	Total	PI for softer media		Date	0.005	0.0125	Total	PI for softer media			Date	0.005	0.0125	Total	PI for softer media			Date	0.005	0.0125	Total	PI for softer media
17_07_24	9	3	12	0.5		17_07_24	27	8	35	0.542857								17_07_24	9	3	12	0.5			17_07_24	27	8	35	0.542857
	18	1	19	0.894737			23	3	26	0.769231									18	1	19	0.894737				23	3	26	0.769231
	7	1	8	0.75			19	2	21	0.809524									7	1	8	0.75				19	2	21	0.809524
	18	9	27	0.333333			7	0	7	1									18	9	27	0.333333				7	0	7	1
	7	8	15	-0.0666667			11	1	12	0.833333									7	8	15	-0.0666667				11	1	12	0.833333
	15	6	21	0.428571			24	3	27	0.777778									15	6	21	0.428571				24	3	27	0.777778
	15	10	25	0.2			25	1	26	0.923077									15	10	25	0.2				25	1	26	0.923077
	15	1	16	0.875			12	1	13	0.846154									15	1	16	0.875				12	1	13	0.846154
							27	1	28	0.928571																27	1	28	0.928571
							13	3	16	0.625																13	3	16	0.625
							22	6	28	0.571429																22	6	28	0.571429
							15	4	19	0.578947																15	4	19	0.578947
							22	0	22	1																22	0	22	1
							29	1	30	0.933333																29	1	30	0.933333
							19	5	24	0.583333																19	5	24	0.583333
							23	1	24	0.916667																23	1	24	0.916667
							27	0	27	1																27	0	27	1
19_07_24	17	18	35	-0.0285714		19_07_24	20	10	30	0.333333								19_07_24	17	18	35	-0.0285714			19_07_24	20	10	30	0.333333
	5	15	20	-0.5			25	7	32	0.5625									5	15	20	-0.5				25	7	32	0.5625
	8	15	23	-0.304348			17	13	30	0.133333									8	15	23	-0.304348				17	13	30	0.133333
	10	24	34	-0.411765			26	11	37	0.405405									10	24	34	-0.411765				26	11	37	0.405405
	18	16	34	0.0588235			23	13	36	0.277778									18	16	34	0.0588235				23	13	36	0.277778
	10	22	32	-0.375			23	9	32	0.4375									10	22	32	-0.375				23	9	32	0.4375
	14	15	29	-0.0344828			29	16	45	0.288889									14	15	29	-0.0344828				29	16	45	0.288889
	17	24	41	-0.170732			32	15	47	0.361702									17	24	41	-0.170732				32	15	47	0.361702
	6	17	23	-0.478261			22	7	29	0.517241									6	17	23	-0.478261				22	7	29	0.517241
							20	5	25	0.6																20	5	25	0.6
	10	13	23	-0.130435			29	15	44	0.318182									10	13	23	-0.130435				29	15	44	0.318182
	6	7	13	-0.0769231			12	6	18	0.333333									6	7	13	-0.0769231				12	6	18	0.333333
	10	11	21	-0.047619			33	3	36	0.833333									10	11	21	-0.047619				33	3	36	0.833333
	9	14	23	-0.217391			37	9	46	0.608696									9	14	23	-0.217391				37	9	46	0.608696
	14	19	33	-0.151515			24	12	36	0.333333									14	19	33	-0.151515				24	12	36	0.333333
	10	11	21	-0.047619															10	11	21	-0.047619
	15	16	31	-0.0322581															15	16	31	-0.0322581
	2	14	16	-0.75															2	14	16	-0.75
	20	8	28	0.428571															20	8	28	0.428571
	11	26	37	-0.405405															11	26	37	-0.405405
	13	12	25	0.04															13	12	25	0.04
	14	21	35	-0.2															14	21	35	-0.2
25_07_24	5	4	9	0.111111		25_07_24	14	9	23	0.217391		25_07_24	17	7	24	0.416667		25_07_24	5	4	9	0.111111			25_07_24	14	9	23	0.217391			25_07_24	17	7	24	0.416667
	14	14	28	0			11	21	32	-0.3125			17	2	19	0.789474			14	14	28	0				11	21	32	-0.3125				17	2	19	0.789474
	8	18	26	-0.384615			21	9	30	0.4			16	6	22	0.454545			8	18	26	-0.384615				21	9	30	0.4				16	6	22	0.454545
	4	13	17	-0.529412			17	10	27	0.259259			26	0	26	1			4	13	17	-0.529412				17	10	27	0.259259				26	0	26	1
	3	2	5	0.2			15	3	18	0.666667			18	1	19	0.894737			3	2	5	0.2				15	3	18	0.666667				18	1	19	0.894737
	19	3	22	0.727273			30	0	30	1			8	6	14	0.142857			19	3	22	0.727273				30	0	30	1				8	6	14	0.142857
	24	1	25	0.92			5	3	8	0.25			14	3	17	0.647059			24	1	25	0.92				5	3	8	0.25				14	3	17	0.647059
	7	16	23	-0.391304			16	11	27	0.185185			12	0	12	1			7	16	23	-0.391304				16	11	27	0.185185				12	0	12	1
	10	7	17	0.176471			29	1	30	0.933333			10	2	12	0.666667			10	7	17	0.176471				29	1	30	0.933333				10	2	12	0.666667
	6	14	20	-0.4			13	2	15	0.733333			20	1	21	0.904762			6	14	20	-0.4				13	2	15	0.733333				20	1	21	0.904762
	5	14	19	-0.473684			16	4	20	0.6									5	14	19	-0.473684				16	4	20	0.6
	10	5	15	0.333333			23	6	29	0.586207									10	5	15	0.333333				23	6	29	0.586207
29_07_24	25	3	28	0.785714		29_07_24	24	1	25	0.92		29_07_24	26	3	29	0.793103		29_07_24	25	3	28	0.785714			29_07_24	24	1	25	0.92			29_07_24	26	3	29	0.793103
	36	1	37	0.945946			27	9	36	0.5			27	1	28	0.928571			36	1	37	0.945946				27	9	36	0.5				27	1	28	0.928571
	31	6	37	0.675676			16	4	20	0.6			31	2	33	0.878788			31	6	37	0.675676				16	4	20	0.6				31	2	33	0.878788
	17	3	20	0.7			11	1	12	0.833333			7	1	8	0.75			17	3	20	0.7				11	1	12	0.833333				7	1	8	0.75
	17	3	20	0.7			18	3	21	0.714286			20	0	20	1			17	3	20	0.7				18	3	21	0.714286				20	0	20	1
	27	7	34	0.588235			24	0	24	1			28	1	29	0.931034			27	7	34	0.588235				24	0	24	1				28	1	29	0.931034
	23	11	34	0.352941			40	0	40	1									23	11	34	0.352941				40	0	40	1
	27	0	27	1			45	1	46	0.956522			19	1	20	0.9			27	0	27	1				45	1	46	0.956522				19	1	20	0.9
	13	2	15	0.733333			33	1	34	0.941176									13	2	15	0.733333				33	1	34	0.941176
	22	7	29	0.517241			7	1	8	0.75									22	7	29	0.517241				7	1	8	0.75
	12	9	21	0.142857			25	0	25	1									12	9	21	0.142857				25	0	25	1
	31	4	35	0.771429			35	1	36	0.944444									31	4	35	0.771429				35	1	36	0.944444
	19	2	21	0.809524			25	1	26	0.923077									19	2	21	0.809524				25	1	26	0.923077
	38	1	39	0.948718			16	1	17	0.882353									38	1	39	0.948718				16	1	17	0.882353
							33	0	33	1																33	0	33	1
							14	0	14	1																14	0	14	1
							28	4	32	0.75																28	4	32	0.75
							17	0	17	1																17	0	17	1
							27	0	27	1																27	0	27	1
							23	0	23	1																23	0	23	1
							23	3	26	0.769231																23	3	26	0.769231
							13	0	13	1																13	0	13	1
							6	0	6	1																6	0	6	1
							9	0	9	1																9	0	9	1
							27	0	27	1																27	0	27	1
							37	0	37	1																37	0	37	1
							23	8	31	0.483871																23	8	31	0.483871

## Sheet: 3H
	All Points																		Threshold Points
	UAS-Kir2.1, SS69602-Gal4						UAS-Kir2.1/+						SS69602-Gal4/+						UAS-Kir2.1, SS69602-Gal4							UAS-Kir2.1/+							SS69602-Gal4/+
	Date	0.005	0.0125	Total	PI for softer media		Date	0.005	0.0125	Total	PI for softer media		Date	0.005	0.0125	Total	PI for softer media		Date	0.005	0.0125	Total	PI for softer media			Date	0.005	0.0125	Total	PI for softer media			Date	0.005	0.0125	Total	PI for softer media
	17_07_24	12	1	13	0.846154		17_07_24	27	8	35	0.542857								17_07_24	12	1	13	0.846154			17_07_24	27	8	35	0.542857
		16	0	16	1			23	3	26	0.769231									16	0	16	1				23	3	26	0.769231
		8	4	12	0.333333			19	2	21	0.809524									8	4	12	0.333333				19	2	21	0.809524
		3	4	7	-0.142857			7	0	7	1									3	4	7	-0.142857				7	0	7	1
		11	6	17	0.294118			11	1	12	0.833333									11	6	17	0.294118				11	1	12	0.833333
								24	3	27	0.777778																24	3	27	0.777778
								25	1	26	0.923077																25	1	26	0.923077
								12	1	13	0.846154																12	1	13	0.846154
								27	1	28	0.928571																27	1	28	0.928571
								13	3	16	0.625																13	3	16	0.625
								22	6	28	0.571429																22	6	28	0.571429
								15	4	19	0.578947																15	4	19	0.578947
								22	0	22	1																22	0	22	1
								29	1	30	0.933333																29	1	30	0.933333
								19	5	24	0.583333																19	5	24	0.583333
								23	1	24	0.916667																23	1	24	0.916667
								27	0	27	1																27	0	27	1
	19_07_24	11	21	32	-0.3125		19_07_24	20	10	30	0.333333								19_07_24	11	21	32	-0.3125			19_07_24	20	10	30	0.333333
		6	12	18	-0.333333			25	7	32	0.5625									6	12	18	-0.333333				25	7	32	0.5625
		2	3	5	-0.2			17	13	30	0.133333									2	3	5	-0.2				17	13	30	0.133333
		9	10	19	-0.0526316			26	11	37	0.405405									9	10	19	-0.0526316				26	11	37	0.405405
		2	4	6	-0.333333			23	13	36	0.277778									2	4	6	-0.333333				23	13	36	0.277778
		5	4	9	0.111111			23	9	32	0.4375									5	4	9	0.111111				23	9	32	0.4375
		8	11	19	-0.157895			29	16	45	0.288889									8	11	19	-0.157895				29	16	45	0.288889
		18	17	35	0.0285714			32	15	47	0.361702									18	17	35	0.0285714				32	15	47	0.361702
		5	16	21	-0.52381			22	7	29	0.517241									5	16	21	-0.52381				22	7	29	0.517241
		16	11	27	0.185185			20	5	25	0.6									16	11	27	0.185185				20	5	25	0.6
		12	12	24	0			29	15	44	0.318182									12	12	24	0				29	15	44	0.318182
		13	7	20	0.3			12	6	18	0.333333									13	7	20	0.3				12	6	18	0.333333
		13	5	18	0.444444			33	3	36	0.833333									13	5	18	0.444444				33	3	36	0.833333
		2	6	8	-0.5			37	9	46	0.608696									2	6	8	-0.5				37	9	46	0.608696
		11	6	17	0.294118			24	12	36	0.333333									11	6	17	0.294118				24	12	36	0.333333
		29	20	49	0.183673															29	20	49	0.183673
		9	6	15	0.2															9	6	15	0.2
		16	16	32	0															16	16	32	0
		22	13	35	0.257143															22	13	35	0.257143
		4	3	7	0.142857															4	3	7	0.142857
		12	9	21	0.142857															12	9	21	0.142857
		12	11	23	0.0434783															12	11	23	0.0434783
		12	9	21	0.142857															12	9	21	0.142857
	25_07_24	3	3	6	0		25_07_24	14	9	23	0.217391		25_07_24	4	3	7	0.142857		25_07_24	3	3	6	0			25_07_24	14	9	23	0.217391			25_07_24	4	3	7	0.142857
		8	1	9	0.777778			11	21	32	-0.3125			5	1	6	0.666667			8	1	9	0.777778				11	21	32	-0.3125				5	1	6	0.666667
		2	1	3	0.333333			21	9	30	0.4			5	3	8	0.25			2	1	3	0.333333				21	9	30	0.4				5	3	8	0.25
		6	2	8	0.5			17	10	27	0.259259			6	4	10	0.2			6	2	8	0.5				17	10	27	0.259259				6	4	10	0.2
		4	7	11	-0.272727			15	3	18	0.666667			8	2	10	0.6			4	7	11	-0.272727				15	3	18	0.666667				8	2	10	0.6
		2	7	9	-0.555556			30	0	30	1			18	9	27	0.333333			2	7	9	-0.555556				30	0	30	1				18	9	27	0.333333
		10	2	12	0.666667			5	3	8	0.25			10	2	12	0.666667			10	2	12	0.666667				5	3	8	0.25				10	2	12	0.666667
		4	5	9	-0.111111			16	11	27	0.185185			16	1	17	0.882353			4	5	9	-0.111111				16	11	27	0.185185				16	1	17	0.882353
		3	6	9	-0.333333			29	1	30	0.933333			12	4	16	0.5			3	6	9	-0.333333				29	1	30	0.933333				12	4	16	0.5
		4	1	5	0.6			13	2	15	0.733333			12	2	14	0.714286			4	1	5	0.6				13	2	15	0.733333				12	2	14	0.714286
		8	5	13	0.230769			16	4	20	0.6			18	3	21	0.714286			8	5	13	0.230769				16	4	20	0.6				18	3	21	0.714286
		4	10	14	-0.428571			23	6	29	0.586207			17	6	23	0.478261			4	10	14	-0.428571				23	6	29	0.586207				17	6	23	0.478261
		9	11	20	-0.1									12	3	15	0.6			9	11	20	-0.1											12	3	15	0.6
														18	0	18	1																	18	0	18	1
														20	3	23	0.73913																	20	3	23	0.73913
														9	13	22	-0.181818																	9	13	22	-0.181818
														16	5	21	0.52381																	16	5	21	0.52381
	29_07_24	18	17	35	0.0285714		29_07_24	24	1	25	0.92		29_07_24						29_07_24	18	17	35	0.0285714			29_07_24	24	1	25	0.92			29_07_24
		31	8	39	0.589744			27	9	36	0.5			13	0	13	1			31	8	39	0.589744				27	9	36	0.5				13	0	13	1
		31	22	53	0.169811			16	4	20	0.6			18	0	18	1			31	22	53	0.169811				16	4	20	0.6				18	0	18	1
		24	1	25	0.92			11	1	12	0.833333			13	0	13	1			24	1	25	0.92				11	1	12	0.833333				13	0	13	1
		13	3	16	0.625			18	3	21	0.714286			21	1	22	0.909091			13	3	16	0.625				18	3	21	0.714286				21	1	22	0.909091
		18	11	29	0.241379			24	0	24	1			10	0	10	1			18	11	29	0.241379				24	0	24	1				10	0	10	1
		26	7	33	0.575758			40	0	40	1									26	7	33	0.575758				40	0	40	1
								45	1	46	0.956522																45	1	46	0.956522
								33	1	34	0.941176																33	1	34	0.941176
								7	1	8	0.75																7	1	8	0.75
								25	0	25	1																25	0	25	1
								35	1	36	0.944444																35	1	36	0.944444
								25	1	26	0.923077																25	1	26	0.923077
								16	1	17	0.882353																16	1	17	0.882353
								33	0	33	1																33	0	33	1
								14	0	14	1																14	0	14	1
								28	4	32	0.75																28	4	32	0.75
								17	0	17	1																17	0	17	1
								27	0	27	1																27	0	27	1
								23	0	23	1																23	0	23	1
								23	3	26	0.769231																23	3	26	0.769231
								13	0	13	1																13	0	13	1
								6	0	6	1																6	0	6	1
								9	0	9	1																9	0	9	1
								27	0	27	1																27	0	27	1
								37	0	37	1																37	0	37	1
								23	8	31	0.483871																23	8	31	0.483871
	05_08_24						05_08_24	12	17	29	-0.172414		05_08_24	16	10	26	0.230769		05_08_24							05_08_24	12	17	29	-0.172414			05_08_24	16	10	26	0.230769
		0	6	6	-1			25	14	39	0.282051			27	14	41	0.317073			0	6	6	-1				25	14	39	0.282051				27	14	41	0.317073
		24	1	25	0.92			9	13	22	-0.181818			15	13	28	0.0714286			24	1	25	0.92				9	13	22	-0.181818				15	13	28	0.0714286
		6	9	15	-0.2			8	9	17	-0.0588235			20	29	49	-0.183673			6	9	15	-0.2				8	9	17	-0.0588235				20	29	49	-0.183673
		5	9	14	-0.285714			14	7	21	0.333333			20	5	25	0.6			5	9	14	-0.285714				14	7	21	0.333333				20	5	25	0.6
		5	6	11	-0.0909091			18	3	21	0.714286			27	17	44	0.227273			5	6	11	-0.0909091				18	3	21	0.714286				27	17	44	0.227273
		14	10	24	0.166667			17	4	21	0.619048									14	10	24	0.166667				17	4	21	0.619048
		5	9	14	-0.285714			10	2	12	0.666667									5	9	14	-0.285714				10	2	12	0.666667
		7	7	14	0			17	11	28	0.214286									7	7	14	0				17	11	28	0.214286
		4	3	7	0.142857			9	9	18	0									4	3	7	0.142857				9	9	18	0
		5	2	7	0.428571															5	2	7	0.428571
	12_05_25						12_05_25	11	1	12	0.833333		12_05_25	5	2	7	0.428571		12_05_25							12_05_25	11	1	12	0.833333			12_05_25	5	2	7	0.428571
		0	5	5	-1			8	8	16	0			8	1	9	0.777778			0	5	5	-1				8	8	16	0				8	1	9	0.777778
		5	0	5	1			11	1	12	0.833333			5	0	5	1			5	0	5	1				11	1	12	0.833333				5	0	5	1
								15	2	17	0.764706			3	8	11	-0.454545										15	2	17	0.764706				3	8	11	-0.454545
								11	3	14	0.571429			13	0	13	1										11	3	14	0.571429				13	0	13	1
								4	9	13	-0.384615			5	6	11	-0.0909091										4	9	13	-0.384615				5	6	11	-0.0909091
								20	0	20	1			12	0	12	1										20	0	20	1				12	0	12	1
								22	3	25	0.76			8	1	9	0.777778										22	3	25	0.76				8	1	9	0.777778
								5	4	9	0.111111			5	8	13	-0.230769										5	4	9	0.111111				5	8	13	-0.230769
								9	2	11	0.636364			7	2	9	0.555556										9	2	11	0.636364				7	2	9	0.555556
								13	10	23	0.130435																13	10	23	0.130435
