# Supplementary material for: The TRP-channel painless mediates substrate stiffness sensing in the legs during Drosophila oviposition
Source: PLoS Genet. 2025 Dec 29;21(12):e1011980. doi: 10.1371/journal.pgen.1011980 (PMC12768414; doi:10.1371/journal.pgen.1011980)
Supplement: S5 File — (ZIP) [file pgen.1011980.s019.zip › Supplemental File SS5/behavioral data Fig 1.xlsx]

## Sheet: 1B
	white [lab+]						white [lab-]
	Date	0.0025	0.0075	Total	PI for the softer side		Date	0.0025	0.0075	Total	PI for the softer side
	7/13/2016	24	1	25	0.92		7/13/2016	30	0	30	1
		20	1	21	0.904762			26	0	26	1
	7/20/2016	24	1	25	0.92		7/20/2016	10	1	11	0.818182
		20	2	22	0.818182			13	2	15	0.733333
	7/21/2016	21	0	21	1		7/21/2016	12	1	13	0.846154
		23	4	27	0.703704			13	3	16	0.625
	7/22/2016	20	1	21	0.904762		7/22/2016	20	0	20	1
		24	1	25	0.92			13	0	13	1
	6/27/2016	20	1	21	0.904762		6/27/2016	20	0	20	1
		13	2	15	0.733333			13	0	13	1

## Sheet: 1C
	white [tarsi+]						white [tarsi-]
	Date	0.0025	0.0075	Total	PI for the softer side		Date	0.0025	0.0075	Total	PI for the softer side
	9/21/2017	50	3	53	0.886792		9/21/2017	32	16	48	0.333333
		102	2	104	0.961538			43	17	60	0.433333
	9/27/2017	28	6	34	0.647059		9/27/2017	16	2	18	0.777778
		29	0	29	1			6	6	12	0
		34	2	36	0.888889			11	3	14	0.571429
	9/28/2017	25	6	31	0.612903		9/28/2017	12	3	15	0.6
		33	2	35	0.885714			20	4	24	0.666667
		28	4	32	0.75			16	3	19	0.684211

## Sheet: 1D
	white						pain[EP2451]						piezo[KO]
	Date	0.0025	0.0075	Total	Oviposition Index for softer side		Date	0.0025	0.0075	Total	Oviposition Index for softer side		Date	0.0025	0.0075	Total	Oviposition Index for softer side
	2015-09-09	82	7	89	0.842697		2015-09-09	36	9	45	0.6		2015-09-09	79	17	96	0.645833
		74	3	77	0.922078			28	9	37	0.513514			37	8	45	0.644444
	2015-10-09	156	3	159	0.962264		2015-10-09	25	6	31	0.612903		2015-10-09	47	5	52	0.807692
		171	5	176	0.943182			59	7	66	0.787879			42	5	47	0.787234
		109	4	113	0.929204			31	7	38	0.631579			82	9	91	0.802198
	9/16/2015	105	10	115	0.826087		9/16/2015	61	33	94	0.297872		9/16/2015	100	1	101	0.980198
		84	21	105	0.6			108	43	151	0.430464			167	11	178	0.876404
	9/17/2015	76	8	84	0.809524		9/17/2015	142	53	195	0.45641		9/17/2015	73	7	80	0.825
		118	36	154	0.532468			96	78	174	0.103448			139	4	143	0.944056
	white						ppkM						nan36a
	Date	0.0025	0.0075	Total	Oviposition Index for softer side		Date	0.0025	0.0075	Total	Oviposition Index for softer side		Date	0.0025	0.0075	Total	Oviposition Index for softer side
	9/30/2015	136	12	148	0.837838		9/30/2015	290	15	305	0.901639		1/15/2016	65	16	81	0.604938
		152	24	176	0.727273			199	12	211	0.886256			55	22	77	0.428571
		147	22	169	0.739645			304	13	317	0.917981		1/19/2016	100	24	124	0.612903
	2015-01-10	60	18	78	0.538462		2015-01-10	132	27	159	0.660377			105	23	128	0.640625
		76	36	112	0.357143			118	24	142	0.661972		1/20/2016	192	10	202	0.90099
		98	23	121	0.619835			310	55	365	0.69863			185	12	197	0.878173
	2015-06-10	170	36	206	0.650485		2015-06-10	321	35	356	0.803371		1/21/2015	218	11	229	0.90393
		90	8	98	0.836735			250	18	268	0.865672			325	11	336	0.934524
		125	9	134	0.865672			159	20	179	0.776536
	white						nompA
	Date	0.0025	0.0075	Total	Oviposition Index for softer side		Date	0.0025	0.0075	Total	Oviposition Index for softer side
	2015-10-12	52	3	55	0.890909		2015-10-12	33	3	36	0.833333
		67	16	83	0.614458			12	0	12	1
	12/15/2015	41	8	49	0.673469		12/15/2015	87	1	88	0.977273
		91	14	105	0.733333			14	0	14	1

## Sheet: 1E
	white						pain-Gal4						pain[EP2251]						pain[EP2451]
	Date	0.0025	0.0075	Total	Oviposition Index for softer side		Date	0.0025	0.0075	Total	Oviposition Index for softer side		Date	0.0025	0.0075	Total	Oviposition Index for softer side		Date	0.0025	0.0075	Total	Oviposition Index for softer side
	5/20/2016	166	21	187	0.775401		5/20/2016	309	4	313	0.974441		5/20/2016	49	7	56	0.75		5/20/2016	268	40	308	0.74026
		157	7	164	0.914634			403	15	418	0.92823			29	11	40	0.45			179	36	215	0.665116
		148	17	165	0.793939			413	10	423	0.952719			40	8	48	0.666667			210	68	278	0.510791
	5/21/2016	306	16	322	0.900621		5/21/2016	286	16	302	0.89404		5/21/2016	42	30	72	0.166667		5/21/2016	96	22	118	0.627119
		122	4	126	0.936508			194	7	201	0.930348			47	13	60	0.566667			199	19	218	0.825688
		224	6	230	0.947826			334	13	347	0.925072			73	16	89	0.640449			97	22	119	0.630252
	5/24/2016	150	3	153	0.960784		5/24/2016	327	9	336	0.946429		5/24/2016	35	17	52	0.346154		5/24/2016	70	14	84	0.666667
		188	6	194	0.938144			223	0	223	1			42	9	51	0.647059			52	23	75	0.386667
		155	20	175	0.771429			264	0	264	1			44	9	53	0.660377			82	10	92	0.782609
	5/25/2016	118	4	122	0.934426		5/25/2016	396	1	397	0.994962		5/25/2016	37	9	46	0.608696		5/25/2016	103	17	120	0.716667
		151	11	162	0.864198			242	4	246	0.96748			48	13	61	0.57377			39	6	45	0.733333
		112	7	119	0.882353			342	1	343	0.994169			36	21	57	0.263158			87	18	105	0.657143

## Sheet: 1F
All data points																																				Threshold data points
Date	0.005	0.005	PI for 0.5%	Total Egg Count		Date	0.005	0.0075	PI for 0.5%	Total Egg Count		Date	0.005	0.01	PI for 0.5%	Total Egg Count		Date	0.005	0.0125	PI for 0.5%	Total Egg Count		Date	0.005	0.015	PI for 0.5%	Total Egg Count		Date	0.005	0.02	PI for 0.5%	Total Egg Count		Date	0.005	0.005	PI for 0.5%	Total Egg Count		Date	0.005	0.0075	PI for 0.5%	Total Egg Count		Date	0.005
190716	0	1	-1	1		190721	17	21	-0.105263	38		190713	24	13	0.297297	37		190722	24	9	0.454545	33		190807	#REF!	0	#REF!	#REF!		190808	11	0	1	11		190716	1	25	-0.923077	26		190721	17	21	-0.105263	38		190713	24
190716	1	25	-0.923077	26		190721	0	0	#DIV/0!	0		190713	33	3	0.833333	36		190722	16	13	0.103448	29		190807	14	7	0.333333	21		190808	9	0	1	9		190716	2	19	-0.809524	21		190721						190713	33
190716	2	19	-0.809524	21		190721	0	0	#DIV/0!	0		190713	21	14	0.2	35		190722	9	17	-0.307692	26		190807	13	0	1	13		190808	1	0	1	1		190716	3	15	-0.666667	18		190721						190713	21
190716	3	15	-0.666667	18		190721	0	0	#DIV/0!	0		190713	23	6	0.586207	29		190722	15	11	0.153846	26		190807	0	0	#DIV/0!	0		190808	19	4	0.652174	23		190716	8	33	-0.609756	41		190721						190713	23
190716	8	33	-0.609756	41		190721	0	0	#DIV/0!	0		190713	25	3	0.785714	28		190722	11	10	0.047619	21		190807	6	1	0.714286	7		190808	2	0	1	2		190716	9	22	-0.419355	31		190721						190713	25
190716	9	22	-0.419355	31		190721	6	0	1	6		190713	15	12	0.111111	27		190722	20	0	1	20		190807	2	0	1	2		190808	32	1	0.939394	33		190716	5	12	-0.411765	17		190721	6	0	1	6		190713	15
190716	5	12	-0.411765	17		190721	3	0	1	3		190713	9	17	-0.307692	26		190722	10	0	1	10		190807	0	0	#DIV/0!	0		190808	1	0	1	1		190716	7	16	-0.391304	23		190721						190713	9
190716	7	16	-0.391304	23		190721	1	0	1	1		190713	9	16	-0.28	25		190722	7	1	0.75	8		190807	0	0	#DIV/0!	0		190808	0	0	#DIV/0!	0		190716	6	12	-0.333333	18		190721						190713	9
190716	6	12	-0.333333	18		190721	1	0	1	1		190713	17	8	0.36	25		190722	6	1	0.714286	7		190807	19	3	0.727273	22		190808	6	9	-0.2	15		190716	4	8	-0.333333	12		190721						190713	17
190716	4	8	-0.333333	12		190721	1	0	1	1		190713	8	16	-0.333333	24		190722	7	0	1	7		190807	5	4	0.111111	9		190808	3	7	-0.4	10		190716	10	19	-0.310345	29		190721						190713	8
190716	10	19	-0.310345	29		190721	17	2	0.789474	19		190713	14	9	0.217391	23		190722	5	0	1	5		190807	0	0	#DIV/0!	0		190808	3	19	-0.727273	22		190716	10	19	-0.310345	29		190721	17	2	0.789474	19		190713	14
190716	10	19	-0.310345	29		190721	17	4	0.619048	21		190713	15	8	0.304348	23		190722	0	1	-1	1		190807	0	0	#DIV/0!	0		190808	11	10	0.047619	21		190716	7	13	-0.3	20		190721	17	4	0.619048	21		190713	15
190716	7	13	-0.3	20		190721	4	1	0.6	5		190713	16	7	0.391304	23		190722	0	0	#DIV/0!	0		190807	13	1	0.857143	14		190808	6	0	1	6		190716	6	11	-0.294118	17		190721						190713	16
190716	6	11	-0.294118	17		190721	12	3	0.6	15		190713	11	11	0	22		190722	0	0	#DIV/0!	0		190807	3	0	1	3		190808	16	0	1	16		190716	5	9	-0.285714	14		190721	12	3	0.6	15		190713	11
190716	5	9	-0.285714	14		190721	11	3	0.571429	14		190713	12	9	0.142857	21		190722	0	0	#DIV/0!	0		190807	21	1	0.909091	22		190808	5	2	0.428571	7		190716	9	16	-0.28	25		190721	11	3	0.571429	14		190713	12
190716	9	16	-0.28	25		190721	18	7	0.44	25		190713	11	9	0.1	20		190722	0	0	#DIV/0!	0		190807	0	0	#DIV/0!	0		190808	8	6	0.142857	14		190716	8	14	-0.272727	22		190721	18	7	0.44	25		190713	11
190716	8	14	-0.272727	22		190721	5	2	0.428571	7		190713	14	4	0.555556	18		190722	0	0	#DIV/0!	0		190807	0	1	-1	1		190808	3	5	-0.25	8		190716	6	10	-0.25	16		190721	5	2	0.428571	7		190713	14
190716	6	10	-0.25	16		190721	22	9	0.419355	31		190713	9	7	0.125	16		190722	0	0	#DIV/0!	0		190807	0	0	#DIV/0!	0		190808	14	5	0.473684	19		190716	11	18	-0.241379	29		190721	22	9	0.419355	31		190713	9
190716	11	18	-0.241379	29		190721	7	3	0.4	10		190713	10	6	0.25	16		190722	0	0	#DIV/0!	0		190807	0	0	#DIV/0!	0		190808	11	2	0.692308	13		190716	10	16	-0.230769	26		190721	7	3	0.4	10		190713	10
190716	10	16	-0.230769	26		190721	14	7	0.333333	21		190713	11	5	0.375	16		190722	0	0	#DIV/0!	0		190807	23	2	0.84	25		190808	18	6	0.5	24		190716	12	19	-0.225806	31		190721	14	7	0.333333	21		190713	11
190716	12	19	-0.225806	31		190721	14	7	0.333333	21		190713	8	7	0.0666667	15		190722	0	0	#DIV/0!	0		190807	7	0	1	7		190808	29	1	0.933333	30		190716	16	25	-0.219512	41		190721	14	7	0.333333	21		190713	8
190716	16	25	-0.219512	41		190721	12	7	0.263158	19		190713	15	0	1	15		190722	0	0	#DIV/0!	0		190807	0	0	#DIV/0!	0		190808	21	0	1	21		190716	15	23	-0.210526	38		190721	12	7	0.263158	19		190713	15
190717	15	23	-0.210526	38		190721	15	9	0.25	24		190713	9	5	0.285714	14		190722	0	0	#DIV/0!	0		190807	7	0	1	7		190808	11	0	1	11		190717	12	18	-0.2	30		190721	15	9	0.25	24		190713	9
190717	12	18	-0.2	30		190721	13	8	0.238095	21		190713	6	7	-0.0769231	13		190722	0	0	#DIV/0!	0		190807	0	0	#DIV/0!	0		190808	15	0	1	15		190717	8	12	-0.2	20		190721	13	8	0.238095	21		190713	6
190717	8	12	-0.2	20		190721	11	7	0.222222	18		190713	9	3	0.5	12		190716	37	1	0.947368	38		190807	0	0	#DIV/0!	0		190808	13	0	1	13		190717	11	16	-0.185185	27		190721	11	7	0.222222	18		190713	9
190717	11	16	-0.185185	27		190721	12	8	0.2	20		190713	11	0	1	11		190716	25	9	0.470588	34		190807	16	0	1	16		190808	10	0	1	10		190717	9	13	-0.181818	22		190721	12	8	0.2	20		190713	11
190717	9	13	-0.181818	22		190721	15	10	0.2	25		190713	5	5	0	10		190716	31	0	1	31		190807	2	1	0.333333	3		190808	17	0	1	17		190717	10	14	-0.166667	24		190721	15	10	0.2	25		190713	5
190717	10	14	-0.166667	24		190721	7	5	0.166667	12		190713	6	4	0.2	10		190716	30	0	1	30		190807	0	0	#DIV/0!	0		190808	14	0	1	14		190717	5	7	-0.166667	12		190721	7	5	0.166667	12		190713	6
190717	5	7	-0.166667	12		190721	7	5	0.166667	12		190713	6	4	0.2	10		190716	27	0	1	27		190807	23	1	0.916667	24		190808	9	3	0.5	12		190717	8	11	-0.157895	19		190721	7	5	0.166667	12		190713	6
190717	8	11	-0.157895	19		190721	9	7	0.125	16		190713	6	3	0.333333	9		190716	25	0	1	25		190807	0	0	#DIV/0!	0		190808	9	16	-0.28	25		190717	8	11	-0.157895	19		190721	9	7	0.125	16		190713	6
190717	8	11	-0.157895	19		190721	9	7	0.125	16		190713	4	4	0	8		190716	25	0	1	25		190807	0	0	#DIV/0!	0		190808	1	0	1	1		190717	11	15	-0.153846	26		190721	9	7	0.125	16		190713	4
190717	11	15	-0.153846	26		190721	5	4	0.111111	9		190713	7	1	0.75	8		190716	23	1	0.916667	24		190807	0	0	#DIV/0!	0		190808	16	7	0.391304	23		190717	6	8	-0.142857	14		190721	5	4	0.111111	9		190713	7
190717	6	8	-0.142857	14		190721	5	4	0.111111	9		190713	7	1	0.75	8		190716	14	9	0.217391	23		190807	3	0	1	3		190808	2	1	0.333333	3		190717	3	4	-0.142857	7		190721	5	4	0.111111	9		190713	7
190717	3	4	-0.142857	7		190721	6	5	0.0909091	11		190713	7	0	1	7		190716	20	0	1	20		190807	1	0	1	1		190808	0	0	#DIV/0!	0		190717	11	14	-0.12	25		190721	6	5	0.0909091	11		190713	7
190717	11	14	-0.12	25		190721	8	7	0.0666667	15		190713	0	6	-1	6		190716	19	0	1	19		190807	0	0	#DIV/0!	0		190808	16	3	0.684211	19		190717	8	10	-0.111111	18		190721	8	7	0.0666667	15		190713	0
190717	8	10	-0.111111	18		190721	9	8	0.0588235	17		190713	6	0	1	6		190716	19	0	1	19		190807	0	0	#DIV/0!	0		190808	20	0	1	20		190717	14	16	-0.0666667	30		190721	9	8	0.0588235	17		190713	6
190717	14	16	-0.0666667	30		190721	14	14	0	28		190713	4	1	0.6	5		190716	19	0	1	19		190807	6	1	0.714286	7		190808	18	1	0.894737	19		190717	10	11	-0.047619	21		190721	14	14	0	28		190713	4
190717	10	11	-0.047619	21		190721	11	11	0	22		190713	5	0	1	5		190716	17	1	0.888889	18		190807	0	0	#DIV/0!	0		190808	21	0	1	21		190717	10	11	-0.047619	21		190721	11	11	0	22		190713	5
190717	10	11	-0.047619	21		190721	10	11	-0.047619	21		190713	3	1	0.5	4		190716	17	1	0.888889	18		190807	0	0	#DIV/0!	0		190808	19	0	1	19		190717	13	14	-0.037037	27		190721	10	11	-0.047619	21		190713
190717	13	14	-0.037037	27		190721	10	11	-0.047619	21		190713	2	1	0.333333	3		190716	17	0	1	17		190807	7	7	0	14		190808	20	1	0.904762	21		190717	14	15	-0.0344828	29		190721	10	11	-0.047619	21		190713
190717	14	15	-0.0344828	29		190721	9	10	-0.0526316	19		190713	3	0	1	3		190716	12	5	0.411765	17		190807	2	3	-0.2	5		190808	12	0	1	12		190717	16	17	-0.030303	33		190721	9	10	-0.0526316	19		190713
190717	16	17	-0.030303	33		190721	15	19	-0.117647	34		190713	1	0	1	1		190716	16	0	1	16		190807	0	0	#DIV/0!	0		190808	0	0	#DIV/0!	0		190717	11	11	0	22		190721	15	19	-0.117647	34		190713
190717	11	11	0	22		190721	14	18	-0.125	32		190713	1	0	1	1		190716	12	1	0.846154	13		190807	0	0	#DIV/0!	0		190808	18	5	0.565217	23		190717	11	11	0	22		190721	14	18	-0.125	32		190713
190717	11	11	0	22		190721	5	7	-0.166667	12		190713	0	0	#DIV/0!	0		190716	13	0	1	13		190807	0	0	#DIV/0!	0		190808	17	3	0.7	20		190717	5	5	0	10		190721	5	7	-0.166667	12		190713
190717	5	5	0	10		190721	5	7	-0.166667	12		190713	0	0	#DIV/0!	0		190716	11	0	1	11		190807	6	0	1	6		190808	0	0	#DIV/0!	0		190717						190721	5	7	-0.166667	12		190713
190717	1	1	0	2		190721	9	13	-0.181818	22		190713	0	0	#DIV/0!	0		190716	9	1	0.8	10		190807	0	0	#DIV/0!	0		190808	21	9	0.4	30		190717	14	14	0	28		190721	9	13	-0.181818	22		190713
190717	14	14	0	28		190721	13	19	-0.1875	32		190713	0	0	#DIV/0!	0		190716	3	0	1	3		190807	3	0	1	3		190808	11	4	0.466667	15		190717	11	11	0	22		190721	13	19	-0.1875	32		190713
190717	11	11	0	22		190721	10	15	-0.2	25		190713	0	0	#DIV/0!	0		190717	31	2	0.878788	33		190807	0	0	#DIV/0!	0		190808	4	2	0.333333	6		190717	10	10	0	20		190721	10	15	-0.2	25		190713
190721	10	10	0	20		190721	8	12	-0.2	20		190713	0	0	#DIV/0!	0		190717	29	2	0.870968	31		190807	0	0	#DIV/0!	0		190808	14	5	0.473684	19		190721	14	13	0.037037	27		190721	8	12	-0.2	20		190713
190721	14	13	0.037037	27		190721	11	17	-0.214286	28		190713	0	0	#DIV/0!	0		190717	27	3	0.8	30		190807	0	0	#DIV/0!	0		190808	13	0	1	13		190721	23	21	0.0454545	44		190721	11	17	-0.214286	28		190713
190721	23	21	0.0454545	44		190721	7	11	-0.222222	18		190713	0	0	#DIV/0!	0		190717	27	3	0.8	30		190807	5	0	1	5		190808	0	0	#DIV/0!	0		190721	17	15	0.0625	32		190721	7	11	-0.222222	18		190713
190721	17	15	0.0625	32		190721	4	7	-0.272727	11		190713	0	0	#DIV/0!	0		190717	27	1	0.928571	28		190807	14	0	1	14		190808	2	0	1	2		190721	8	7	0.0666667	15		190721	4	7	-0.272727	11		190713
190721	8	7	0.0666667	15		190721	5	9	-0.285714	14		190713	0	0	#DIV/0!	0		190717	27	0	1	27		190807	0	0	#DIV/0!	0		190808	0	0	#DIV/0!	0		190721	13	11	0.0833333	24		190721	5	9	-0.285714	14		190713
190721	13	11	0.0833333	24		190721	7	13	-0.3	20		190713	0	0	#DIV/0!	0		190717	26	1	0.925926	27		190807	0	0	#DIV/0!	0		190808	25	0	1	25		190721	13	11	0.0833333	24		190721	7	13	-0.3	20		190713
190721	13	11	0.0833333	24		190721	5	10	-0.333333	15		190713	0	0	#DIV/0!	0		190717	27	0	1	27		190807	0	0	#DIV/0!	0		190808	0	0	#DIV/0!	0		190721	17	14	0.0967742	31		190721	5	10	-0.333333	15		190713
190721	17	14	0.0967742	31		190721	4	8	-0.333333	12		190713	0	0	#DIV/0!	0		190717	25	1	0.923077	26		190807	0	0	#DIV/0!	0		190808	13	5	0.444444	18		190721	16	12	0.142857	28		190721	4	8	-0.333333	12		190713
190721	16	12	0.142857	28		190721	3	7	-0.4	10								190717	26	0	1	26								190808	0	0	#DIV/0!	0		190721	20	14	0.176471	34		190721	3	7	-0.4	10
190721	20	14	0.176471	34		190721	5	13	-0.444444	18								190717	25	1	0.923077	26								190808	7	4	0.272727	11		190721	16	11	0.185185	27		190721	5	13	-0.444444	18
190721	16	11	0.185185	27		190721	9	24	-0.454545	33								190717	24	2	0.846154	26								190808	12	0	1	12		190721	15	10	0.2	25		190721	9	24	-0.454545	33
190721	15	10	0.2	25		190721	7	20	-0.481481	27								190717	24	2	0.846154	26								190808	13	3	0.625	16		190721	3	2	0.2	5		190721	7	20	-0.481481	27
190721	3	2	0.2	5		190721	4	16	-0.6	20								190717	24	0	1	24								190808	10	5	0.333333	15		190721	18	12	0.2	30		190721	4	16	-0.6	20
190721	18	12	0.2	30		190721	3	15	-0.666667	18								190717	23	0	1	23								190808	4	2	0.333333	6		190721	6	4	0.2	10		190721	3	15	-0.666667	18
190721	6	4	0.2	10														190717	22	1	0.913043	23								190808	0	0	#DIV/0!	0		190721	18	11	0.241379	29
190721	18	11	0.241379	29														190717	22	1	0.913043	23								190808	0	0	#DIV/0!	0		190721	12	7	0.263158	19
190721	12	7	0.263158	19														190717	20	2	0.818182	22								190808	22	0	1	22		190721	9	5	0.285714	14
190721	9	5	0.285714	14														190717	18	4	0.636364	22								190808	15	0	1	15		190721	15	8	0.304348	23
190721	15	8	0.304348	23														190717	21	0	1	21								190808	0	0	#DIV/0!	0		190721	17	9	0.307692	26
190721	17	9	0.307692	26														190717	18	2	0.8	20								190808	9	0	1	9		190721	12	6	0.333333	18
190721	12	6	0.333333	18														190717	20	0	1	20								190808	4	0	1	4		190721	8	4	0.333333	12
190721	8	4	0.333333	12														190717	18	1	0.894737	19								190808	0	0	#DIV/0!	0		190721	8	4	0.333333	12
190721	8	4	0.333333	12														190717	18	1	0.894737	19								190808	12	1	0.846154	13		190721	16	7	0.391304	23
190721	16	7	0.391304	23														190717	18	1	0.894737	19								190808	16	2	0.777778	18		190721	16	6	0.454545	22
190721	16	6	0.454545	22														190717	15	0	1	15								190808	1	0	1	1		190721	18	6	0.5	24
190721	18	6	0.5	24														190717	14	0	1	14								190808	14	0	1	14		190721	16	5	0.52381	21
190721	16	5	0.52381	21														190717	10	0	1	10								190808	4	0	1	4		190721	13	3	0.625	16
190721	13	3	0.625	16														190717	8	0	1	8								190808	1	0	1	1		190721	9	1	0.8	10
190721	9	1	0.8	10														190717	1	0	1	1								190808	0	0	#DIV/0!	0		190721
190721	1	0	1	1														190717	0	0	#DIV/0!	0														190721
190721	0	0	#DIV/0!	0														190721	29	1	0.933333	30														190721
190721	0	0	#DIV/0!	0														190721	22	6	0.571429	28														190721
																		190721	25	3	0.785714	28
																		190721	20	7	0.481481	27
																		190721	14	11	0.12	25
																		190721	22	1	0.913043	23
																		190721	15	6	0.428571	21
																		190721	20	1	0.904762	21
																		190721	16	0	1	16
																		190721	8	7	0.0666667	15
																		190721	12	2	0.714286	14
																		190721	7	6	0.0769231	13
																		190721	8	2	0.6	10
																		190721	10	0	1	10
																		190721	3	1	0.5	4
[truncated: 30 more columns]

## Sheet: 1G
All data points																								Threshold points
w1118						pain EP [2251]						pain EP [2451]						dTrPA						w1118						pain EP [2251]						pain EP [2451]						dTrPA
Date	0.005	0.0125	Total	PI for softer media		Date	0.005	0.0125	Total	PI for softer media		Date	0.005	0.0125	Total	PI for softer media		Date	0.005	0.0125	Total	PI for softer media		Date	0.005	0.0125	Total	PI for softer media		Date	0.005	0.0125	Total	PI for softer media		Date	0.005	0.0125	Total	PI for softer media		Date	0.005	0.0125	Total	PI for softer media
						17_07_24	3	0	3	1								17_07_24	4	1	5	0.6								17_07_24												17_07_24	4	1	5	0.6
							5	5	10	0									2	0	2	1									5	5	10	0
							6	2	8	0.5									10	2	12	0.666667									6	2	8	0.5									10	2	12	0.666667
							6	0	6	1									5	0	5	1									6	0	6	1									5	0	5	1
							5	2	7	0.428571									4	0	4	1									5	2	7	0.428571
							4	0	4	1									4	0	4	1
							3	2	5	0.2									6	1	7	0.714286									3	2	5	0.2									6	1	7	0.714286
							2	3	5	-0.2								-	6	3	9	0.333333									2	3	5	-0.2								-	6	3	9	0.333333
																			2	0	2	1
																			5	0	5	1																					5	0	5	1
																			3	0	3	1
02_08_24	4	1	5	0.6		02_08_24	9	2	11	0.636364		02_08_24	9	2	11	0.636364		02_08_24	5	1	6	0.666667		02_08_24	4	1	5	0.6		02_08_24	9	2	11	0.636364		02_08_24	9	2	11	0.636364		02_08_24	5	1	6	0.666667
	7	0	7	1			1	2	3	-0.333333			8	2	10	0.6			3	3	6	0			7	0	7	1									8	2	10	0.6			3	3	6	0
	6	0	6	1			1	2	3	-0.333333			14	0	14	1			3	9	12	-0.5			6	0	6	1									14	0	14	1			3	9	12	-0.5
	4	5	9	-0.111111			3	1	4	0.5			5	2	7	0.428571			4	0	4	1			4	5	9	-0.111111									5	2	7	0.428571
	13	3	16	0.625			2	2	4	0			6	5	11	0.0909091			10	2	12	0.666667			13	3	16	0.625									6	5	11	0.0909091			10	2	12	0.666667
	4	0	4	1			7	0	7	1			1	1	2	0			6	1	7	0.714286									7	0	7	1									6	1	7	0.714286
	5	1	6	0.666667			5	1	6	0.666667			12	2	14	0.714286			3	0	3	1			5	1	6	0.666667			5	1	6	0.666667			12	2	14	0.714286
	4	0	4	1			15	5	20	0.5			4	0	4	1			3	0	3	1									15	5	20	0.5
	5	0	5	1			17	2	19	0.789474			7	1	8	0.75			0	3	3	-1			5	0	5	1			17	2	19	0.789474			7	1	8	0.75
	5	0	5	1			11	1	12	0.833333			2	1					10	0	10	1			5	0	5	1			11	1	12	0.833333									10	0	10	1
	5	0	5	1			9	5	14	0.285714			3	2	5	0.2			5	0	5	1			5	0	5	1			9	5	14	0.285714			3	2	5	0.2			5	0	5	1
	4	2	6	0.333333			1	2	3	-0.333333			11	3	14	0.571429			0	2	2	-1			4	2	6	0.333333									11	3	14	0.571429
	1	1	2	0			3	1	4	0.5			2	1	3	0.333333			2	1	3	0.333333
	2	1	3	0.333333			2	1	3	0.333333			3	5	8	-0.25			3	0	3	1															3	5	8	-0.25
	11	0	11	1			1	5	6	-0.666667			1	3	4	-0.5			4	0	4	1			11	0	11	1			1	5	6	-0.666667
	2	2	4	0			3	0	3	1			7	2	9	0.555556			6	0	6	1															7	2	9	0.555556			6	0	6	1
	15	2	17	0.764706			6	1	7	0.714286									3	0	3	1			15	2	17	0.764706			6	1	7	0.714286
	5	0	5	1			4	1	5	0.6									3	3	6	0			5	0	5	1			4	1	5	0.6									3	3	6	0
	6	1	7	0.714286			2	0	2	1									3	7	10	-0.4			6	1	7	0.714286															3	7	10	-0.4
	8	0	8	1			9	0	9	1									6	0	6	1			8	0	8	1			9	0	9	1									6	0	6	1
	11	5	16	0.375			3	3	6	0									10	4	14	0.428571			11	5	16	0.375			3	3	6	0									10	4	14	0.428571
	7	0	7	1			5	0	5	1									2	0	2	1			7	0	7	1			5	0	5	1
	2	0	2	1			2	1	3	0.333333									1	0	1	1
							6	1	7	0.714286									3	0	3	1									6	1	7	0.714286
							2	1	3	0.333333									9	0	9	1																					9	0	9	1
							2	2	4	0									5	0	5	1																					5	0	5	1
							6	1	7	0.714286									6	0	6	1									6	1	7	0.714286									6	0	6	1
							4	8	12	-0.333333									4	3	7	0.142857									4	8	12	-0.333333									4	3	7	0.142857
							9	3	12	0.5									3	1	4	0.5									9	3	12	0.5
							8	5	13	0.230769									5	0	5	1									8	5	13	0.230769									5	0	5	1
							2	0	2	1									4	1	5	0.6																					4	1	5	0.6
																			5	0	5	1																					5	0	5	1
																			4	5	9	-0.111111																					4	5	9	-0.111111
																			6	0	6	1																					6	0	6	1
05_08_24	6	0	6	1		05_08_24	3	1	4	0.5		05_08_24	2	3	5	-0.2		05_08_24	8	0	8	1		05_08_24	6	0	6	1		05_08_24						05_08_24	2	3	5	-0.2		05_08_24	8	0	8	1
	7	0	7	1			5	0	5	1			6	0	6	1			2	1	3	0.333333			7	0	7	1			5	0	5	1			6	0	6	1
	10	0	10	1			1	1	2	0			4	3	7	0.142857			3	0	3	1			10	0	10	1									4	3	7	0.142857
	3	0	3	1			3	0	3	1			5	1	6	0.666667			2	0	2	1															5	1	6	0.666667
	2	0	2	1			2	2	4	0			14	2	16	0.75			5	0	5	1															14	2	16	0.75			5	0	5	1
	4	0	4	1			13	1	14	0.857143			4	1	5	0.6			5	1	6	0.666667									13	1	14	0.857143			4	1	5	0.6			5	1	6	0.666667
	5	1	6	0.666667			3	4	7	-0.142857			4	3	7	0.142857									5	1	6	0.666667			3	4	7	-0.142857			4	3	7	0.142857
	8	0	8	1			20	0	20	1			4	7	11	-0.272727			2	3	5	-0.2			8	0	8	1			20	0	20	1			4	7	11	-0.272727			2	3	5	-0.2
	6	1	7	0.714286			11	6	17	0.294118			2	4	6	-0.333333			5	0	5	1			6	1	7	0.714286			11	6	17	0.294118			2	4	6	-0.333333			5	0	5	1
	4	1	5	0.6			2	2	4	0			5	0	5	1			9	1	10	0.8			4	1	5	0.6									5	0	5	1			9	1	10	0.8
	6	1	7	0.714286			6	0	6	1									0	1	1	-1			6	1	7	0.714286			6	0	6	1
	1	1	2	0			7	0	7	1									3	0	3	1									7	0	7	1
	6	2	8	0.5			5	0	5	1									9	2	11	0.636364			6	2	8	0.5			5	0	5	1									9	2	11	0.636364
	2	1	3	0.333333			5	2	7	0.428571									2	0	2	1									5	2	7	0.428571
	2	1	3	0.333333			4	1	5	0.6									4	0	4	1									4	1	5	0.6
	4	0	4	1			6	1	7	0.714286									10	5	15	0.333333									6	1	7	0.714286									10	5	15	0.333333
	6	0	6	1			8	0	8	1									2	0	2	1			6	0	6	1			8	0	8	1
							3	0	3	1									8	0	8	1																					8	0	8	1
							2	2	4	0									8	0	8	1																					8	0	8	1
							0	4	4	-1									5	0	5	1																					5	0	5	1
							1	1	2	0
							4	1	5	0.6																					4	1	5	0.6
							5	3	8	0.25																					5	3	8	0.25
							7	0	7	1																					7	0	7	1
							8	3	11	0.454545																					8	3	11	0.454545
							15	2	17	0.764706																					15	2	17	0.764706
