# Supplementary material for: The TRP-channel painless mediates substrate stiffness sensing in the legs during Drosophila oviposition
Source: PLoS Genet. 2025 Dec 29;21(12):e1011980. doi: 10.1371/journal.pgen.1011980 (PMC12768414; doi:10.1371/journal.pgen.1011980)
Supplement: S5 File — (ZIP) [file pgen.1011980.s019.zip › Supplemental File SS5/behavioral data Fig S6.xlsx]

## Sheet: Fig S6A
	All data points																		Threshold data points (5 eggs and more)
	UAS-kir > SS696074 gal4						UAS-kir > w1118						ss69674 gal4 > w1118						UAS-kir > SS696074 gal4						UAS-kir > w1118						ss69674 gal4 > w1118
	Date	No Sugar	200mM Sugar	Total	PI for sugar rich media		Date	No Sugar	200mM Sugar	Total	PI for sugar rich media		Date	No Sugar	200mM Sugar	Total	PI for sugar rich media		Date	No Sugar	200mM Sugar	Total	PI for sugar rich media		Date	No Sugar	200mM Sugar	Total	PI for sugar rich media		Date	No Sugar	200mM Sugar	Total	PI for sugar rich media
	28_09_24	1	26	27	0.925926		28_09_24	0	11	11	1		28_09_24	1	13	14	0.857143		28_09_24	1	26	27	0.925926		28_09_24	0	11	11	1		28_09_24	1	13	14	0.857143
		1	19	20	0.9			0	5	5	1			0	25	25	1			1	19	20	0.9			0	5	5	1			0	25	25	1
		4	27	31	0.741935			0	17	17	1									4	27	31	0.741935			0	17	17	1
		0	23	23	1			0	17	17	1			0	15	15	1			0	23	23	1			0	17	17	1			0	15	15	1
		0	17	17	1			1	13	14	0.857143			1	19	20	0.9			0	17	17	1			1	13	14	0.857143			1	19	20	0.9
		1	8	9	0.777778			0	13	13	1			2	13	15	0.733333			1	8	9	0.777778			0	13	13	1			2	13	15	0.733333
		0	8	8	1			0	13	13	1									0	8	8	1			0	13	13	1
		1	12	13	0.846154			0	15	15	1			0	15	15	1			1	12	13	0.846154			0	15	15	1			0	15	15	1
		0	22	22	1			0	19	19	1			2	25	27	0.851852			0	22	22	1			0	19	19	1			2	25	27	0.851852
		1	4	5	0.6			0	22	22	1									1	4	5	0.6			0	22	22	1
		0	15	15	1			0	14	14	1									0	15	15	1			0	14	14	1
		2	38	40	0.9			0	16	16	1									2	38	40	0.9			0	16	16	1
		0	20	20	1			0	21	21	1									0	20	20	1			0	21	21	1
		0	12	12	1			0	20	20	1									0	12	12	1			0	20	20	1
		5	18	23	0.565217			0	21	21	1									5	18	23	0.565217			0	21	21	1
		3	12	15	0.6			0	20	20	1									3	12	15	0.6			0	20	20	1
		0	16	16	1			0	23	23	1									0	16	16	1			0	23	23	1
		0	15	15	1			0	12	12	1									0	15	15	1			0	12	12	1
		0	18	18	1			2	21	23	0.826087									0	18	18	1			2	21	23	0.826087
		2	13	15	0.733333			0	16	16	1									2	13	15	0.733333			0	16	16	1
		2	7	9	0.555556			1	9	10	0.8									2	7	9	0.555556			1	9	10	0.8
		1	25	26	0.923077			1	19	20	0.9									1	25	26	0.923077			1	19	20	0.9
		1	25	26	0.923077			1	18	19	0.894737									1	25	26	0.923077			1	18	19	0.894737
								0	25	25	1															0	25	25	1
		0	15	15	1			0	19	19	1									0	15	15	1			0	19	19	1
		0	13	13	1			1	19	20	0.9									0	13	13	1			1	19	20	0.9
		0	19	19	1			1	17	18	0.888889									0	19	19	1			1	17	18	0.888889
		1	6	7	0.714286			0	18	18	1									1	6	7	0.714286			0	18	18	1
		3	15	18	0.666667			2	13	15	0.733333									3	15	18	0.666667			2	13	15	0.733333
		1	16	17	0.882353			0	11	11	1									1	16	17	0.882353			0	11	11	1
		1	13	14	0.857143			1	21	22	0.909091									1	13	14	0.857143			1	21	22	0.909091
		0	14	14	1															0	14	14	1
		0	8	8	1															0	8	8	1
		1	10	11	0.818182															1	10	11	0.818182
		4	8	12	0.333333															4	8	12	0.333333
		4	21	25	0.68															4	21	25	0.68
		1	6	7	0.714286															1	6	7	0.714286
		0	24	24	1															0	24	24	1
		0	14	14	1															0	14	14	1
		1	44	45	0.955556															1	44	45	0.955556
		0	12	12	1															0	12	12	1
		1	23	24	0.916667															1	23	24	0.916667
		1	23	24	0.916667															1	23	24	0.916667
		0	14	14	1															0	14	14	1
		0	9	9	1															0	9	9	1
		0	26	26	1															0	26	26	1
		0	16	16	1															0	16	16	1
		1	22	23	0.913043															1	22	23	0.913043
	04_10_24						04_10_24	0	16	16	1		04_10_24	2	15	17	0.764706		04_10_24						04_10_24	0	16	16	1		04_10_24	2	15	17	0.764706
								0	14	14	1			1	10	11	0.818182									0	14	14	1			1	10	11	0.818182
		1	8	9	0.777778			2	12	14	0.714286			0	8	8	1			1	8	9	0.777778			2	12	14	0.714286			0	8	8	1
								0	5	5	1			2	13	15	0.733333									0	5	5	1			2	13	15	0.733333
		2	5	7	0.428571			1	13	14	0.857143			0	7	7	1			2	5	7	0.428571			1	13	14	0.857143			0	7	7	1
		0	7	7	1			5	9	14	0.285714			1	7	8	0.75			0	7	7	1			5	9	14	0.285714			1	7	8	0.75
		1	9	10	0.8			6	9	15	0.2			1	12	13	0.846154			1	9	10	0.8			6	9	15	0.2			1	12	13	0.846154
		3	6	9	0.333333			1	12	13	0.846154			4	11	15	0.466667			3	6	9	0.333333			1	12	13	0.846154			4	11	15	0.466667
		0	5	5	1			0	12	12	1			1	9	10	0.8			0	5	5	1			0	12	12	1			1	9	10	0.8
		3	4	7	0.142857			0	10	10	1			2	5	7	0.428571			3	4	7	0.142857			0	10	10	1			2	5	7	0.428571
								1	4	5	0.6			0	5	5	1									1	4	5	0.6			0	5	5	1
		0	16	16	1			0	27	27	1			1	16	17	0.882353			0	16	16	1			0	27	27	1			1	16	17	0.882353
		0	17	17	1			0	11	11	1			0	8	8	1			0	17	17	1			0	11	11	1			0	8	8	1
		2	15	17	0.764706			0	7	7	1			4	10	14	0.428571			2	15	17	0.764706			0	7	7	1			4	10	14	0.428571
		1	7	8	0.75			0	18	18	1			0	8	8	1			1	7	8	0.75			0	18	18	1			0	8	8	1
		2	4	6	0.333333			0	10	10	1			0	7	7	1			2	4	6	0.333333			0	10	10	1			0	7	7	1
		0	11	11	1			0	13	13	1									0	11	11	1			0	13	13	1
		2	3	5	0.2			0	9	9	1									2	3	5	0.2			0	9	9	1
		3	6	9	0.333333			0	12	12	1			7	27	34	0.588235			3	6	9	0.333333			0	12	12	1			7	27	34	0.588235
		7	0	7	-1			1	26	27	0.925926			1	26	27	0.925926			7	0	7	-1			1	26	27	0.925926			1	26	27	0.925926
		2	11	13	0.692308			3	14	17	0.647059			2	3	5	0.2			2	11	13	0.692308			3	14	17	0.647059			2	3	5	0.2
		6	9	15	0.2			1	18	19	0.894737			2	11	13	0.692308			6	9	15	0.2			1	18	19	0.894737			2	11	13	0.692308
		5	6	11	0.0909091									1	12	13	0.846154			5	6	11	0.0909091									1	12	13	0.846154
		5	10	15	0.333333															5	10	15	0.333333
														3	6	9	0.333333															3	6	9	0.333333
														2	24	26	0.846154															2	24	26	0.846154
														2	18	20	0.8															2	18	20	0.8
														3	16	19	0.684211															3	16	19	0.684211
														0	19	19	1															0	19	19	1

## Sheet: Fig S6B
	All data points																		Threshold data points (5 eggs and more)
	UAS-kir > SS69602 gal4						UAS-kir > w1118						ss69602 gal4 > w1118						UAS-kir > SS69602 gal4						UAS-kir > w1118						ss69602 gal4 > w1118
	Date	No Sugar	200mM Sugar	Total	PI for sugar rich media		Date	No Sugar	200mM Sugar	Total	PI for sugar rich media		Date	No Sugar	200mM Sugar	Total	PI for sugar rich media		Date	No Sugar	200mM Sugar	Total	PI for sugar rich media		Date	No Sugar	200mM Sugar	Total	PI for sugar rich media		Date	No Sugar	200mM Sugar	Total	PI for sugar rich media
	28_09_24	0	20	20	1		28_09_24	0	11	11	1		28_09_24	0	14	14	1		28_09_24	0	20	20	1		28_09_24	0	11	11	1		28_09_24	0	14	14	1
		1	15	16	0.875			0	5	5	1			0	12	12	1			1	15	16	0.875			0	5	5	1			0	12	12	1
		0	19	19	1			0	17	17	1			0	23	23	1			0	19	19	1			0	17	17	1			0	23	23	1
		1	16	17	0.882353			0	17	17	1			0	21	21	1			1	16	17	0.882353			0	17	17	1			0	21	21	1
		2	6	8	0.5			1	13	14	0.857143			0	19	19	1			2	6	8	0.5			1	13	14	0.857143			0	19	19	1
		1	13	14	0.857143			0	13	13	1			2	15	17	0.764706			1	13	14	0.857143			0	13	13	1			2	15	17	0.764706
		1	11	12	0.833333			0	13	13	1			1	13	14	0.857143			1	11	12	0.833333			0	13	13	1			1	13	14	0.857143
		0	23	23	1			0	15	15	1			0	16	16	1			0	23	23	1			0	15	15	1			0	16	16	1
		2	5	7	0.428571			0	19	19	1			0	11	11	1			2	5	7	0.428571			0	19	19	1			0	11	11	1
		1	19	20	0.9			0	22	22	1			1	11	12	0.833333			1	19	20	0.9			0	22	22	1			1	11	12	0.833333
		0	19	19	1			0	14	14	1			2	19	21	0.809524			0	19	19	1			0	14	14	1			2	19	21	0.809524
		0	20	20	1			0	16	16	1			0	6	6	1			0	20	20	1			0	16	16	1			0	6	6	1
		3	14	17	0.647059			0	21	21	1			0	10	10	1			3	14	17	0.647059			0	21	21	1			0	10	10	1
		5	15	20	0.5			0	20	20	1			3	13	16	0.625			5	15	20	0.5			0	20	20	1			3	13	16	0.625
								0	21	21	1			1	9	10	0.8									0	21	21	1			1	9	10	0.8
		0	21	21	1			0	20	20	1			0	15	15	1			0	21	21	1			0	20	20	1			0	15	15	1
								0	23	23	1			0	9	9	1									0	23	23	1			0	9	9	1
								0	12	12	1			1	16	17	0.882353									0	12	12	1			1	16	17	0.882353
								2	21	23	0.826087			1	1	2	0									2	21	23	0.826087			1	1	2	0
								0	16	16	1			1	16	17	0.882353									0	16	16	1			1	16	17	0.882353
								1	9	10	0.8			1	5	6	0.666667									1	9	10	0.8			1	5	6	0.666667
								1	19	20	0.9															1	19	20	0.9
								1	18	19	0.894737			1	24	25	0.92									1	18	19	0.894737			1	24	25	0.92
								0	25	25	1			1	18	19	0.894737									0	25	25	1			1	18	19	0.894737
								0	19	19	1			1	15	16	0.875									0	19	19	1			1	15	16	0.875
								1	19	20	0.9															1	19	20	0.9
								1	17	18	0.888889			0	20	20	1									1	17	18	0.888889			0	20	20	1
								0	18	18	1															0	18	18	1
								2	13	15	0.733333															2	13	15	0.733333
								0	11	11	1															0	11	11	1
								1	21	22	0.909091															1	21	22	0.909091
	04_10_24	0	6	6	1		04_10_24	0	16	16	1		04_10_24						04_10_24	0	6	6	1		04_10_24	0	16	16	1		04_10_24
		1	9	10	0.8			0	14	14	1			1	16	17	0.882353			1	9	10	0.8			0	14	14	1			1	16	17	0.882353
		0	10	10	1			2	12	14	0.714286			4	12	16	0.5			0	10	10	1			2	12	14	0.714286			4	12	16	0.5
		4	6	10	0.2			0	5	5	1			1	9	10	0.8			4	6	10	0.2			0	5	5	1			1	9	10	0.8
		6	11	17	0.294118			1	13	14	0.857143			3	7	10	0.4			6	11	17	0.294118			1	13	14	0.857143			3	7	10	0.4
		2	11	13	0.692308			5	9	14	0.285714			6	24	30	0.6			2	11	13	0.692308			5	9	14	0.285714			6	24	30	0.6
		2	6	8	0.5			6	9	15	0.2			1	6	7	0.714286			2	6	8	0.5			6	9	15	0.2			1	6	7	0.714286
		0	6	6	1			1	12	13	0.846154			8	17	25	0.36			0	6	6	1			1	12	13	0.846154			8	17	25	0.36
		2	9	11	0.636364			0	12	12	1			5	9	14	0.285714			2	9	11	0.636364			0	12	12	1			5	9	14	0.285714
								0	10	10	1			0	5	5	1									0	10	10	1			0	5	5	1
		5	10	15	0.333333			1	4	5	0.6			4	15	19	0.578947			5	10	15	0.333333			1	4	5	0.6			4	15	19	0.578947
		4	12	16	0.5			0	27	27	1									4	12	16	0.5			0	27	27	1
								0	11	11	1															0	11	11	1
								0	7	7	1															0	7	7	1
								0	18	18	1															0	18	18	1
								0	10	10	1															0	10	10	1
								0	13	13	1															0	13	13	1
								0	9	9	1															0	9	9	1
								0	12	12	1															0	12	12	1
								1	26	27	0.925926															1	26	27	0.925926
								3	14	17	0.647059															3	14	17	0.647059
								1	18	19	0.894737															1	18	19	0.894737

## Sheet: Fig S6C
	All data points																		Threshold data points (5 eggs and more)
	UAS-kir / 38B08 gal4						UAS-kir / +						38B08 gal4 / +						UAS-kir / 38B08 gal4						UAS-kir / +						38B08 gal4 / +
	Date	No Sugar	200mM Sugar	Total	PI for sugar rich media		Date	No Sugar	200mM Sugar	Total	PI for sugar rich media		Date	No Sugar	200mM Sugar	Total	PI for sugar rich media		Date	No Sugar	200mM Sugar	Total	PI for sugar rich media		Date	No Sugar	200mM Sugar	Total	PI for sugar rich media		Date	No Sugar	200mM Sugar	Total	PI for sugar rich media
	23_11_24	1	21	22	0.909091		23_11_24	7	19	26	0.461538		23_11_24						23_11_24	1	21	22	0.909091		23_11_24	7	19	26	0.461538		23_11_24
		0	6	6	1			8	28	36	0.555556			5	14	19	0.473684			0	6	6	1			8	28	36	0.555556			5	14	19	0.473684
		0	21	21	1			0	6	6	1			0	21	21	1			0	21	21	1			0	6	6	1			0	21	21	1
		0	19	19	1			7	19	26	0.461538			0	16	16	1			0	19	19	1			7	19	26	0.461538			0	16	16	1
		0	16	16	1			14	17	31	0.0967742			0	32	32	1			0	16	16	1			14	17	31	0.0967742			0	32	32	1
		2	8	10	0.6			10	20	30	0.333333			2	23	25	0.84			2	8	10	0.6			10	20	30	0.333333			2	23	25	0.84
		1	26	27	0.925926			11	14	25	0.12			5	22	27	0.62963			1	26	27	0.925926			11	14	25	0.12			5	22	27	0.62963
		2	4	6	0.333333			4	14	18	0.555556			0	25	25	1			2	4	6	0.333333			4	14	18	0.555556			0	25	25	1
		3	11	14	0.571429			1	5	6	0.666667			6	17	23	0.478261			3	11	14	0.571429			1	5	6	0.666667			6	17	23	0.478261
		2	13	15	0.733333			8	14	22	0.272727			4	24	28	0.714286			2	13	15	0.733333			8	14	22	0.272727			4	24	28	0.714286
		4	24	28	0.714286			11	16	27	0.185185			1	26	27	0.925926			4	24	28	0.714286			11	16	27	0.185185			1	26	27	0.925926
		1	10	11	0.818182			8	12	20	0.2			1	26	27	0.925926			1	10	11	0.818182			8	12	20	0.2			1	26	27	0.925926
		3	12	15	0.6			8	20	28	0.428571			1	27	28	0.928571			3	12	15	0.6			8	20	28	0.428571			1	27	28	0.928571
								2	27	29	0.862069			2	29	31	0.870968									2	27	29	0.862069			2	29	31	0.870968
		6	8	14	0.142857									10	19	29	0.310345			6	8	14	0.142857									10	19	29	0.310345
		10	11	21	0.047619			1	4	5	0.6			0	21	21	1			10	11	21	0.047619			1	4	5	0.6			0	21	21	1
		7	9	16	0.125			3	4	7	0.142857									7	9	16	0.125			3	4	7	0.142857
		6	16	22	0.454545			0	15	15	1			2	22	24	0.833333			6	16	22	0.454545			0	15	15	1			2	22	24	0.833333
		1	6	7	0.714286			1	32	33	0.939394			5	23	28	0.642857			1	6	7	0.714286			1	32	33	0.939394			5	23	28	0.642857
		7	9	16	0.125			0	30	30	1			1	28	29	0.931034			7	9	16	0.125			0	30	30	1			1	28	29	0.931034
		0	15	15	1			0	19	19	1			4	28	32	0.75			0	15	15	1			0	19	19	1			4	28	32	0.75
		0	18	18	1			0	11	11	1									0	18	18	1			0	11	11	1
		0	13	13	1			0	6	6	1									0	13	13	1			0	6	6	1
		0	11	11	1			0	24	24	1									0	11	11	1			0	24	24	1
								0	16	16	1															0	16	16	1
								0	26	26	1															0	26	26	1
								0	32	32	1															0	32	32	1
								1	24	25	0.92															1	24	25	0.92
								10	3	13	-0.538462															10	3	13	-0.538462
								0	30	30	1															0	30	30	1
	28_11_24	3	8	11	0.454545		28_11_24	11	11	22	0		28_11_24	1	14	15	0.866667		28_11_24	3	8	11	0.454545		28_11_24	1	14	15	0.866667		28_11_24	11	11	22	0
		6	14	20	0.4			0	29	29	1			0	23	23	1			6	14	20	0.4			0	23	23	1			0	29	29	1
		5	14	19	0.473684			2	15	17	0.764706			0	7	7	1			5	14	19	0.473684			0	7	7	1			2	15	17	0.764706
		5	25	30	0.666667			5	15	20	0.5			22	15	37	-0.189189			5	25	30	0.666667			22	15	37	-0.189189			5	15	20	0.5
		3	19	22	0.727273			12	11	23	-0.0434783			0	33	33	1			3	19	22	0.727273			0	33	33	1			12	11	23	-0.0434783
		3	10	13	0.538462			8	15	23	0.304348			1	19	20	0.9			3	10	13	0.538462			1	19	20	0.9			8	15	23	0.304348
		2	29	31	0.870968			6	17	23	0.478261			2	27	29	0.862069			2	29	31	0.870968			2	27	29	0.862069			6	17	23	0.478261
		2	18	20	0.8			10	20	30	0.333333			4	21	25	0.68			2	18	20	0.8			4	21	25	0.68			10	20	30	0.333333
		0	9	9	1			6	18	24	0.5			4	21	25	0.68			0	9	9	1			4	21	25	0.68			6	18	24	0.5
		4	18	22	0.636364			13	15	28	0.0714286			5	28	33	0.69697			4	18	22	0.636364			5	28	33	0.69697			13	15	28	0.0714286
		3	13	16	0.625			1	29	30	0.933333			0	25	25	1			3	13	16	0.625			0	25	25	1			1	29	30	0.933333
		0	7	7	1			12	16	28	0.142857			0	10	10	1			0	7	7	1			0	10	10	1			12	16	28	0.142857
		0	7	7	1			1	27	28	0.928571			2	22	24	0.833333			0	7	7	1			2	22	24	0.833333			1	27	28	0.928571
		3	9	12	0.5			2	40	42	0.904762			3	20	23	0.73913			3	9	12	0.5			3	20	23	0.73913			2	40	42	0.904762
		0	12	12	1			3	30	33	0.818182			3	13	16	0.625			0	12	12	1			3	13	16	0.625			3	30	33	0.818182
		2	16	18	0.777778			21	9	30	-0.4			11	5	16	-0.375			2	16	18	0.777778			11	5	16	-0.375			21	9	30	-0.4
		0	10	10	1			5	25	30	0.666667			12	16	28	0.142857			0	10	10	1			12	16	28	0.142857			5	25	30	0.666667
		3	17	20	0.7			1	24	25	0.92			4	18	22	0.636364			3	17	20	0.7			4	18	22	0.636364			1	24	25	0.92
		10	20	30	0.333333			8	22	30	0.466667			8	24	32	0.5			10	20	30	0.333333			8	24	32	0.5			8	22	30	0.466667
		10	7	17	-0.176471			13	17	30	0.133333			4	25	29	0.724138			10	7	17	-0.176471			4	25	29	0.724138			13	17	30	0.133333
		3	7	10	0.4			6	22	28	0.571429			3	26	29	0.793103			3	7	10	0.4			3	26	29	0.793103			6	22	28	0.571429
								16	24	40	0.2			5	25	30	0.666667									5	25	30	0.666667			16	24	40	0.2
		1	14	15	0.866667			20	18	38	-0.0526316			2	27	29	0.862069			1	14	15	0.866667			2	27	29	0.862069			20	18	38	-0.0526316
		4	9	13	0.384615			6	24	30	0.6			0	27	27	1			4	9	13	0.384615			0	27	27	1			6	24	30	0.6
		4	7	11	0.272727			3	37	40	0.85			0	20	20	1			4	7	11	0.272727			0	20	20	1			3	37	40	0.85
		3	10	13	0.538462			3	27	30	0.8									3	10	13	0.538462									3	27	30	0.8
		7	0	7	-1			4	40	44	0.818182									7	0	7	-1									4	40	44	0.818182
		5	5	10	0															5	5	10	0
		5	13	18	0.444444															5	13	18	0.444444
		4	8	12	0.333333															4	8	12	0.333333
		3	15	18	0.666667															3	15	18	0.666667
		2	13	15	0.733333															2	13	15	0.733333
		3	5	8	0.25															3	5	8	0.25
		11	20	31	0.290323															11	20	31	0.290323
		2	11	13	0.692308															2	11	13	0.692308
		3	13	16	0.625															3	13	16	0.625
		11	14	25	0.12															11	14	25	0.12
		2	11	13	0.692308															2	11	13	0.692308
		2	19	21	0.809524															2	19	21	0.809524
		6	14	20	0.4															6	14	20	0.4

## Sheet: Fig S6D
	All data points																									Threshold data points (5 eggs and more)
	R34>dac_kir						R34>uas_kir						R34 Gal4/+						dac_kir/+							R34>dac_kir						R34>uas_kir						R34 Gal4/+						dac_kir/+
	Date	No Sugar	200mM Sugar	Total	PI for sugar rich media		Date	No Sugar	200mM Sugar	Total	PI for sugar rich media		Date	No Sugar	200mM Sugar	Total	PI for sugar rich media		Date	No Sugar	200mM Sugar	Total	PI for sugar rich media			Date	No Sugar	200mM Sugar	Total	PI for sugar rich media		Date	No Sugar	200mM Sugar	Total	PI for sugar rich media		Date	No Sugar	200mM Sugar	Total	PI for sugar rich media		Date	No Sugar	200mM Sugar	Total	PI for sugar rich media
	30_09_24	0	32	32	1		30_09_24	0	11	11	1		30_09_24	2	6	8	0.5		30_09_24	0	11	11	1			30_09_24	0	32	32	1		30_09_24	0	11	11	1		30_09_24	2	6	8	0.5		30_09_24	0	11	11	1
		0	11	11	1			0	16	16	1			2	3	5	0.2			0	27	27	1				0	11	11	1			0	16	16	1			2	3	5	0.2			0	27	27	1
		0	16	16	1			0	25	25	1			1	14	15	0.866667			0	15	15	1				0	16	16	1			0	25	25	1			1	14	15	0.866667			0	15	15	1
		3	26	29	0.793103			0	26	26	1			0	9	9	1			2	11	13	0.692308				3	26	29	0.793103			0	26	26	1			0	9	9	1			2	11	13	0.692308
		3	27	30	0.8			0	10	10	1			0	11	11	1			0	47	47	1				3	27	30	0.8			0	10	10	1			0	11	11	1			0	47	47	1
		1	7	8	0.75			0	11	11	1			1	16	17	0.882353			0	45	45	1				1	7	8	0.75			0	11	11	1			1	16	17	0.882353			0	45	45	1
		2	17	19	0.789474			2	5	7	0.428571			0	9	9	1			0	15	15	1				2	17	19	0.789474			2	5	7	0.428571			0	9	9	1			0	15	15	1
								0	11	11	1			0	14	14	1			0	6	6	1										0	11	11	1			0	14	14	1			0	6	6	1
		0	6	6	1			2	6	8	0.5			1	15	16	0.875			0	26	26	1				0	6	6	1			2	6	8	0.5			1	15	16	0.875			0	26	26	1
		0	15	15	1			1	13	14	0.857143			1	18	19	0.894737			0	20	20	1				0	15	15	1			1	13	14	0.857143			1	18	19	0.894737			0	20	20	1
		0	13	13	1			0	36	36	1			1	4	5	0.6			1	20	21	0.904762				0	13	13	1			0	36	36	1			1	4	5	0.6			1	20	21	0.904762
		1	11	12	0.833333			0	19	19	1																1	11	12	0.833333			0	19	19	1
		1	15	16	0.875			0	21	21	1									4	20	24	0.666667				1	15	16	0.875			0	21	21	1									4	20	24	0.666667
		0	6	6	1			1	12	13	0.846154									4	12	16	0.5				0	6	6	1			1	12	13	0.846154									4	12	16	0.5
		0	24	24	1			1	6	7	0.714286									1	10	11	0.818182				0	24	24	1			1	6	7	0.714286									1	10	11	0.818182
		3	4	7	0.142857			0	14	14	1									4	10	14	0.428571				3	4	7	0.142857			0	14	14	1									4	10	14	0.428571
		4	18	22	0.636364			0	7	7	1									5	17	22	0.545455				4	18	22	0.636364			0	7	7	1									5	17	22	0.545455
		2	22	24	0.833333			2	26	28	0.857143									2	20	22	0.818182				2	22	24	0.833333			2	26	28	0.857143									2	20	22	0.818182
		1	22	23	0.913043			0	7	7	1									1	20	21	0.904762				1	22	23	0.913043			0	7	7	1									1	20	21	0.904762
		0	16	16	1			6	35	41	0.707317									0	39	39	1				0	16	16	1			6	35	41	0.707317									0	39	39	1
		6	21	27	0.555556															35	21	56	-0.25				6	21	27	0.555556															35	21	56	-0.25
		4	12	16	0.5			2	10	12	0.666667									3	16	19	0.684211				4	12	16	0.5			2	10	12	0.666667									3	16	19	0.684211
		0	27	27	1															0	8	8	1				0	27	27	1															0	8	8	1
		3	13	16	0.625			0	18	18	1									4	32	36	0.777778				3	13	16	0.625			0	18	18	1									4	32	36	0.777778
		1	19	20	0.9			0	18	18	1									0	31	31	1				1	19	20	0.9			0	18	18	1									0	31	31	1
		0	9	9	1			3	8	11	0.454545									1	24	25	0.92				0	9	9	1			3	8	11	0.454545									1	24	25	0.92
								3	9	12	0.5									1	36	37	0.945946										3	9	12	0.5									1	36	37	0.945946
		0	10	10	1			0	10	10	1																0	10	10	1			0	10	10	1
		0	11	11	1			0	20	20	1																0	11	11	1			0	20	20	1
								0	13	13	1																						0	13	13	1
								0	7	7	1																						0	7	7	1
								3	26	29	0.793103																						3	26	29	0.793103
								7	8	15	0.0666667																						7	8	15	0.0666667
	04_10_24	3	13	16	0.625		04_10_24	5	7	12	0.166667		04_10_24	1	9	10	0.8									04_10_24	3	13	16	0.625		04_10_24	5	7	12	0.166667		04_10_24	1	9	10	0.8
		1	10	11	0.818182			5	16	21	0.52381			6	10	16	0.25										1	10	11	0.818182			5	16	21	0.52381			6	10	16	0.25
		4	13	17	0.529412			1	22	23	0.913043			6	5	11	-0.0909091										4	13	17	0.529412			1	22	23	0.913043			6	5	11	-0.0909091
		1	18	19	0.894737			4	19	23	0.652174			1	13	14	0.857143										1	18	19	0.894737			4	19	23	0.652174			1	13	14	0.857143
		4	17	21	0.619048									4	7	11	0.272727										4	17	21	0.619048									4	7	11	0.272727
		0	9	9	1			9	3	12	-0.5			4	23	27	0.703704										0	9	9	1			9	3	12	-0.5			4	23	27	0.703704
		3	6	9	0.333333			0	6	6	1			0	15	15	1										3	6	9	0.333333			0	6	6	1			0	15	15	1
								8	13	21	0.238095			0	14	14	1																8	13	21	0.238095			0	14	14	1
		8	8	16	0			11	16	27	0.185185			0	8	8	1										8	8	16	0			11	16	27	0.185185			0	8	8	1
		1	7	8	0.75			2	9	11	0.636364			0	6	6	1										1	7	8	0.75			2	9	11	0.636364			0	6	6	1
		0	13	13	1			0	15	15	1			9	5	14	-0.285714										0	13	13	1			0	15	15	1			9	5	14	-0.285714
		1	5	6	0.666667			5	9	14	0.285714			3	4	7	0.142857										1	5	6	0.666667			5	9	14	0.285714			3	4	7	0.142857
		5	8	13	0.230769			7	13	20	0.3																5	8	13	0.230769			7	13	20	0.3
		4	16	20	0.6																						4	16	20	0.6
																										07_10_24	4	6	10	0.2		07_10_24	2	10	12	0.666667								07_10_24	4	12	16	0.5
																											6	14	20	0.4															4	22	26	0.692308
																											6	5	11	-0.0909091			2	12	14	0.714286									6	16	22	0.454545
																											1	17	18	0.888889			1	4	5	0.6									9	18	27	0.333333
																											1	20	21	0.904762			0	11	11	1									0	25	25	1
																											2	19	21	0.809524			2	13	15	0.733333									7	12	19	0.263158
																											4	13	17	0.529412			4	6	10	0.2									2	15	17	0.764706
																											1	6	7	0.714286			5	12	17	0.411765									10	7	17	-0.176471
																											1	13	14	0.857143			1	15	16	0.875									7	9	16	0.125
																											2	3	5	0.2			8	10	18	0.111111									5	7	12	0.166667
																											9	9	18	0			4	8	12	0.333333									4	15	19	0.578947
																											2	8	10	0.6			9	4	13	-0.384615									6	11	17	0.294118
																											7	6	13	-0.0769231			3	9	12	0.5									0	5	5	1
																																	7	4	11	-0.272727
																																	4	15	19	0.578947
																																	7	6	13	-0.0769231
																																	5	7	12	0.166667
																																	7	8	15	0.0666667
																																	4	8	12	0.333333
																																	1	4	5	0.6
																																	3	8	11	0.454545
